# Supplementary material for: Osmoregulation in freshwater anaerobic methane-oxidizing archaea under salt stress
Source: ISME J. 2024 Jul 20;18(1):wrae137. doi: 10.1093/ismejo/wrae137 (PMC11337218; doi:10.1093/ismejo/wrae137)
Supplement: rev_SupplementaryTables1_10_wrae137 [file rev_supplementarytables1_10_wrae137.xlsx]

## Sheet: INDEX
Supplementary Tables S1-S10 excluding S7
Supplementary Table 1	Description of primer-set combination employed for 16S rRNA amplicon sequencing, qPCR and RT-qPCR
Supplementary Table 2	Sandpipper v.0.1.s_Methanoperedens sp 905339155 sample coverage raw table
Supplementary Table 3	Sequence identifiers belonging to the LAM (kamA) gene tree (legend description)
Supplementary Table 4	Sequence identifiers belonging to the AT (ablB) gene tree (legend description)
Supplementary Table 5	Description of all FISH probes employed for this study
Supplementary Table 6	MIMAG and GTBD-Tk classification
*Supplementary Table 7	*Included together with Supplementary Figures
Supplementary Table 8	Report on treated metatranscriptomic data (all TPM values recovered per MAG and contig)
Supplementary Table 9	Report on metaproteomics treated data (top peptides recovered, significance...)
Supplementary Table 10	DRAM annotations on reported study's metagenome

## Sheet: S1 - PRIMERS
experiment	gene	forward primer (5'-3')	forward primer position	reverse primer (5'-3')	reverse primer position	qPCR annealing temperature (ºC)	reference
16S amplicon/qPCR	Bacterial 16S rRNA gene	CCTACGGGNGGCWGCAG	341	GGACTACHVGGGTWTCTAAT	806	58	Herlemann et al., 2011;Caporaso et al., 2012
16S amplicon/qPCR	Archaeal 16S rRNA gene	GYGCASCAGKCGMGAAW	349	GGACTACVSGGGTATCTAAT	806	60	Takai & Horikoshi, 2000
RT-qPCR	kamA	TTGAGAAAACTGGCCGATGC	763	CGCTTGTATGCCCGATCAAA	991	57	This Study
RT-qPCR	ablB	CGTTGCTTTATCTTCCTGCGA	576	TGCCAAAAGAAACAGCCCTT	760	57	This Study
RT-qPCR	mcrA	AAAGTGCGGAGCAGCAATCACC	159	TCGTCCCATTCCTGCTGCATTGC	345	62	Vaaksma et al 2017

## Sheet: S2 - Methanoperedens Sandpip.
sandpiper_v0.1.1_s__Methanoperedens sp905339155_sample_coverage							Query date	31.07.2023
sample	relative_abundance	coverage	organism	release_year	eukaryotic_host_association
SRR13926677	64.01	911.3	bioreactor metagenome	2021	ecological
SRR13926678	55.49	763.57	bioreactor metagenome	2021	ecological
SRR5659263	11.81	1114.66	soil metagenome	2017	ecological
SRR5660397	4.32	107.4	soil metagenome	2017	ecological
SRR5660398	4.3	495.02	soil metagenome	2017	ecological
ERR3313646	1.62	23.28	metagenome	2019	ecological
ERR5003416	1.46	2.74	soil metagenome	2020	ecological
ERR5003415	0.97	3.41	soil metagenome	2020	ecological
ERR5002137	0.96	1.77	soil metagenome	2020	ecological
SRR10489815	0.92	29.54	permafrost metagenome	2020	ecological
SRR10907119	0.86	9.55	permafrost metagenome	2021	ecological
SRR5381729	0.8	36.87	bioreactor metagenome	2018	ecological
ERR5002136	0.76	2.6	soil metagenome	2020	ecological
ERR3313647	0.62	9.08	metagenome	2019	ecological
ERR5002133	0.48	1.12	soil metagenome	2020	ecological
SRR10907120	0.47	3.75	permafrost metagenome	2021	ecological
ERR5523197	0.43	2.21	soil metagenome	2021	ecological
ERR3313661	0.41	5.06	metagenome	2019	ecological
ERR5003412	0.39	0.95	soil metagenome	2020	ecological
ERR5523198	0.38	2.82	soil metagenome	2021	ecological
SRR8717396	0.36	1.11	bioreactor metagenome	2020	ecological
ERR5523194	0.33	2.15	soil metagenome	2021	ecological
ERR5523195	0.33	2.34	soil metagenome	2021	ecological
SRR10260007	0.26	7.5	soil metagenome	2020	ecological
SRR13615821	0.24	0.7	permafrost metagenome	2021	ecological
SRR7629276	0.23	4.86	freshwater sediment metagenome	2019	ecological
SRR10907114	0.2	10.18	permafrost metagenome	2021	ecological
ERR5523196	0.12	0.83	soil metagenome	2021	ecological
SRR8191145	0.09	9.38	freshwater metagenome	2018	ecological
ERR3046356	0.08	1.23	soil metagenome	2019	ecological
SRR10489833	0.07	1.91	permafrost metagenome	2020	ecological
SRR5581526	0.06	7.61	freshwater metagenome	2017	ecological
SRR10907115	0.06	1	permafrost metagenome	2021	ecological
SRR197995	0.04	0.96	soil metagenome	2012	ecological
SRR9691032	0.04	0.91	soil metagenome	2019	ecological
SRR13674313	0.04	2.27	freshwater sediment metagenome	2021	ecological
SRR8191144	0.04	4.33	freshwater metagenome	2018	ecological
SRR8188253	0.03	1.2	metagenome	2019	ecological
SRR10489834	0.03	1.11	permafrost metagenome	2020	ecological
SRR5817589	0.03	1.61	wetland metagenome	2017	ecological
SRR5476650	0.03	1.61	wetland metagenome	2017	ecological
SRR5494513	0.02	0.92	wetland metagenome	2017	ecological
SRR6436091	0.02	2.7	wetland metagenome	2018	ecological
SRR8536199	0.02	1.5	bioreactor metagenome	2020	ecological
SRR3989219	0.02	0.9	peat metagenome	2016	ecological
SRR6436070	0.01	1.1	wetland metagenome	2018	ecological

## Sheet: S3 - LAM (kamA) TREE LEGEND
TAXONOMY LEGEND						SEQUENCE SOURCE LEGEND (This Study, Reference, Ambiguos or putative Fusion Protein)
Tree node ID	Tree node label	Color	Label	Lowest GTBD-TK Taxonomy (or manual ANME group/BORG classification) on Extended Data Fig3A		Tree node ID	Tree node label	Color	Label
TFH41657.1	TFH41657.1	#a6761d	ANME_2A	ANME_2A		CP002770.1_2588	CP002770.1 2588	#fdb462	ambiguos
JACUTQ010000075.1_2	JACUTQ010000075.1 2	#a6761d	ANME_2A	ANME_2A		DAXW01000005.1_44	DAXW01000005.1 44	#fdb462	ambiguos
MBE0524164.1	MBE0524164.1	#a6761d	ANME_2A	ANME_2A		DBFQ01000075.1_2	DBFQ01000075.1 2	#fdb462	ambiguos
PIXW01000025.1_2	PIXW01000025.1 2	#a6761d	ANME_2C	ANME_2C		DFNH01000037.1_25	DFNH01000037.1 25	#fdb462	ambiguos
RXIK01000146.1_23	RXIK01000146.1 23	#a6761d	ANME_2C	ANME_2C		DLCK01000084.1_49	DLCK01000084.1 49	#fdb462	ambiguos
AAU83197.1	AAU83197.1	#a6761d	ANME_2C	ANME_2C		DSBL01000077.1_17	DSBL01000077.1 17	#fdb462	ambiguos
KAF5415260.1	KAF5415260.1	#a6761d	ANME_2C	ANME_2C		DUUU01000107.1_6	DUUU01000107.1 6	#fdb462	ambiguos
RLG20449.1	RLG20449.1	#a6761d	ANME_2C	ANME_2C		JAABRU010000105.1_2	JAABRU010000105.1 2	#fdb462	ambiguos
HJH30302.1	HJH30302.1	#a6761d	ANME_3	ANME_3		JAACJQ010000089.1_2	JAACJQ010000089.1 2	#fdb462	ambiguos
HJH31704.1	HJH31704.1	#a6761d	ANME_3	ANME_3		JAACJQ010000089.1_3	JAACJQ010000089.1 3	#fdb462	ambiguos
MCK5643319.1	MCK5643319.1	#a6761d	ANME_3	ANME_3		JACUUW010000113.1_5	JACUUW010000113.1 5	#fdb462	ambiguos
MCL7411502.1	MCL7411502.1	#a6761d	ANME_3	ANME_3		JAEMGR010000017.1_2	JAEMGR010000017.1 2	#fdb462	ambiguos
SRVP18_trench_6_60cm_scaffold_2519_7	SRVP18 trench 6 60cm scaffold 2519 7	#B2FFFF	BORG (kamA-ablB)	BORG (kamA-ablB)		JAEMGR010000017.1_3	JAEMGR010000017.1 3	#fdb462	ambiguos
SRVP18_trench_6_60cm_scaffold_17_265	SRVP18 trench 6 60cm scaffold 17 265	#B2FFFF	BORG (kamA-ablB)	BORG (kamA-ablB)		JAFGDC010000198.1_4	JAFGDC010000198.1 4	#fdb462	ambiguos
SRVP18_trench_6_60cm_scaf_214_117_86_FINAL_509	SRVP18 trench 6 60cm scaf 214 117 86 FINAL 509	#B2FFFF	BORG (kamA-ablB)	BORG (kamA-ablB)		JAFGLY010000141.1_3	JAFGLY010000141.1 3	#fdb462	ambiguos
SRVP18_hole-7m-from-trench_1_80cm_scaf_35_ext_315-rev_6-w_terminal_repeats_289	SRVP18 hole-7m-from-trench 1 80cm scaf 35 ext 315-rev 6-w terminal repeats 289	#B2FFFF	BORG (kamA-ablB)	BORG (kamA-ablB)		JAFGVK010000069.1_3	JAFGVK010000069.1 3	#fdb462	ambiguos
SR-VP_4-6_scaffold_141_1846199_49	SR-VP 4-6 scaffold 141 1846199 49	#B2FFFF	BORG (kamA-ablB)	BORG (kamA-ablB)		JAHJTW010000264.1_9	JAHJTW010000264.1 9	#fdb462	ambiguos
SR-VP_26_10_2019_2_100cm_scaffold_5_86	SR-VP 26 10 2019 2 100cm scaffold 5 86	#B2FFFF	BORG (kamA-ablB)	BORG (kamA-ablB)		JUEB01000013.1_152	JUEB01000013.1 152	#fdb462	ambiguos
SR-VP_26_10_2019_2_100cm_scaffold_48_48	SR-VP 26 10 2019 2 100cm scaffold 48 48	#B2FFFF	BORG (kamA-ablB)	BORG (kamA-ablB)		LILAC_RifSed_csp1_19ft_2_test_LILAC_rev17_terminal_repeats-final_306	LILAC RifSed csp1 19ft 2 test LILAC rev17 terminal repeats-final 306	#fdb462	ambiguos
SR-VP_26_10_2019_2_100cm_scaffold_28_158	SR-VP 26 10 2019 2 100cm scaffold 28 158	#B2FFFF	BORG (kamA-ablB)	BORG (kamA-ablB)		MEMX01000104.1_14	MEMX01000104.1 14	#fdb462	ambiguos
SR-VP_26_10_2019_2_100cm_scaffold_1_240	SR-VP 26 10 2019 2 100cm scaffold 1 240	#B2FFFF	BORG (kamA-ablB)	BORG (kamA-ablB)		MEMX01000104.1_15	MEMX01000104.1 15	#fdb462	ambiguos
SR-VP_0-2_scaffold_141_936180_80	SR-VP 0-2 scaffold 141 936180 80	#B2FFFF	BORG (kamA-ablB)	BORG (kamA-ablB)		MPOA01000004.1_77	MPOA01000004.1 77	#fdb462	ambiguos
SR-VP_0-2_scaffold_141_5187255_50	SR-VP 0-2 scaffold 141 5187255 50	#B2FFFF	BORG (kamA-ablB)	BORG (kamA-ablB)		NC_002936.3_218	NC 002936.3 218	#b3de69	fusion_protein
SR-VP_0-2_scaffold_141_5176630_44	SR-VP 0-2 scaffold 141 5176630 44	#B2FFFF	BORG (kamA-ablB)	BORG (kamA-ablB)		NC_007760.1_2619	NC 007760.1 2619	#fdb462	ambiguos
LILAC_RifSed_csp1_19ft_2_test_LILAC_rev17_terminal_repeats-final_323	LILAC RifSed csp1 19ft 2 test LILAC rev17 terminal repeats-final 323	#B2FFFF	BORG (kamA-ablB)	BORG (kamA-ablB)		NC_007760.1_2620	NC 007760.1 2620	#fdb462	ambiguos
BLACK-SR-VP_26_10_2019_C_40cm_scaffold_23_FINAL_IR_292	BLACK-SR-VP 26 10 2019 C 40cm scaffold 23 FINAL IR 292	#B2FFFF	BORG (kamA-ablB)	BORG (kamA-ablB)		NC_009634.1_1258	NC 009634.1 1258	#fdb462	ambiguos
SRVP18_trench_6_60cm_scaffold_17_246	SRVP18 trench 6 60cm scaffold 17 246	#7BC4A7	BORG (only kamA)	BORG (only kamA)		NC_009637.1_114	NC 009637.1 114	#fdb462	ambiguos
SRVP18_trench_6_60cm_scaf_214_117_86_FINAL_486	SRVP18 trench 6 60cm scaf 214 117 86 FINAL 486	#7BC4A7	BORG (only kamA)	BORG (only kamA)		NC_010424.1_183	NC 010424.1 183	#fdb462	ambiguos
SRVP18_hole-7m-from-trench_1_80cm_scaf_35_ext_315-rev_6-w_terminal_repeats_192	SRVP18 hole-7m-from-trench 1 80cm scaf 35 ext 315-rev 6-w terminal repeats 192	#7BC4A7	BORG (only kamA)	BORG (only kamA)		NC_014541.1_1218	NC 014541.1 1218	#fdb462	ambiguos
SR-VP_26_10_2019_2_100cm_scaffold_5_258	SR-VP 26 10 2019 2 100cm scaffold 5 258	#7BC4A7	BORG (only kamA)	BORG (only kamA)		NC_014633.1_602	NC 014633.1 602	#b3de69	fusion_protein
SR-VP_26_10_2019_2_100cm_scaffold_488_52	SR-VP 26 10 2019 2 100cm scaffold 488 52	#7BC4A7	BORG (only kamA)	BORG (only kamA)		NZ_AAEW02000014.1_2	NZ AAEW02000014.1 2	#fdb462	ambiguos
SR-VP_26_10_2019_2_100cm_scaffold_1_356	SR-VP 26 10 2019 2 100cm scaffold 1 356	#7BC4A7	BORG (only kamA)	BORG (only kamA)		NZ_ANAH02000003.1_2	NZ ANAH02000003.1 2	#fdb462	ambiguos
SR-VP_0-2_scaffold_141_5176630_61	SR-VP 0-2 scaffold 141 5176630 61	#7BC4A7	BORG (only kamA)	BORG (only kamA)		NZ_ANAH02000003.1_3	NZ ANAH02000003.1 3	#fdb462	ambiguos
RifSed_csp2_16ft_3_scaffold_737_63	RifSed csp2 16ft 3 scaffold 737 63	#7BC4A7	BORG (only kamA)	BORG (only kamA)		NZ_ATHV01000015.1_54	NZ ATHV01000015.1 54	#fdb462	ambiguos
RifSed_csp1_19ft_2_scaffold_28446_1	RifSed csp1 19ft 2 scaffold 28446 1	#7BC4A7	BORG (only kamA)	BORG (only kamA)		NZ_AUIS01000030.1_9	NZ AUIS01000030.1 9	#fdb462	ambiguos
RifSed_csp1_19ft_2_scaffold_16179_8	RifSed csp1 19ft 2 scaffold 16179 8	#7BC4A7	BORG (only kamA)	BORG (only kamA)		NZ_BJTG01000006.1_73	NZ BJTG01000006.1 73	#fdb462	ambiguos
RifSed_csp1_16ft_3_scaffold_36524_3	RifSed csp1 16ft 3 scaffold 36524 3	#7BC4A7	BORG (only kamA)	BORG (only kamA)		NZ_BJTG01000006.1_74	NZ BJTG01000006.1 74	#fdb462	ambiguos
RifSed_csp1_16ft_2_scaffold_64955_1	RifSed csp1 16ft 2 scaffold 64955 1	#7BC4A7	BORG (only kamA)	BORG (only kamA)		NZ_CM001555.1_2253	NZ CM001555.1 2253	#fdb462	ambiguos
rifcsphigho2_12_scaffold_1730_10	rifcsphigho2 12 scaffold 1730 10	#7BC4A7	BORG (only kamA)	BORG (only kamA)		NZ_CP006951.1_170	NZ CP006951.1 170	#b3de69	fusion_protein
MancosShaleSediment_B_50_Aug_scaffold_849964_10	MancosShaleSediment B 50 Aug scaffold 849964 10	#7BC4A7	BORG (only kamA)	BORG (only kamA)		NZ_CP011509.1_4168	NZ CP011509.1 4168	#fdb462	ambiguos
LILAC_RifSed_csp1_19ft_2_test_LILAC_rev17_terminal_repeats-final_306	LILAC RifSed csp1 19ft 2 test LILAC rev17 terminal repeats-final 306	#7BC4A7	BORG (only kamA)	BORG (only kamA)		NZ_CP011509.1_4169	NZ CP011509.1 4169	#fdb462	ambiguos
PWGQ01000134.1_26	PWGQ01000134.1 26	#238b45	genus. Methanosalsum/Methanohalophilus/ Methanococcoides Euryarchaeota	Haloalkalophilic_Methanogens_g__Methanosalsum		NZ_CP013074.1_339	NZ CP013074.1 339	#b3de69	fusion_protein
NC_015676.1_1049	NC 015676.1 1049	#238b45	Haloalkalophilic_Methanogens_g__Methanosalsum	Haloalkalophilic_Methanogens_g__Methanosalsum		NZ_CP026606.1_135	NZ CP026606.1 135	#fdb462	ambiguos
NZ_JAGGLK010000004.1_25	NZ JAGGLK010000004.1 25	#238b45	Hyperhalophilic_Methanogens_g_Methanohalophilus	Hyperhalophilic_Methanogens_g_Methanohalophilus		NZ_FNAQ01000003.1_148	NZ FNAQ01000003.1 148	#fdb462	ambiguos
NZ_RDSK01000009.1_233	NZ RDSK01000009.1 233	#238b45	Hyperhalophilic_Methanogens_g_Methanohalophilus	Methanogen_Euryarchaeota		NZ_FQUW01000007.1_97	NZ FQUW01000007.1 97	#fdb462	ambiguos
NZ_CP017881.1_538	NZ CP017881.1 538	#238b45	Hyperhalophilic_Methanogens_g_Methanohalophilus	Methanogen_Euryarchaeota		NZ_FQXG01000002.1_493	NZ FQXG01000002.1 493	#fdb462	ambiguos
NZ_QBKB01000002.1_1878	NZ QBKB01000002.1 1878	#238b45	Hyperhalophilic_Methanogens_g_Methanohalophilus	Methanogen_Euryarchaeota		NZ_FQZM01000063.1_6	NZ FQZM01000063.1 6	#fdb462	ambiguos
NZ_OBDR01000002.1_240	NZ OBDR01000002.1 240	#238b45	Hyperhalophilic_Methanogens_g_Methanohalophilus	Methanogen_Euryarchaeota		NZ_JAAEAH010000080.1_3	NZ JAAEAH010000080.1 3	#fdb462	ambiguos
NZ_CP017921.1_1279	NZ CP017921.1 1279	#238b45	Hyperhalophilic_Methanogens_g_Methanohalophilus	Methanogen_Euryarchaeota		NZ_JAAEAH010000080.1_4	NZ JAAEAH010000080.1 4	#fdb462	ambiguos
NC_014002.1_1415	NC 014002.1 1415	#238b45	Hyperhalophilic_Methanogens_g_Methanohalophilus	Methanogen_Euryarchaeota		NZ_JAEX01000002.1_204	NZ JAEX01000002.1 204	#fdb462	ambiguos
JAFGOO010000202.1_8	JAFGOO010000202.1 8	#238b45	Methanogen_g__Methanococcoides	Methanogen_g__Methanococcoides		NZ_JAFBCW010000009.1_13	NZ JAFBCW010000009.1 13	#fdb462	ambiguos
NC_007955.1_285	NC 007955.1 285	#238b45	Methanogen_g__Methanococcoides	Methanogen_g__Methanococcoides		NZ_JAGGMN010000001.1_1547	NZ JAGGMN010000001.1 1547	#fdb462	ambiguos
NZ_JRHO01000002.1_94	NZ JRHO01000002.1 94	#238b45	Methanogen_g__Methanococcoides	Methanogen_g__Methanococcoides		NZ_JPMI01000005.1_2	NZ JPMI01000005.1 2	#fdb462	ambiguos
NZ_CAAGSW010000003.1_142	NZ CAAGSW010000003.1 142	#238b45	Methanogen_g__Methanococcoides	Methanogen_g__Methanococcoides		NZ_JPMI01000005.1_3	NZ JPMI01000005.1 3	#fdb462	ambiguos
NZ_FOHQ01000006.1_79	NZ FOHQ01000006.1 79	#238b45	Methanogen_g__Methanococcoides	Methanogen_g__Methanococcoides		NZ_KI632512.1_1879	NZ KI632512.1 1879	#fdb462	ambiguos
JADQBZ010000004.1_92	JADQBZ010000004.1 92	#7570be	Methanogens_f__Methanosarcinaceae	Methanogens_f__Methanosarcinaceae		NZ_LYVF01000198.1_23	NZ LYVF01000198.1 23	#fdb462	ambiguos
CP003083.1_1806	CP003083.1 1806	#7570be	Methanogens_f__Methanosarcinaceae	Methanogens_f__Methanosarcinaceae		NZ_PZOX01000030.1_2	NZ PZOX01000030.1 2	#fdb462	ambiguos
DACO01000200.1_5	DACO01000200.1 5	#7570be	Methanogens_f__Methanosarcinaceae	Methanogens_f__Methanosarcinaceae		NZ_PZOX01000030.1_3	NZ PZOX01000030.1 3	#fdb462	ambiguos
NZ_CP058215.1_2499	NZ CP058215.1 2499	#7570be	Methanogens_f__Methanosarcinaceae	Methanogens_f__Methanosarcinaceae		NZ_QNUN01000014.1_2	NZ QNUN01000014.1 2	#fdb462	ambiguos
NZ_PGGK01000002.1_324	NZ PGGK01000002.1 324	#7570be	Methanogens_f__Methanosarcinaceae	Methanogens_f__Methanosarcinaceae		NZ_QNUN01000014.1_3	NZ QNUN01000014.1 3	#fdb462	ambiguos
JAFGCK010000067.1_20	JAFGCK010000067.1 20	#7570be	Methanogens_f__Methanosarcinaceae	Methanogens_f__Methanosarcinaceae		NZ_RBWE01000001.1_888	NZ RBWE01000001.1 888	#fdb462	ambiguos
PXAV01000040.1_13	PXAV01000040.1 13	#7570be	Methanogens_f__Methanosarcinaceae	Methanogens_f__Methanosarcinaceae		NZ_WHYR01000001.1_142	NZ WHYR01000001.1 142	#fdb462	ambiguos
NZ_JAGGKD010000001.1_15	NZ JAGGKD010000001.1 15	#7570be	Methanogens_f__Methanosarcinaceae	Methanogens_f__Methanosarcinaceae		NZ_WXEY01000028.1_14	NZ WXEY01000028.1 14	#fdb462	ambiguos
NZ_FNCA01000002.1_34	NZ FNCA01000002.1 34	#7570be	Methanogens_f__Methanosarcinaceae	Methanogens_f__Methanosarcinaceae		PAIY01000083.1_8	PAIY01000083.1 8	#fdb462	ambiguos
NZ_AZAJ01000001.1_1296	NZ AZAJ01000001.1 1296	#7570be	Methanogens_f__Methanosarcinaceae	Methanogens_f__Methanosarcinaceae		PDPC01000041.1_19	PDPC01000041.1 19	#fdb462	ambiguos
NZ_VIAQ01000011.1_166	NZ VIAQ01000011.1 166	#7570be	Methanogens_f__Methanosarcinaceae	Methanogens_f__Methanosarcinaceae		PKUI01000189.1_15	PKUI01000189.1 15	#fdb462	ambiguos
NZ_MBKP01000006.1_71	NZ MBKP01000006.1 71	#7570be	Methanogens_f__Methanosarcinaceae	Methanogens_f__Methanosarcinaceae		Plugger2003_abl1_WP_011032884.1	Plugger2003 abl1 WP 011032884.1	#bebada	reference
JADQBY010000028.1_74	JADQBY010000028.1 74	#7570be	Methanogens_f__Methanosarcinaceae	Methanogens_f__Methanosarcinaceae		PWTM01000251.1_11	PWTM01000251.1 11	#fdb462	ambiguos
DAZF01000073.1_19	DAZF01000073.1 19	#7570be	Methanogens_f__Methanosarcinaceae	Methanogens_f__Methanosarcinaceae		PWXJ01000179.1_10	PWXJ01000179.1 10	#fdb462	ambiguos
NZ_FOUJ01000002.1_359	NZ FOUJ01000002.1 359	#7570be	Methanogens_f__Methanosarcinaceae	Methanogens_f__Methanosarcinaceae		QKCP01000030.1_28	QKCP01000030.1 28	#b3de69	fusion_protein
JAFGDR010000005.1_1	JAFGDR010000005.1 1	#CCCC00	d__Bacteria	p__Cloacimonadota; s__JGIOTU-2 sp016932035		QQUA01000009.1_132	QQUA01000009.1 132	#fdb462	ambiguos
JAHDQW010000007.1_184	JAHDQW010000007.1 184	#CCCC00	d__Bacteria	p__Elusimicrobiota; s__JAHDQW01		QZIR01000070.1_14	QZIR01000070.1 14	#fdb462	ambiguos
JAHDRN010000001.1_312	JAHDRN010000001.1 312	#CCCC00	d__Bacteria	p__Elusimicrobiota; s__JAHDQW01		REF_Salt_Methano_abl1_contigs_NODE_622_length_43973_cov_1699.541760_15	REF_SALT__s__Methanoperedens_sp905339155.1	#fccde5	study
MNUR01000132.1_1	MNUR01000132.1 1	#CCCC00	d__Bacteria	p__Elusimicrobiota; s__UBA9959 sp001871115		RPRB01000353.1_2	RPRB01000353.1 2	#fdb462	ambiguos
JAAYPC010000262.1_73	JAAYPC010000262.1 73	#CCCC00	d__Bacteria	p__Fibrobacterota; s__JAAYPC01 sp012519985		RPRB01000353.1_3	RPRB01000353.1 3	#fdb462	ambiguos
WJLW01000015.1_128	WJLW01000015.1 128	#CCCC00	d__Bacteria	p__Fibrobacterota; s__WJLW01 sp014728295		SECN01000284.1_21	SECN01000284.1 21	#fdb462	ambiguos
DOTD01000039.1_19	DOTD01000039.1 19	#CCCC00	d__Bacteria	p__Firmicutes; s__46-80		SECN01000284.1_22	SECN01000284.1 22	#fdb462	ambiguos
DFZT01000014.1_43	DFZT01000014.1 43	#CCCC00	d__Bacteria	p__Firmicutes; s__46-80		SKKZ01000114.1_3	SKKZ01000114.1 3	#fdb462	ambiguos
NZ_AFGF01000040.1_84	NZ AFGF01000040.1 84	#CCCC00	d__Bacteria	p__Firmicutes; s__Acetonema longum		SKMN01000012.1_63	SKMN01000012.1 63	#fdb462	ambiguos
JUEF01000049.1_47	JUEF01000049.1 47	#CCCC00	d__Bacteria	p__Firmicutes; s__BICA1-8		SLCP01000190.1_5	SLCP01000190.1 5	#fdb462	ambiguos
LADT01000068.1_14	LADT01000068.1 14	#CCCC00	d__Bacteria	p__Firmicutes; s__BICA1-8		SR-VP_26_10_2019_2_100cm_scaffold_1_356	SR-VP 26 10 2019 2 100cm scaffold 1 356	#fdb462	ambiguos
JAGGAC010000001.1_69	JAGGAC010000001.1 69	#CCCC00	d__Bacteria	p__Firmicutes; s__CTSoil-080 sp017889635		SR-VP_26_10_2019_2_100cm_scaffold_488_52	SR-VP 26 10 2019 2 100cm scaffold 488 52	#fdb462	ambiguos
DOPM01000040.1_43	DOPM01000040.1 43	#CCCC00	d__Bacteria	p__Firmicutes; s__Desulfosporosinus sp003513495		SRVP18_trench_6_60cm_scaffold_17_246	SRVP18 trench 6 60cm scaffold 17 246	#fdb462	ambiguos
JAENYV010000011.1_61	JAENYV010000011.1 61	#CCCC00	d__Bacteria	p__Firmicutes; s__DUNV01 sp016841605		VBLC01000033.1_57	VBLC01000033.1 57	#fdb462	ambiguos
LOEZ01000061.1_66	LOEZ01000061.1 66	#CCCC00	d__Bacteria	p__Firmicutes; s__Gracilibacter sp001516055		VGRA01000423.1_2	VGRA01000423.1 2	#fdb462	ambiguos
NZ_SLUN01000003.1_119	NZ SLUN01000003.1 119	#CCCC00	d__Bacteria	p__Firmicutes; s__Hydrogenispora ethanolica		VGRA01000423.1_3	VGRA01000423.1 3	#fdb462	ambiguos
NZ_SMAL01000008.1_76	NZ SMAL01000008.1 76	#CCCC00	d__Bacteria	p__Firmicutes; s__Natranaerovirga pectinivora		WJIQ01000110.1_1	WJIQ01000110.1 1	#fdb462	ambiguos
NZ_SMGQ01000017.1_62	NZ SMGQ01000017.1 62	#CCCC00	d__Bacteria	p__Firmicutes; s__Natranaerovirga pectinivora
NZ_BBCE01000021.1_5	NZ BBCE01000021.1 5	#CCCC00	d__Bacteria	p__Firmicutes; s__Syntrophomonas_A
JAFGSB010000083.1_9	JAFGSB010000083.1 9	#CCCC00	d__Bacteria	p__KSB1; s__JAFGSB01 sp016934825
LSCC01000011.1_10	LSCC01000011.1 10	#CCCC00	d__Bacteria	p__Marinisomatota; s__TCS52 sp001577215
MWCL01000011.1_24	MWCL01000011.1 24	#CCCC00	d__Bacteria	p__Spirochaetota; s__DUOS01 sp002070025
DUOS01000108.1_10	DUOS01000108.1 10	#CCCC00	d__Bacteria	p__Spirochaetota; s__DUOS01 sp012838745
MIAO01000003.1_18	MIAO01000003.1 18	#CCCC00	d__Bacteria	p__Spirochaetota; s__GWB1-36-13 sp001829155
JAFGQL010000145.1_14	JAFGQL010000145.1 14	#CCCC00	d__Bacteria	p__Spirochaetota; s__JAFGQL01 sp016935695
JAFGRW010000127.1_40	JAFGRW010000127.1 40	#CCCC00	d__Bacteria	p__Spirochaetota; s__JAFGRW01 sp016934935
NC_014364.1_3966	NC 014364.1 3966	#CCCC00	d__Bacteria	p__Spirochaetota; s__Sediminispirochaeta sp.
NZ_KB899432.1_11	NZ KB899432.1 11	#CCCC00	d__Bacteria	p__Spirochaetota; s__Sediminispirochaeta sp.
DSBN01000245.1_1	DSBN01000245.1 1	#CCCC00	d__Bacteria	p__Spirochaetota;s__DSBN01 sp011046055
FR-Methanoperedens-R_Methanoperedens_nitroreducens_retentate_fraction_3216	FR-Methanoperedens-R Methanoperedens nitroreducens retentate fraction 3216	#e7298a	g__Methanoperedens	s__Methanoperedens_nitroreducens
REF_Salt_Methano_abl1_contigs_NODE_622_length_43973_cov_1699.541760_15	REF Salt Methano abl1 contigs NODE 622 length 43973 cov 1699.541760 15	#e7298a	g__Methanoperedens	s__Methanoperedens_nitroreducens_Vercelli_S1_sp905339155.1
MBU4373415.1	MBU4373415.1	#e7298a	g__Methanoperedens	s__Methanoperedens_sp_018896235.1
KPQ43060.1	KPQ43060.1	#e7298a	g__Methanoperedens	s__Methanoperedens_sp_BLZ1
KAB2948004.1	KAB2948004.1	#e7298a	g__Methanoperedens	s__Methanoperedens_sp_BLZ2
PWB51847.1	PWB51847.1	#e7298a	g__Methanoperedens	s__Methanoperedens_sp003104905.1
NJD77310.1	NJD77310.1	#e7298a	g__Methanoperedens	s__Methanoperedens_sp012026835.1
JACUTP010000101.1_2	JACUTP010000101.1 2	#e7298a	g__Methanoperedens	s__Methanoperedens_sp014859785.1
JAHIHJ010000309.1_4	JAHIHJ010000309.1 4	#e7298a	g__Methanoperedens	s__Methanoperedens_sp018899795.1
GCA_026552975.1_ASM2655297v1_genomic_JAPMTR010000078.1_18	GCA 026552975.1 ASM2655297v1 genomic JAPMTR010000078.1 18	#e7298a	g__Methanoperedens	s__Methanoperedens_sp026552975.1
GCA_026552975.1_ASM2655297v1_genomic_JAPMTR010000078.1_16	GCA 026552975.1 ASM2655297v1 genomic JAPMTR010000078.1 16	#e7298a	g__Methanoperedens	s__Methanoperedens_sp026552975.1
VVB87397.1	VVB87397.1	#e7298a	g__Methanoperedens	s__Methanoperedens_sp902386085.1
JAABRU010000105.1_2	JAABRU010000105.1 2	#CCCC00	d__Bacteria
DSBL01000077.1_17	DSBL01000077.1 17	#CCCC00	d__Bacteria
PKTY01000370.1_2	PKTY01000370.1 2	#CCCC00	d__Bacteria
PKUI01000189.1_15	PKUI01000189.1 15	#CCCC00	d__Bacteria
QKAP01000009.1_8	QKAP01000009.1 8	#CCCC00	d__Bacteria
JAABXR010000365.1_5	JAABXR010000365.1 5	#CCCC00	d__Bacteria
NZ_AAEW02000014.1_2	NZ AAEW02000014.1 2	#CCCC00	d__Bacteria
PKTY01000370.1_1	PKTY01000370.1 1	#CCCC00	d__Bacteria
PKUI01000189.1_13	PKUI01000189.1 13	#CCCC00	d__Bacteria
NZ_FNAQ01000003.1_148	NZ FNAQ01000003.1 148	#CCCC00	d__Bacteria
NZ_FNQN01000005.1_214	NZ FNQN01000005.1 214	#CCCC00	d__Bacteria
QKAP01000009.1_5	QKAP01000009.1 5	#CCCC00	d__Bacteria
NZ_QNUN01000014.1_2	NZ QNUN01000014.1 2	#CCCC00	d__Bacteria
JAEMGR010000017.1_2	JAEMGR010000017.1 2	#CCCC00	d__Bacteria
NZ_JAAEAH010000080.1_3	NZ JAAEAH010000080.1 3	#CCCC00	d__Bacteria
SECN01000284.1_22	SECN01000284.1 22	#CCCC00	d__Bacteria
NZ_PZOX01000030.1_2	NZ PZOX01000030.1 2	#CCCC00	d__Bacteria
NZ_JPMI01000005.1_2	NZ JPMI01000005.1 2	#CCCC00	d__Bacteria
NZ_CP011509.1_4168	NZ CP011509.1 4168	#CCCC00	d__Bacteria
NZ_ANAH02000003.1_2	NZ ANAH02000003.1 2	#CCCC00	d__Bacteria
VGRA01000423.1_3	VGRA01000423.1 3	#CCCC00	d__Bacteria
RPRB01000353.1_3	RPRB01000353.1 3	#CCCC00	d__Bacteria
JAACJQ010000089.1_2	JAACJQ010000089.1 2	#CCCC00	d__Bacteria
VBLC01000033.1_57	VBLC01000033.1 57	#CCCC00	d__Bacteria
PDPC01000041.1_19	PDPC01000041.1 19	#CCCC00	d__Bacteria
JAFGVK010000069.1_3	JAFGVK010000069.1 3	#CCCC00	d__Bacteria
JAFGLY010000141.1_3	JAFGLY010000141.1 3	#CCCC00	d__Bacteria
JAFGDC010000198.1_4	JAFGDC010000198.1 4	#CCCC00	d__Bacteria
WJIQ01000110.1_1	WJIQ01000110.1 1	#CCCC00	d__Bacteria
QQUA01000009.1_132	QQUA01000009.1 132	#CCCC00	d__Bacteria
JAHJTW010000264.1_9	JAHJTW010000264.1 9	#CCCC00	d__Bacteria
NZ_AUIS01000030.1_9	NZ AUIS01000030.1 9	#CCCC00	d__Bacteria
DLCK01000084.1_49	DLCK01000084.1 49	#CCCC00	d__Bacteria
PAIY01000083.1_8	PAIY01000083.1 8	#CCCC00	d__Bacteria
MNWS01000206.1_8	MNWS01000206.1 8	#CCCC00	d__Bacteria
JABMOV010000175.1_8	JABMOV010000175.1 8	#CCCC00	d__Bacteria
LSCG01000098.1_1	LSCG01000098.1 1	#CCCC00	d__Bacteria
DDTF01000028.1_10	DDTF01000028.1 10	#CCCC00	d__Bacteria
DDUM01000017.1_14	DDUM01000017.1 14	#CCCC00	d__Bacteria
JAAUQL010000049.1_31	JAAUQL010000049.1 31	#CCCC00	d__Bacteria
JABMNK010000057.1_7	JABMNK010000057.1 7	#CCCC00	d__Bacteria
SDWL01000199.1_2	SDWL01000199.1 2	#CCCC00	d__Bacteria
MEMX01000104.1_15	MEMX01000104.1 15	#CCCC00	d__Bacteria
NZ_BJTG01000006.1_73	NZ BJTG01000006.1 73	#CCCC00	d__Bacteria
NC_007760.1_2620	NC 007760.1 2620	#CCCC00	d__Bacteria
NC_007760.1_2619	NC 007760.1 2619	#CCCC00	d__Bacteria
MEMX01000104.1_14	MEMX01000104.1 14	#CCCC00	d__Bacteria
NZ_BJTG01000006.1_74	NZ BJTG01000006.1 74	#CCCC00	d__Bacteria
RPRB01000353.1_2	RPRB01000353.1 2	#CCCC00	d__Bacteria
VGRA01000423.1_2	VGRA01000423.1 2	#CCCC00	d__Bacteria
JAACJQ010000089.1_3	JAACJQ010000089.1 3	#CCCC00	d__Bacteria
NZ_JAAEAH010000080.1_4	NZ JAAEAH010000080.1 4	#CCCC00	d__Bacteria
SECN01000284.1_21	SECN01000284.1 21	#CCCC00	d__Bacteria
NZ_QNUN01000014.1_3	NZ QNUN01000014.1 3	#CCCC00	d__Bacteria
JAEMGR010000017.1_3	JAEMGR010000017.1 3	#CCCC00	d__Bacteria
NZ_PZOX01000030.1_3	NZ PZOX01000030.1 3	#CCCC00	d__Bacteria
NZ_CP011509.1_4169	NZ CP011509.1 4169	#CCCC00	d__Bacteria
NZ_JPMI01000005.1_3	NZ JPMI01000005.1 3	#CCCC00	d__Bacteria
NZ_ANAH02000003.1_3	NZ ANAH02000003.1 3	#CCCC00	d__Bacteria
JABXKR010000129.1_7	JABXKR010000129.1 7	#CCCC00	d__Bacteria
NZ_AUAM01000067.1_10	NZ AUAM01000067.1 10	#CCCC00	d__Bacteria
NZ_KB906979.1_26	NZ KB906979.1 26	#CCCC00	d__Bacteria
NZ_RXNV01000021.1_3	NZ RXNV01000021.1 3	#CCCC00	d__Bacteria
NZ_RXNU01000022.1_46	NZ RXNU01000022.1 46	#CCCC00	d__Bacteria
NC_009831.1_1876	NC 009831.1 1876	#CCCC00	d__Bacteria
NZ_NIJK01000040.1_20	NZ NIJK01000040.1 20	#CCCC00	d__Bacteria
NZ_NGVS01000033.1_19	NZ NGVS01000033.1 19	#CCCC00	d__Bacteria
NZ_NIJM01000016.1_58	NZ NIJM01000016.1 58	#CCCC00	d__Bacteria
NZ_CP068230.1_1170	NZ CP068230.1 1170	#CCCC00	d__Bacteria
NZ_FQXG01000002.1_493	NZ FQXG01000002.1 493	#CCCC00	d__Bacteria
NC_014541.1_1218	NC 014541.1 1218	#CCCC00	d__Bacteria
NZ_SWCI01000005.1_51	NZ SWCI01000005.1 51	#CCCC00	d__Bacteria
NZ_AUGL01000002.1_249	NZ AUGL01000002.1 249	#CCCC00	d__Bacteria
NZ_WXEY01000028.1_14	NZ WXEY01000028.1 14	#CCCC00	d__Bacteria
NZ_CP045875.1_2076	NZ CP045875.1 2076	#CCCC00	d__Bacteria
NZ_WBXO01000003.1_128	NZ WBXO01000003.1 128	#CCCC00	d__Bacteria
NZ_NADJ01000008.1_46	NZ NADJ01000008.1 46	#CCCC00	d__Bacteria
LNDB01000009.1_2	LNDB01000009.1 2	#CCCC00	d__Bacteria
JQID01000039.1_54	JQID01000039.1 54	#CCCC00	d__Bacteria
NZ_CM001441.1_4261	NZ CM001441.1 4261	#CCCC00	d__Bacteria
DOPM01000038.1_200	DOPM01000038.1 200	#CCCC00	d__Bacteria
NZ_AGAF01000003.1_1	NZ AGAF01000003.1 1	#CCCC00	d__Bacteria
NZ_MASS01000002.1_131	NZ MASS01000002.1 131	#CCCC00	d__Bacteria
NZ_MLBF01000067.1_1	NZ MLBF01000067.1 1	#CCCC00	d__Bacteria
NZ_SPQQ01000008.1_113	NZ SPQQ01000008.1 113	#CCCC00	d__Bacteria
LADV01000338.1_2	LADV01000338.1 2	#CCCC00	d__Bacteria
LOEW01000076.1_13	LOEW01000076.1 13	#CCCC00	d__Bacteria
NZ_FQXJ01000029.1_9	NZ FQXJ01000029.1 9	#CCCC00	d__Bacteria
NZ_JYNH01000021.1_2	NZ JYNH01000021.1 2	#CCCC00	d__Bacteria
JADQBO010000300.1_6	JADQBO010000300.1 6	#CCCC00	d__Bacteria
NC_016584.1_4444	NC 016584.1 4444	#CCCC00	d__Bacteria
NZ_FNCP01000005.1_169	NZ FNCP01000005.1 169	#CCCC00	d__Bacteria
NZ_JMGA01000018.1_273	NZ JMGA01000018.1 273	#CCCC00	d__Bacteria
NC_018515.1_3521	NC 018515.1 3521	#CCCC00	d__Bacteria
DUUU01000107.1_6	DUUU01000107.1 6	#CCCC00	d__Bacteria
JAAYCK010000113.1_20	JAAYCK010000113.1 20	#CCCC00	d__Bacteria
JAAZML010000113.1_10	JAAZML010000113.1 10	#CCCC00	d__Bacteria
NZ_CP025197.1_1293	NZ CP025197.1 1293	#CCCC00	d__Bacteria
VLTH01000002.1_1442	VLTH01000002.1 1442	#CCCC00	d__Bacteria
NZ_QPJT01000006.1_26	NZ QPJT01000006.1 26	#CCCC00	d__Bacteria
NZ_KB913028.1_589	NZ KB913028.1 589	#CCCC00	d__Bacteria
DIWW01000004.1_54	DIWW01000004.1 54	#CCCC00	d__Bacteria
DIFI01000009.1_477	DIFI01000009.1 477	#CCCC00	d__Bacteria
DFZA01000007.1_51	DFZA01000007.1 51	#CCCC00	d__Bacteria
NZ_CP007453.1_67	NZ CP007453.1 67	#CCCC00	d__Bacteria
NZ_ACXX02000007.1_62	NZ ACXX02000007.1 62	#CCCC00	d__Bacteria
MVQL01000134.1_107	MVQL01000134.1 107	#CCCC00	d__Bacteria
NZ_LGTC01000001.1_4675	NZ LGTC01000001.1 4675	#CCCC00	d__Bacteria
PHAA01000035.1_9	PHAA01000035.1 9	#CCCC00	d__Bacteria
DMZI01000067.1_13	DMZI01000067.1 13	#CCCC00	d__Bacteria
DDXI01000013.1_8	DDXI01000013.1 8	#CCCC00	d__Bacteria
NZ_CP007033.1_48	NZ CP007033.1 48	#CCCC00	d__Bacteria
VMEE01000022.1_23	VMEE01000022.1 23	#CCCC00	d__Bacteria
NZ_POSF01000013.1_143	NZ POSF01000013.1 143	#CCCC00	d__Bacteria
NZ_CP007033.1_930	NZ CP007033.1 930	#CCCC00	d__Bacteria
NZ_FMKA01000001.1_62	NZ FMKA01000001.1 62	#CCCC00	d__Bacteria
NZ_JAGI01000003.1_475	NZ JAGI01000003.1 475	#CCCC00	d__Bacteria
NZ_QOHO01000028.1_12	NZ QOHO01000028.1 12	#CCCC00	d__Bacteria
NZ_OAOF01000004.1_278	NZ OAOF01000004.1 278	#CCCC00	d__Bacteria
CP029329.1_2798	CP029329.1 2798	#CCCC00	d__Bacteria
NZ_LHUR01000031.1_7	NZ LHUR01000031.1 7	#CCCC00	d__Bacteria
NZ_CM001240.1_4656	NZ CM001240.1 4656	#CCCC00	d__Bacteria
NZ_JAEEGC010000026.1_67	NZ JAEEGC010000026.1 67	#CCCC00	d__Bacteria
NZ_LWAE01000003.1_385	NZ LWAE01000003.1 385	#CCCC00	d__Bacteria
NZ_CP017253.2_1241	NZ CP017253.2 1241	#CCCC00	d__Bacteria
NZ_CP029758.2_2924	NZ CP029758.2 2924	#CCCC00	d__Bacteria
CADDXC010000001.1_2358	CADDXC010000001.1 2358	#CCCC00	d__Bacteria
NZ_PVXP01000008.1_36	NZ PVXP01000008.1 36	#CCCC00	d__Bacteria
JAENZX010000001.1_257	JAENZX010000001.1 257	#CCCC00	d__Bacteria
JAAYFF010000013.1_3	JAAYFF010000013.1 3	#CCCC00	d__Bacteria
JAENYV010000003.1_145	JAENYV010000003.1 145	#CCCC00	d__Bacteria
NZ_LGTE01000002.1_190	NZ LGTE01000002.1 190	#CCCC00	d__Bacteria
PHAB01000008.1_49	PHAB01000008.1 49	#CCCC00	d__Bacteria
JAENZJ010000020.1_27	JAENZJ010000020.1 27	#CCCC00	d__Bacteria
JAENYP010000001.1_444	JAENYP010000001.1 444	#CCCC00	d__Bacteria
JAHHUL010000023.1_24	JAHHUL010000023.1 24	#CCCC00	d__Bacteria
NZ_MJAT01000033.1_164	NZ MJAT01000033.1 164	#CCCC00	d__Bacteria
JAENZN010000003.1_100	JAENZN010000003.1 100	#CCCC00	d__Bacteria
JAENZE010000007.1_163	JAENZE010000007.1 163	#CCCC00	d__Bacteria
JAHDSB010000141.1_8	JAHDSB010000141.1 8	#CCCC00	d__Bacteria
NZ_QPJT01000002.1_138	NZ QPJT01000002.1 138	#CCCC00	d__Bacteria
NC_016584.1_2703	NC 016584.1 2703	#CCCC00	d__Bacteria
JADQBO010000109.1_6	JADQBO010000109.1 6	#CCCC00	d__Bacteria
JAENZX010000008.1_72	JAENZX010000008.1 72	#CCCC00	d__Bacteria
PHAB01000003.1_244	PHAB01000003.1 244	#CCCC00	d__Bacteria
JAENZJ010000009.1_3	JAENZJ010000009.1 3	#CCCC00	d__Bacteria
JAHHUL010000008.1_71	JAHHUL010000008.1 71	#CCCC00	d__Bacteria
JAENYP010000010.1_53	JAENYP010000010.1 53	#CCCC00	d__Bacteria
JAHDQS010000005.1_152	JAHDQS010000005.1 152	#CCCC00	d__Bacteria
JAHDSQ010000011.1_103	JAHDSQ010000011.1 103	#CCCC00	d__Bacteria
NZ_ASXP01000002.1_888	NZ ASXP01000002.1 888	#CCCC00	d__Bacteria
NZ_FNZK01000009.1_63	NZ FNZK01000009.1 63	#CCCC00	d__Bacteria
NZ_KB905847.1_55	NZ KB905847.1 55	#CCCC00	d__Bacteria
NZ_WIQK01000001.1_1137	NZ WIQK01000001.1 1137	#CCCC00	d__Bacteria
NZ_JACHFH010000028.1_30	NZ JACHFH010000028.1 30	#CCCC00	d__Bacteria
NZ_CP046457.1_1197	NZ CP046457.1 1197	#CCCC00	d__Bacteria
DLMZ01000041.1_37	DLMZ01000041.1 37	#CCCC00	d__Bacteria
NZ_ACJM01000015.1_19	NZ ACJM01000015.1 19	#CCCC00	d__Bacteria
DDHO01000068.1_2	DDHO01000068.1 2	#CCCC00	d__Bacteria
DFYS01000036.1_1	DFYS01000036.1 1	#CCCC00	d__Bacteria
QZIR01000070.1_14	QZIR01000070.1 14	#CCCC00	d__Bacteria
JAHRFU010000080.1_19	JAHRFU010000080.1 19	#CCCC00	d__Bacteria
NC_010424.1_183	NC 010424.1 183	#CCCC00	d__Bacteria
JACUUW010000113.1_5	JACUUW010000113.1 5	#CCCC00	d__Bacteria
MPOA01000004.1_77	MPOA01000004.1 77	#CCCC00	d__Bacteria
DFNH01000037.1_25	DFNH01000037.1 25	#CCCC00	d__Bacteria
NZ_KK211100.1_788	NZ KK211100.1 788	#CCCC00	d__Bacteria
JADQBR010000067.1_110	JADQBR010000067.1 110	#CCCC00	d__Bacteria
JADQBS010000006.1_45	JADQBS010000006.1 45	#CCCC00	d__Bacteria
NZ_JONT01000011.1_95	NZ JONT01000011.1 95	#CCCC00	d__Bacteria
VENI01000010.1_2	VENI01000010.1 2	#CCCC00	d__Bacteria
NZ_FOOX01000004.1_111	NZ FOOX01000004.1 111	#CCCC00	d__Bacteria
JUEB01000013.1_152	JUEB01000013.1 152	#CCCC00	d__Bacteria
NZ_BFAV01000150.1_22	NZ BFAV01000150.1 22	#CCCC00	d__Bacteria
DFAP01000094.1_57	DFAP01000094.1 57	#CCCC00	d__Bacteria
NZ_WBXO01000005.1_204	NZ WBXO01000005.1 204	#CCCC00	d__Bacteria
NZ_CP045875.1_2576	NZ CP045875.1 2576	#CCCC00	d__Bacteria
VENG01000015.1_122	VENG01000015.1 122	#CCCC00	d__Bacteria
JADQBQ010000002.1_89	JADQBQ010000002.1 89	#CCCC00	d__Bacteria
LADO01000036.1_15	LADO01000036.1 15	#CCCC00	d__Bacteria
JAENYQ010000106.1_10	JAENYQ010000106.1 10	#CCCC00	d__Bacteria
LADP01000010.1_92	LADP01000010.1 92	#CCCC00	d__Bacteria
JAENYS010000001.1_78	JAENYS010000001.1 78	#CCCC00	d__Bacteria
NC_021184.1_1639	NC 021184.1 1639	#CCCC00	d__Bacteria
JAENZP010000025.1_10	JAENZP010000025.1 10	#CCCC00	d__Bacteria
JAHDSQ010000011.1_102	JAHDSQ010000011.1 102	#CCCC00	d__Bacteria
JAHDQS010000005.1_151	JAHDQS010000005.1 151	#CCCC00	d__Bacteria
JUEB01000009.1_179	JUEB01000009.1 179	#CCCC00	d__Bacteria
LADN01000060.1_7	LADN01000060.1 7	#CCCC00	d__Bacteria
AWVY01000040.1_36	AWVY01000040.1 36	#CCCC00	d__Bacteria
NC_009253.1_780	NC 009253.1 780	#CCCC00	d__Bacteria
LADO01000059.1_6	LADO01000059.1 6	#CCCC00	d__Bacteria
NZ_WHYR01000001.1_142	NZ WHYR01000001.1 142	#CCCC00	d__Bacteria
NZ_LYVF01000198.1_23	NZ LYVF01000198.1 23	#CCCC00	d__Bacteria
NZ_FQZM01000063.1_6	NZ FQZM01000063.1 6	#CCCC00	d__Bacteria
NZ_RBWE01000001.1_888	NZ RBWE01000001.1 888	#CCCC00	d__Bacteria
CP002770.1_2588	CP002770.1 2588	#CCCC00	d__Bacteria
NZ_FQUW01000007.1_97	NZ FQUW01000007.1 97	#CCCC00	d__Bacteria
NZ_BCWE01000012.1_18	NZ BCWE01000012.1 18	#CCCC00	d__Bacteria
JAENZP010000003.1_38	JAENZP010000003.1 38	#CCCC00	d__Bacteria
JAENYS010000001.1_11	JAENYS010000001.1 11	#CCCC00	d__Bacteria
NZ_JAFBCW010000009.1_13	NZ JAFBCW010000009.1 13	#CCCC00	d__Bacteria
VENI01000001.1_69	VENI01000001.1 69	#CCCC00	d__Bacteria
NZ_JONT01000014.1_39	NZ JONT01000014.1 39	#CCCC00	d__Bacteria
LADP01000026.1_20	LADP01000026.1 20	#CCCC00	d__Bacteria
JAENYQ010000064.1_10	JAENYQ010000064.1 10	#CCCC00	d__Bacteria
NZ_FOOX01000027.1_11	NZ FOOX01000027.1 11	#CCCC00	d__Bacteria
NZ_JADNRQ010000002.1_309	NZ JADNRQ010000002.1 309	#CCCC00	d__Bacteria
NZ_FOYM01000008.1_96	NZ FOYM01000008.1 96	#CCCC00	d__Bacteria
NZ_VNHM01000009.1_31	NZ VNHM01000009.1 31	#CCCC00	d__Bacteria
NC_021184.1_2569	NC 021184.1 2569	#CCCC00	d__Bacteria
NZ_BDQY01000014.1_59	NZ BDQY01000014.1 59	#CCCC00	d__Bacteria
NZ_FUWV01000013.1_39	NZ FUWV01000013.1 39	#CCCC00	d__Bacteria
NZ_FSRH01000011.1_15	NZ FSRH01000011.1 15	#CCCC00	d__Bacteria
NZ_CP011663.1_1536	NZ CP011663.1 1536	#CCCC00	d__Bacteria
NZ_KE384518.1_246	NZ KE384518.1 246	#CCCC00	d__Bacteria
JACERV010000004.1_119	JACERV010000004.1 119	#CCCC00	d__Bacteria
NZ_LRVM01000004.1_262	NZ LRVM01000004.1 262	#CCCC00	d__Bacteria
DUUM01000119.1_39	DUUM01000119.1 39	#CCCC00	d__Bacteria
JAAYSX010000036.1_7	JAAYSX010000036.1 7	#CCCC00	d__Bacteria
NZ_JAEQNB010000001.1_761	NZ JAEQNB010000001.1 761	#CCCC00	d__Bacteria
NZ_MLQQ01000001.1_362	NZ MLQQ01000001.1 362	#CCCC00	d__Bacteria
SKOL01000030.1_4	SKOL01000030.1 4	#CCCC00	d__Bacteria
NZ_PDOD01000001.1_676	NZ PDOD01000001.1 676	#CCCC00	d__Bacteria
NZ_FOGT01000001.1_80	NZ FOGT01000001.1 80	#CCCC00	d__Bacteria
NZ_NIST01000001.1_3242	NZ NIST01000001.1 3242	#CCCC00	d__Bacteria
NZ_KZ119600.1_2144	NZ KZ119600.1 2144	#CCCC00	d__Bacteria
NZ_FNPI01000004.1_129	NZ FNPI01000004.1 129	#CCCC00	d__Bacteria
NZ_KV917376.1_4132	NZ KV917376.1 4132	#CCCC00	d__Bacteria
NZ_RHIB01000001.1_903	NZ RHIB01000001.1 903	#CCCC00	d__Bacteria
NZ_KZ293963.1_498	NZ KZ293963.1 498	#CCCC00	d__Bacteria
NZ_PDOF01000001.1_1407	NZ PDOF01000001.1 1407	#CCCC00	d__Bacteria
NZ_VCRO01000001.1_869	NZ VCRO01000001.1 869	#CCCC00	d__Bacteria
NZ_SWLG01000006.1_202	NZ SWLG01000006.1 202	#CCCC00	d__Bacteria
NZ_JAFKOI010000001.1_479	NZ JAFKOI010000001.1 479	#CCCC00	d__Bacteria
NZ_LELK01000001.1_892	NZ LELK01000001.1 892	#CCCC00	d__Bacteria
NZ_SWFM01000001.1_353	NZ SWFM01000001.1 353	#CCCC00	d__Bacteria
NZ_JADFCM010000008.1_1364	NZ JADFCM010000008.1 1364	#CCCC00	d__Bacteria
NZ_PDIZ01000001.1_1327	NZ PDIZ01000001.1 1327	#CCCC00	d__Bacteria
NZ_CP046564.1_2122	NZ CP046564.1 2122	#CCCC00	d__Bacteria
NZ_BMFK01000001.1_763	NZ BMFK01000001.1 763	#CCCC00	d__Bacteria
LFJO01000005.1_924	LFJO01000005.1 924	#CCCC00	d__Bacteria
NZ_LTAO01000001.1_50	NZ LTAO01000001.1 50	#CCCC00	d__Bacteria
NZ_NISU01000001.1_903	NZ NISU01000001.1 903	#CCCC00	d__Bacteria
NZ_ANNK01000085.1_55	NZ ANNK01000085.1 55	#CCCC00	d__Bacteria
NZ_SNUY01000004.1_70	NZ SNUY01000004.1 70	#CCCC00	d__Bacteria
NZ_KV917368.1_118	NZ KV917368.1 118	#CCCC00	d__Bacteria
NZ_JAFLJM010000004.1_80	NZ JAFLJM010000004.1 80	#CCCC00	d__Bacteria
NZ_WMKZ01000001.1_526	NZ WMKZ01000001.1 526	#CCCC00	d__Bacteria
NZ_AUMP01000016.1_90	NZ AUMP01000016.1 90	#CCCC00	d__Bacteria
NZ_AKKV01000020.1_343	NZ AKKV01000020.1 343	#CCCC00	d__Bacteria
NZ_LMVC01000001.1_702	NZ LMVC01000001.1 702	#CCCC00	d__Bacteria
NZ_KQ758617.1_1408	NZ KQ758617.1 1408	#CCCC00	d__Bacteria
NZ_FNHW01000001.1_1230	NZ FNHW01000001.1 1230	#CCCC00	d__Bacteria
NZ_NOII01000001.1_434	NZ NOII01000001.1 434	#CCCC00	d__Bacteria
NZ_CP016761.1_2129	NZ CP016761.1 2129	#CCCC00	d__Bacteria
NZ_MQMF01000003.1_347	NZ MQMF01000003.1 347	#CCCC00	d__Bacteria
NZ_SGXL01000001.1_1856	NZ SGXL01000001.1 1856	#CCCC00	d__Bacteria
NZ_BMCE01000002.1_237	NZ BMCE01000002.1 237	#CCCC00	d__Bacteria
NZ_LRFC01000023.1_274	NZ LRFC01000023.1 274	#CCCC00	d__Bacteria
JAFHKR010000039.1_910	JAFHKR010000039.1 910	#CCCC00	d__Bacteria
NZ_CP015378.1_1867	NZ CP015378.1 1867	#CCCC00	d__Bacteria
NZ_SCOL01000001.1_1282	NZ SCOL01000001.1 1282	#CCCC00	d__Bacteria
JAEACG010000001.1_216	JAEACG010000001.1 216	#CCCC00	d__Bacteria
NZ_JAEACF010000001.1_1294	NZ JAEACF010000001.1 1294	#CCCC00	d__Bacteria
NZ_VDZU01000001.1_2260	NZ VDZU01000001.1 2260	#CCCC00	d__Bacteria
NZ_JACSQM010000003.1_300	NZ JACSQM010000003.1 300	#CCCC00	d__Bacteria
NZ_BBWZ01000047.1_24	NZ BBWZ01000047.1 24	#CCCC00	d__Bacteria
NZ_AUMJ01000067.1_24	NZ AUMJ01000067.1 24	#CCCC00	d__Bacteria
NZ_FNDE01000030.1_30	NZ FNDE01000030.1 30	#CCCC00	d__Bacteria
NZ_KE952786.1_16	NZ KE952786.1 16	#CCCC00	d__Bacteria
NZ_LGUG01000009.1_100	NZ LGUG01000009.1 100	#CCCC00	d__Bacteria
NZ_JAHNZO010000004.1_15	NZ JAHNZO010000004.1 15	#CCCC00	d__Bacteria
NZ_BILX01000089.1_5	NZ BILX01000089.1 5	#CCCC00	d__Bacteria
NZ_JTHN01000021.1_2	NZ JTHN01000021.1 2	#CCCC00	d__Bacteria
NZ_FMTT01000032.1_56	NZ FMTT01000032.1 56	#CCCC00	d__Bacteria
NZ_JNVM01000024.1_79	NZ JNVM01000024.1 79	#CCCC00	d__Bacteria
NZ_BIMB01000004.1_61	NZ BIMB01000004.1 61	#CCCC00	d__Bacteria
NZ_FOCQ01000018.1_33	NZ FOCQ01000018.1 33	#CCCC00	d__Bacteria
NZ_JAFLJM010000004.1_139	NZ JAFLJM010000004.1 139	#CCCC00	d__Bacteria
NZ_MLQR01000045.1_32	NZ MLQR01000045.1 32	#CCCC00	d__Bacteria
NZ_MLQS01000019.1_67	NZ MLQS01000019.1 67	#CCCC00	d__Bacteria
NZ_CP063356.1_3918	NZ CP063356.1 3918	#CCCC00	d__Bacteria
NZ_QOUX01000047.1_631	NZ QOUX01000047.1 631	#CCCC00	d__Bacteria
NZ_SDLR01000004.1_751	NZ SDLR01000004.1 751	#CCCC00	d__Bacteria
NZ_SDLI01000011.1_19	NZ SDLI01000011.1 19	#CCCC00	d__Bacteria
NZ_LGYA01000001.1_3976	NZ LGYA01000001.1 3976	#CCCC00	d__Bacteria
NZ_LMBV01000005.1_43	NZ LMBV01000005.1 43	#CCCC00	d__Bacteria
NZ_CP017080.1_3757	NZ CP017080.1 3757	#CCCC00	d__Bacteria
NZ_CP011008.1_4052	NZ CP011008.1 4052	#CCCC00	d__Bacteria
NZ_JADILK010000054.1_13	NZ JADILK010000054.1 13	#CCCC00	d__Bacteria
NZ_FTMX01000001.1_139	NZ FTMX01000001.1 139	#CCCC00	d__Bacteria
NZ_KV440950.1_1443	NZ KV440950.1 1443	#CCCC00	d__Bacteria
NZ_JAGGQJ010000008.1_158	NZ JAGGQJ010000008.1 158	#CCCC00	d__Bacteria
NZ_CP017704.1_3622	NZ CP017704.1 3622	#CCCC00	d__Bacteria
NZ_PIZR01000002.1_1119	NZ PIZR01000002.1 1119	#CCCC00	d__Bacteria
NZ_LWBL02000009.1_64	NZ LWBL02000009.1 64	#CCCC00	d__Bacteria
JAENYN010000018.1_58	JAENYN010000018.1 58	#CCCC00	d__Bacteria
NZ_LT965958.1_150	NZ LT965958.1 150	#CCCC00	d__Bacteria
NZ_KZ454936.1_1083	NZ KZ454936.1 1083	#CCCC00	d__Bacteria
NZ_KZ454938.1_1406	NZ KZ454938.1 1406	#CCCC00	d__Bacteria
NC_013791.2_2091	NC 013791.2 2091	#CCCC00	d__Bacteria
NZ_ATAE01000020.1_136	NZ ATAE01000020.1 136	#CCCC00	d__Bacteria
NZ_KZ614146.1_1631	NZ KZ614146.1 1631	#CCCC00	d__Bacteria
NZ_CP020814.1_2317	NZ CP020814.1 2317	#CCCC00	d__Bacteria
NZ_BAUV01000029.1_14	NZ BAUV01000029.1 14	#CCCC00	d__Bacteria
NZ_VLKZ01000002.1_228	NZ VLKZ01000002.1 228	#CCCC00	d__Bacteria
NZ_ANOK01000007.1_36	NZ ANOK01000007.1 36	#CCCC00	d__Bacteria
NZ_JABTTE010000016.1_17	NZ JABTTE010000016.1 17	#CCCC00	d__Bacteria
JAENZK010000009.1_12	JAENZK010000009.1 12	#CCCC00	d__Bacteria
NZ_AJLR01000041.1_29	NZ AJLR01000041.1 29	#CCCC00	d__Bacteria
DULJ01000092.1_34	DULJ01000092.1 34	#CCCC00	d__Bacteria
NZ_RWIV01000001.1_3672	NZ RWIV01000001.1 3672	#CCCC00	d__Bacteria
NZ_RWIV01000002.1_17	NZ RWIV01000002.1 17	#CCCC00	d__Bacteria
NZ_NUMC01000039.1_5	NZ NUMC01000039.1 5	#CCCC00	d__Bacteria
NZ_CP033043.1_315	NZ CP033043.1 315	#CCCC00	d__Bacteria
NZ_PNGA01000015.1_98	NZ PNGA01000015.1 98	#CCCC00	d__Bacteria
NZ_KV917372.1_1342	NZ KV917372.1 1342	#CCCC00	d__Bacteria
NZ_JAEK01000055.1_18	NZ JAEK01000055.1 18	#CCCC00	d__Bacteria
NZ_VOQF01000006.1_56	NZ VOQF01000006.1 56	#CCCC00	d__Bacteria
NZ_JAFBDU010000002.1_108	NZ JAFBDU010000002.1 108	#CCCC00	d__Bacteria
NZ_QLLP01000002.1_776	NZ QLLP01000002.1 776	#CCCC00	d__Bacteria
NZ_CADEPK010000231.1_7	NZ CADEPK010000231.1 7	#CCCC00	d__Bacteria
NZ_LATZ01000001.1_158	NZ LATZ01000001.1 158	#CCCC00	d__Bacteria
NZ_JAGDEL010000016.1_80	NZ JAGDEL010000016.1 80	#CCCC00	d__Bacteria
NZ_CP055263.1_3249	NZ CP055263.1 3249	#CCCC00	d__Bacteria
NZ_JACYHA010000002.1_272	NZ JACYHA010000002.1 272	#CCCC00	d__Bacteria
NZ_CP042593.1_2795	NZ CP042593.1 2795	#CCCC00	d__Bacteria
NZ_QVTD01000003.1_880	NZ QVTD01000003.1 880	#CCCC00	d__Bacteria
NZ_PGUW01000004.1_443	NZ PGUW01000004.1 443	#CCCC00	d__Bacteria
NZ_QVTC01000061.1_28	NZ QVTC01000061.1 28	#CCCC00	d__Bacteria
NZ_RYZZ01000001.1_93	NZ RYZZ01000001.1 93	#CCCC00	d__Bacteria
NZ_LFZW01000001.1_2881	NZ LFZW01000001.1 2881	#CCCC00	d__Bacteria
NZ_LMVB01000001.1_1307	NZ LMVB01000001.1 1307	#CCCC00	d__Bacteria
NZ_JACJHX010000009.1_44	NZ JACJHX010000009.1 44	#CCCC00	d__Bacteria
NZ_FOMA01000006.1_56	NZ FOMA01000006.1 56	#CCCC00	d__Bacteria
NZ_AJTN02000222.1_40	NZ AJTN02000222.1 40	#CCCC00	d__Bacteria
NZ_CP026095.1_3041	NZ CP026095.1 3041	#CCCC00	d__Bacteria
NZ_QWVS01000002.1_75	NZ QWVS01000002.1 75	#CCCC00	d__Bacteria
NZ_CP011008.1_2909	NZ CP011008.1 2909	#CCCC00	d__Bacteria
NZ_CP017080.1_2686	NZ CP017080.1 2686	#CCCC00	d__Bacteria
NZ_LMBV01000004.1_93	NZ LMBV01000004.1 93	#CCCC00	d__Bacteria
NZ_LNNH01000004.1_81	NZ LNNH01000004.1 81	#CCCC00	d__Bacteria
NZ_LGYA01000001.1_2877	NZ LGYA01000001.1 2877	#CCCC00	d__Bacteria
NZ_JADILK010000035.1_29	NZ JADILK010000035.1 29	#CCCC00	d__Bacteria
NZ_KV440950.1_2551	NZ KV440950.1 2551	#CCCC00	d__Bacteria
NZ_CP017704.1_4802	NZ CP017704.1 4802	#CCCC00	d__Bacteria
NZ_FTMX01000001.1_1254	NZ FTMX01000001.1 1254	#CCCC00	d__Bacteria
NZ_JAGGQJ010000031.1_48	NZ JAGGQJ010000031.1 48	#CCCC00	d__Bacteria
NZ_LT622358.1_528	NZ LT622358.1 528	#CCCC00	d__Bacteria
NZ_PIZR01000007.1_274	NZ PIZR01000007.1 274	#CCCC00	d__Bacteria
NZ_ABCF01000001.1_48	NZ ABCF01000001.1 48	#CCCC00	d__Bacteria
NZ_QXIR01000044.1_27	NZ QXIR01000044.1 27	#CCCC00	d__Bacteria
NZ_NIJF01000083.1_287	NZ NIJF01000083.1 287	#CCCC00	d__Bacteria
NZ_VTEI01000002.1_452	NZ VTEI01000002.1 452	#CCCC00	d__Bacteria
NZ_VTEH01000003.1_304	NZ VTEH01000003.1 304	#CCCC00	d__Bacteria
NZ_JAFBDZ010000001.1_751	NZ JAFBDZ010000001.1 751	#CCCC00	d__Bacteria
NZ_FOXX01000002.1_401	NZ FOXX01000002.1 401	#CCCC00	d__Bacteria
NZ_FXAJ01000003.1_378	NZ FXAJ01000003.1 378	#CCCC00	d__Bacteria
NZ_CAHJXM010000003.1_598	NZ CAHJXM010000003.1 598	#CCCC00	d__Bacteria
NZ_JABMCR010000213.1_9	NZ JABMCR010000213.1 9	#CCCC00	d__Bacteria
NZ_MINN01000085.1_362	NZ MINN01000085.1 362	#CCCC00	d__Bacteria
NZ_KQ758482.1_776	NZ KQ758482.1 776	#CCCC00	d__Bacteria
NZ_CP047095.1_2621	NZ CP047095.1 2621	#CCCC00	d__Bacteria
NZ_LGUE01000001.1_747	NZ LGUE01000001.1 747	#CCCC00	d__Bacteria
NZ_VFMV01000001.1_2079	NZ VFMV01000001.1 2079	#CCCC00	d__Bacteria
NZ_JAFKOH010000001.1_132	NZ JAFKOH010000001.1 132	#CCCC00	d__Bacteria
NZ_PDIY01000001.1_2748	NZ PDIY01000001.1 2748	#CCCC00	d__Bacteria
NZ_LIXZ01000006.1_307	NZ LIXZ01000006.1 307	#CCCC00	d__Bacteria
NZ_CAJGBF010000002.1_16	NZ CAJGBF010000002.1 16	#CCCC00	d__Bacteria
NZ_QNRJ01000017.1_8	NZ QNRJ01000017.1 8	#CCCC00	d__Bacteria
NZ_BCVQ01000083.1_3	NZ BCVQ01000083.1 3	#CCCC00	d__Bacteria
NZ_VCQN01000001.1_317	NZ VCQN01000001.1 317	#CCCC00	d__Bacteria
NZ_NTUP01000003.1_145	NZ NTUP01000003.1 145	#CCCC00	d__Bacteria
NZ_AP022842.1_2562	NZ AP022842.1 2562	#CCCC00	d__Bacteria
NZ_JAAXCV010000030.1_354	NZ JAAXCV010000030.1 354	#CCCC00	d__Bacteria
NZ_JXZC01000001.1_146	NZ JXZC01000001.1 146	#CCCC00	d__Bacteria
NZ_VTEX01000001.1_1363	NZ VTEX01000001.1 1363	#CCCC00	d__Bacteria
NZ_VTUY01000007.1_160	NZ VTUY01000007.1 160	#CCCC00	d__Bacteria
NZ_LQXM01000020.1_110	NZ LQXM01000020.1 110	#CCCC00	d__Bacteria
NZ_QFRU01000001.1_221	NZ QFRU01000001.1 221	#CCCC00	d__Bacteria
NZ_JAFBFC010000003.1_396	NZ JAFBFC010000003.1 396	#CCCC00	d__Bacteria
NZ_CP009920.1_947	NZ CP009920.1 947	#CCCC00	d__Bacteria
NZ_JYOO01000002.1_5	NZ JYOO01000002.1 5	#CCCC00	d__Bacteria
NZ_CP023317.1_3871	NZ CP023317.1 3871	#CCCC00	d__Bacteria
NZ_VTEF01000002.1_134	NZ VTEF01000002.1 134	#CCCC00	d__Bacteria
NZ_NOXE01000020.1_3	NZ NOXE01000020.1 3	#CCCC00	d__Bacteria
NZ_BCVD01000021.1_38	NZ BCVD01000021.1 38	#CCCC00	d__Bacteria
NZ_LILC01000002.1_707	NZ LILC01000002.1 707	#CCCC00	d__Bacteria
NZ_CABKRX010000087.1_73	NZ CABKRX010000087.1 73	#CCCC00	d__Bacteria
NZ_JACXSI010000045.1_93	NZ JACXSI010000045.1 93	#CCCC00	d__Bacteria
NZ_LN851186.1_2163	NZ LN851186.1 2163	#CCCC00	d__Bacteria
NZ_JAFBEQ010000001.1_341	NZ JAFBEQ010000001.1 341	#CCCC00	d__Bacteria
NZ_HG428741.1_935	NZ HG428741.1 935	#CCCC00	d__Bacteria
NZ_CP012600.1_1374	NZ CP012600.1 1374	#CCCC00	d__Bacteria
NZ_LT745776.1_1138	NZ LT745776.1 1138	#CCCC00	d__Bacteria
NC_006270.3_2252	NC 006270.3 2252	#CCCC00	d__Bacteria
NZ_MRBL01000016.1_165	NZ MRBL01000016.1 165	#CCCC00	d__Bacteria
NZ_LBMN02000036.1_95	NZ LBMN02000036.1 95	#CCCC00	d__Bacteria
NZ_MRBK01000028.1_8	NZ MRBK01000028.1 8	#CCCC00	d__Bacteria
NZ_BCVZ01000004.1_72	NZ BCVZ01000004.1 72	#CCCC00	d__Bacteria
NZ_LECW02000024.1_139	NZ LECW02000024.1 139	#CCCC00	d__Bacteria
NZ_LSBB01000018.1_639	NZ LSBB01000018.1 639	#CCCC00	d__Bacteria
NZ_JAGGQB010000012.1_110	NZ JAGGQB010000012.1 110	#CCCC00	d__Bacteria
NZ_LSAZ01000022.1_114	NZ LSAZ01000022.1 114	#CCCC00	d__Bacteria
NC_014551.1_2118	NC 014551.1 2118	#CCCC00	d__Bacteria
NZ_LLZC01000012.1_832	NZ LLZC01000012.1 832	#CCCC00	d__Bacteria
NZ_AJVF01000015.1_102	NZ AJVF01000015.1 102	#CCCC00	d__Bacteria
NZ_LPVF01000013.1_136	NZ LPVF01000013.1 136	#CCCC00	d__Bacteria
NZ_RJVS01000002.1_135	NZ RJVS01000002.1 135	#CCCC00	d__Bacteria
NZ_KZ118859.1_31	NZ KZ118859.1 31	#CCCC00	d__Bacteria
NC_000964.3_2043	NC 000964.3 2043	#CCCC00	d__Bacteria
AMXN01000009.1_25	AMXN01000009.1 25	#CCCC00	d__Bacteria
NZ_AYTO01000034.1_657	NZ AYTO01000034.1 657	#CCCC00	d__Bacteria
NC_016047.1_2174	NC 016047.1 2174	#CCCC00	d__Bacteria
NZ_CP026362.1_1420	NZ CP026362.1 1420	#CCCC00	d__Bacteria
NZ_QVTE01000051.1_143	NZ QVTE01000051.1 143	#CCCC00	d__Bacteria
NZ_JAFELM010000043.1_98	NZ JAFELM010000043.1 98	#CCCC00	d__Bacteria
VTTJ01000001.1_372	VTTJ01000001.1 372	#CCCC00	d__Bacteria
NZ_JAEUFG010000031.1_37	NZ JAEUFG010000031.1 37	#CCCC00	d__Bacteria
NZ_QOCW01000031.1_35	NZ QOCW01000031.1 35	#CCCC00	d__Bacteria
NZ_SCFM01000004.1_377	NZ SCFM01000004.1 377	#CCCC00	d__Bacteria
NZ_RIAV01000001.1_465	NZ RIAV01000001.1 465	#CCCC00	d__Bacteria
NZ_KE387252.1_15	NZ KE387252.1 15	#CCCC00	d__Bacteria
NZ_QAXY01000005.1_256	NZ QAXY01000005.1 256	#CCCC00	d__Bacteria
NZ_NETJ01000005.1_54	NZ NETJ01000005.1 54	#CCCC00	d__Bacteria
NZ_SLVL01000005.1_87	NZ SLVL01000005.1 87	#CCCC00	d__Bacteria
NZ_NCTA01000020.1_26	NZ NCTA01000020.1 26	#CCCC00	d__Bacteria
NZ_NTZO01000025.1_20	NZ NTZO01000025.1 20	#CCCC00	d__Bacteria
NZ_NULG01000038.1_67	NZ NULG01000038.1 67	#CCCC00	d__Bacteria
NZ_CP053688.1_3959	NZ CP053688.1 3959	#CCCC00	d__Bacteria
NZ_NUGT01000021.1_69	NZ NUGT01000021.1 69	#CCCC00	d__Bacteria
NZ_SCFN01000008.1_66	NZ SCFN01000008.1 66	#CCCC00	d__Bacteria
NZ_MDKC01000003.1_72	NZ MDKC01000003.1 72	#CCCC00	d__Bacteria
NZ_NESS01000006.1_77	NZ NESS01000006.1 77	#CCCC00	d__Bacteria
NZ_NUUX01000037.1_9	NZ NUUX01000037.1 9	#CCCC00	d__Bacteria
NZ_LJIZ01000030.1_19	NZ LJIZ01000030.1 19	#CCCC00	d__Bacteria
NZ_NTTM01000012.1_59	NZ NTTM01000012.1 59	#CCCC00	d__Bacteria
NUQE01000036.1_81	NUQE01000036.1 81	#CCCC00	d__Bacteria
NZ_FPAF01000005.1_95	NZ FPAF01000005.1 95	#CCCC00	d__Bacteria
NZ_FOLV01000004.1_55	NZ FOLV01000004.1 55	#CCCC00	d__Bacteria
NZ_KB910934.1_39	NZ KB910934.1 39	#CCCC00	d__Bacteria
NZ_NVOY01000040.1_47	NZ NVOY01000040.1 47	#CCCC00	d__Bacteria
NZ_JOTN01000015.1_104	NZ JOTN01000015.1 104	#CCCC00	d__Bacteria
NC_009674.1_1731	NC 009674.1 1731	#CCCC00	d__Bacteria
NZ_NUOT01000074.1_18	NZ NUOT01000074.1 18	#CCCC00	d__Bacteria
NZ_CM000745.1_1997	NZ CM000745.1 1997	#CCCC00	d__Bacteria
NZ_NVPR01000073.1_46	NZ NVPR01000073.1 46	#CCCC00	d__Bacteria
NZ_NTSZ01000023.1_178	NZ NTSZ01000023.1 178	#CCCC00	d__Bacteria
NZ_AKCS01000005.1_408	NZ AKCS01000005.1 408	#CCCC00	d__Bacteria
NZ_LTAQ01000067.1_196	NZ LTAQ01000067.1 196	#CCCC00	d__Bacteria
NZ_NTUG01000009.1_137	NZ NTUG01000009.1 137	#CCCC00	d__Bacteria
NZ_JABUAE010000008.1_127	NZ JABUAE010000008.1 127	#CCCC00	d__Bacteria
NZ_NUGR01000003.1_125	NZ NUGR01000003.1 125	#CCCC00	d__Bacteria
NZ_JH791984.1_1918	NZ JH791984.1 1918	#CCCC00	d__Bacteria
NZ_CP009692.1_3645	NZ CP009692.1 3645	#CCCC00	d__Bacteria
NZ_MACH01000087.1_24	NZ MACH01000087.1 24	#CCCC00	d__Bacteria
NZ_VOVA01000005.1_148	NZ VOVA01000005.1 148	#CCCC00	d__Bacteria
NZ_CP036132.1_2099	NZ CP036132.1 2099	#CCCC00	d__Bacteria
NZ_LXLV01000026.1_26	NZ LXLV01000026.1 26	#CCCC00	d__Bacteria
CP076653.1_4931	CP076653.1 4931	#CCCC00	d__Bacteria
NZ_PCNZ01000019.1_69	NZ PCNZ01000019.1 69	#CCCC00	d__Bacteria
NZ_NUVD01000089.1_157	NZ NUVD01000089.1 157	#CCCC00	d__Bacteria
NZ_MAOI01000101.1_116	NZ MAOI01000101.1 116	#CCCC00	d__Bacteria
NZ_MACF01000123.1_111	NZ MACF01000123.1 111	#CCCC00	d__Bacteria
NZ_FMJG01000022.1_89	NZ FMJG01000022.1 89	#CCCC00	d__Bacteria
NZ_WBPF01000021.1_335	NZ WBPF01000021.1 335	#CCCC00	d__Bacteria
NZ_LOBC01000013.1_72	NZ LOBC01000013.1 72	#CCCC00	d__Bacteria
NZ_NUPZ01000045.1_18	NZ NUPZ01000045.1 18	#CCCC00	d__Bacteria
NZ_BOQB01000213.1_4	NZ BOQB01000213.1 4	#CCCC00	d__Bacteria
NZ_MACI01000003.1_26	NZ MACI01000003.1 26	#CCCC00	d__Bacteria
NZ_NULR01000001.1_255	NZ NULR01000001.1 255	#CCCC00	d__Bacteria
NZ_JACYOF010000018.1_63	NZ JACYOF010000018.1 63	#CCCC00	d__Bacteria
NZ_NWUW01000039.1_14	NZ NWUW01000039.1 14	#CCCC00	d__Bacteria
NZ_MAOE01000083.1_22	NZ MAOE01000083.1 22	#CCCC00	d__Bacteria
NZ_CP013274.1_2127	NZ CP013274.1 2127	#CCCC00	d__Bacteria
NZ_CP007666.1_1097	NZ CP007666.1 1097	#CCCC00	d__Bacteria
NZ_MACE01000049.1_205	NZ MACE01000049.1 205	#CCCC00	d__Bacteria
NZ_VHIV01000001.1_1476	NZ VHIV01000001.1 1476	#CCCC00	d__Bacteria
NZ_NVEC01000085.1_10	NZ NVEC01000085.1 10	#CCCC00	d__Bacteria
NZ_NIQX01000081.1_14	NZ NIQX01000081.1 14	#CCCC00	d__Bacteria
NZ_CP014282.1_2141	NZ CP014282.1 2141	#CCCC00	d__Bacteria
NZ_CP029454.1_2097	NZ CP029454.1 2097	#CCCC00	d__Bacteria
NC_004722.1_2215	NC 004722.1 2215	#CCCC00	d__Bacteria
NZ_CP021061.1_2086	NZ CP021061.1 2086	#CCCC00	d__Bacteria
NC_011772.1_2091	NC 011772.1 2091	#CCCC00	d__Bacteria
NZ_JMQC01000008.1_4604	NZ JMQC01000008.1 4604	#CCCC00	d__Bacteria
NC_022781.1_4867	NC 022781.1 4867	#CCCC00	d__Bacteria
NZ_NVAP01000012.1_89	NZ NVAP01000012.1 89	#CCCC00	d__Bacteria
NC_022524.1_2988	NC 022524.1 2988	#CCCC00	d__Bacteria
NZ_LT800494.1_1945	NZ LT800494.1 1945	#CCCC00	d__Bacteria
NZ_KV440945.1_1978	NZ KV440945.1 1978	#CCCC00	d__Bacteria
NZ_QQAY01000004.1_144	NZ QQAY01000004.1 144	#CCCC00	d__Bacteria
NZ_RCVZ01000007.1_184	NZ RCVZ01000007.1 184	#CCCC00	d__Bacteria
JACDOC010000007.1_44	JACDOC010000007.1 44	#CCCC00	d__Bacteria
NZ_JAGYPH010000001.1_743	NZ JAGYPH010000001.1 743	#CCCC00	d__Bacteria
NZ_BCVG01000115.1_2	NZ BCVG01000115.1 2	#CCCC00	d__Bacteria
NZ_ABFU01000028.3_53	NZ ABFU01000028.3 53	#CCCC00	d__Bacteria
NZ_JGVU02000002.1_754	NZ JGVU02000002.1 754	#CCCC00	d__Bacteria
NZ_CP060137.1_2059	NZ CP060137.1 2059	#CCCC00	d__Bacteria
NZ_WKKF01000015.1_66	NZ WKKF01000015.1 66	#CCCC00	d__Bacteria
NZ_JACXAI010000002.1_366	NZ JACXAI010000002.1 366	#CCCC00	d__Bacteria
NZ_WKKI01000023.1_16	NZ WKKI01000023.1 16	#CCCC00	d__Bacteria
NZ_WMIB01000001.1_263	NZ WMIB01000001.1 263	#CCCC00	d__Bacteria
NZ_JAQV02000020.1_64	NZ JAQV02000020.1 64	#CCCC00	d__Bacteria
NZ_CP033906.1_2579	NZ CP033906.1 2579	#CCCC00	d__Bacteria
NZ_JAGVRK010000001.1_2145	NZ JAGVRK010000001.1 2145	#CCCC00	d__Bacteria
NZ_NISQ01000001.1_1271	NZ NISQ01000001.1 1271	#CCCC00	d__Bacteria
NZ_QUQV01000001.1_76	NZ QUQV01000001.1 76	#CCCC00	d__Bacteria
NZ_LMBW01000002.1_124	NZ LMBW01000002.1 124	#CCCC00	d__Bacteria
NZ_SLUB01000008.1_67	NZ SLUB01000008.1 67	#CCCC00	d__Bacteria
NZ_LT732529.1_1237	NZ LT732529.1 1237	#CCCC00	d__Bacteria
NZ_HE610985.1_339	NZ HE610985.1 339	#CCCC00	d__Bacteria
NZ_NSEA01000008.1_132	NZ NSEA01000008.1 132	#CCCC00	d__Bacteria
NZ_NSEB01000012.1_141	NZ NSEB01000012.1 141	#CCCC00	d__Bacteria
NZ_CTDX01000016.1_650	NZ CTDX01000016.1 650	#CCCC00	d__Bacteria
NZ_JACDUU010000001.1_674	NZ JACDUU010000001.1 674	#CCCC00	d__Bacteria
NZ_JHVN01000006.1_189	NZ JHVN01000006.1 189	#CCCC00	d__Bacteria
NZ_JACIDF010000006.1_51	NZ JACIDF010000006.1 51	#CCCC00	d__Bacteria
NZ_JACHEP010000001.1_100	NZ JACHEP010000001.1 100	#CCCC00	d__Bacteria
NZ_CP015438.1_1806	NZ CP015438.1 1806	#CCCC00	d__Bacteria
NZ_JACIDE010000009.1_113	NZ JACIDE010000009.1 113	#CCCC00	d__Bacteria
NZ_CP018866.1_2232	NZ CP018866.1 2232	#CCCC00	d__Bacteria
KV440964.1_2578	KV440964.1 2578	#CCCC00	d__Bacteria
LQXN01000062.1_209	LQXN01000062.1 209	#CCCC00	d__Bacteria
NZ_JAFBED010000002.1_497	NZ JAFBED010000002.1 497	#CCCC00	d__Bacteria
NZ_KV917375.1_2104	NZ KV917375.1 2104	#CCCC00	d__Bacteria
NZ_CP045403.1_2200	NZ CP045403.1 2200	#CCCC00	d__Bacteria
NZ_LBMD01000001.1_362	NZ LBMD01000001.1 362	#CCCC00	d__Bacteria
NZ_JAAXCU010000033.1_53	NZ JAAXCU010000033.1 53	#CCCC00	d__Bacteria
NZ_VTEV01000009.1_55	NZ VTEV01000009.1 55	#CCCC00	d__Bacteria
NZ_JAAZWB010000014.1_3	NZ JAAZWB010000014.1 3	#CCCC00	d__Bacteria
NZ_CP020880.1_2338	NZ CP020880.1 2338	#CCCC00	d__Bacteria
NZ_PISD01000008.1_101	NZ PISD01000008.1 101	#CCCC00	d__Bacteria
NZ_JACSQT010000001.1_799	NZ JACSQT010000001.1 799	#CCCC00	d__Bacteria
NZ_CP022983.1_3886	NZ CP022983.1 3886	#CCCC00	d__Bacteria
NZ_PGVA01000041.1_50	NZ PGVA01000041.1 50	#CCCC00	d__Bacteria
NZ_PGUZ01000029.1_133	NZ PGUZ01000029.1 133	#CCCC00	d__Bacteria
NZ_JAGGQP010000020.1_18	NZ JAGGQP010000020.1 18	#CCCC00	d__Bacteria
NZ_CP025025.1_2794	NZ CP025025.1 2794	#CCCC00	d__Bacteria
NZ_SUND01000009.1_135	NZ SUND01000009.1 135	#CCCC00	d__Bacteria
NZ_SWBM01000001.1_1730	NZ SWBM01000001.1 1730	#CCCC00	d__Bacteria
DLCS01000149.1_1	DLCS01000149.1 1	#CCCC00	d__Bacteria
NZ_HE978515.1_332	NZ HE978515.1 332	#CCCC00	d__Bacteria
NZ_SWLZ01000003.1_181	NZ SWLZ01000003.1 181	#CCCC00	d__Bacteria
NZ_VTQX01000034.1_14	NZ VTQX01000034.1 14	#CCCC00	d__Bacteria
NZ_JABUNR010000008.1_52	NZ JABUNR010000008.1 52	#CCCC00	d__Bacteria
NZ_PGVB01000005.1_167	NZ PGVB01000005.1 167	#CCCC00	d__Bacteria
NZ_JACHGK010000003.1_17	NZ JACHGK010000003.1 17	#CCCC00	d__Bacteria
NZ_VYKL01000026.1_164	NZ VYKL01000026.1 164	#CCCC00	d__Bacteria
NZ_LT629731.1_1646	NZ LT629731.1 1646	#CCCC00	d__Bacteria
NZ_JAAIWN010000025.1_25	NZ JAAIWN010000025.1 25	#CCCC00	d__Bacteria
NZ_LT630337.1_2500	NZ LT630337.1 2500	#CCCC00	d__Bacteria
NZ_LMAS01000010.1_49	NZ LMAS01000010.1 49	#CCCC00	d__Bacteria
NZ_JAGIKZ010000008.1_24	NZ JAGIKZ010000008.1 24	#CCCC00	d__Bacteria
NZ_JAGYPM010000003.1_95	NZ JAGYPM010000003.1 95	#CCCC00	d__Bacteria
NZ_JAEL01000064.1_3	NZ JAEL01000064.1 3	#CCCC00	d__Bacteria
NZ_QGTW01000003.1_82	NZ QGTW01000003.1 82	#CCCC00	d__Bacteria
NZ_VLKI01000003.1_373	NZ VLKI01000003.1 373	#CCCC00	d__Bacteria
NZ_JAGGRA010000034.1_59	NZ JAGGRA010000034.1 59	#CCCC00	d__Bacteria
NZ_LGUF01000007.1_2438	NZ LGUF01000007.1 2438	#CCCC00	d__Bacteria
NZ_CP015506.1_3752	NZ CP015506.1 3752	#CCCC00	d__Bacteria
NZ_SOEE01000001.1_85	NZ SOEE01000001.1 85	#CCCC00	d__Bacteria
NZ_JAFKOJ010000002.1_73	NZ JAFKOJ010000002.1 73	#CCCC00	d__Bacteria
NZ_VCRN01000008.1_13	NZ VCRN01000008.1 13	#CCCC00	d__Bacteria
NZ_LDWQ01000028.1_32	NZ LDWQ01000028.1 32	#CCCC00	d__Bacteria
NZ_BCUY01000018.1_35	NZ BCUY01000018.1 35	#CCCC00	d__Bacteria
NZ_APVL01000014.1_63	NZ APVL01000014.1 63	#CCCC00	d__Bacteria
NZ_NPDG01000083.1_3	NZ NPDG01000083.1 3	#CCCC00	d__Bacteria
NZ_MRTQ01000020.1_88	NZ MRTQ01000020.1 88	#CCCC00	d__Bacteria
NZ_CP007739.1_1945	NZ CP007739.1 1945	#CCCC00	d__Bacteria
NZ_AFEU01000003.1_549	NZ AFEU01000003.1 549	#CCCC00	d__Bacteria
NZ_AUER01000026.1_11	NZ AUER01000026.1 11	#CCCC00	d__Bacteria
NZ_JAAOEO010000001.1_339	NZ JAAOEO010000001.1 339	#CCCC00	d__Bacteria
NZ_LT707409.1_1792	NZ LT707409.1 1792	#CCCC00	d__Bacteria
NZ_JAGGQQ010000011.1_128	NZ JAGGQQ010000011.1 128	#CCCC00	d__Bacteria
NZ_JAFEUV010000002.1_479	NZ JAFEUV010000002.1 479	#CCCC00	d__Bacteria
NZ_JAERSD010000006.1_78	NZ JAERSD010000006.1 78	#CCCC00	d__Bacteria
NZ_JAAVUM010000014.1_96	NZ JAAVUM010000014.1 96	#CCCC00	d__Bacteria
NZ_BASE01000138.1_50	NZ BASE01000138.1 50	#CCCC00	d__Bacteria
NZ_JAGGQU010000041.1_38	NZ JAGGQU010000041.1 38	#CCCC00	d__Bacteria
NZ_VMBO01000004.1_130	NZ VMBO01000004.1 130	#CCCC00	d__Bacteria
NZ_JAGGQL010000040.1_9	NZ JAGGQL010000040.1 9	#CCCC00	d__Bacteria
NZ_VEEP01000009.1_208	NZ VEEP01000009.1 208	#CCCC00	d__Bacteria
NZ_JXIQ01000101.1_16	NZ JXIQ01000101.1 16	#CCCC00	d__Bacteria
NZ_QTKX01000001.1_1796	NZ QTKX01000001.1 1796	#CCCC00	d__Bacteria
NZ_RSFW01000017.1_265	NZ RSFW01000017.1 265	#CCCC00	d__Bacteria
NZ_JAGGQZ010000018.1_73	NZ JAGGQZ010000018.1 73	#CCCC00	d__Bacteria
NZ_FVZC01000009.1_1763	NZ FVZC01000009.1 1763	#CCCC00	d__Bacteria
DMSR01000001.1_8	DMSR01000001.1 8	#CCCC00	d__Bacteria
NZ_QWVT01000023.1_4	NZ QWVT01000023.1 4	#CCCC00	d__Bacteria
NZ_LT630004.1_1713	NZ LT630004.1 1713	#CCCC00	d__Bacteria
NZ_WOFU01000002.1_293	NZ WOFU01000002.1 293	#CCCC00	d__Bacteria
NZ_SLVV01000009.1_315	NZ SLVV01000009.1 315	#CCCC00	d__Bacteria
NZ_FOBW01000006.1_8	NZ FOBW01000006.1 8	#CCCC00	d__Bacteria
NZ_LAYY01000013.1_160	NZ LAYY01000013.1 160	#CCCC00	d__Bacteria
NZ_LIGG01000001.1_4184	NZ LIGG01000001.1 4184	#CCCC00	d__Bacteria
NZ_KV917374.1_2717	NZ KV917374.1 2717	#CCCC00	d__Bacteria
NZ_JAAIWM010000018.1_12	NZ JAAIWM010000018.1 12	#CCCC00	d__Bacteria
NZ_BCVH01000001.1_356	NZ BCVH01000001.1 356	#CCCC00	d__Bacteria
QZEB01000051.1_6	QZEB01000051.1 6	#CCCC00	d__Bacteria
NZ_CP030028.1_3031	NZ CP030028.1 3031	#CCCC00	d__Bacteria
NZ_JAGGKM010000003.1_395	NZ JAGGKM010000003.1 395	#CCCC00	d__Bacteria
NZ_CP063163.1_2900	NZ CP063163.1 2900	#CCCC00	d__Bacteria
NZ_MSLS01000016.1_97	NZ MSLS01000016.1 97	#CCCC00	d__Bacteria
NC_021171.1_2953	NC 021171.1 2953	#CCCC00	d__Bacteria
NZ_LR656169.1_22	NZ LR656169.1 22	#CCCC00	d__Bacteria
NZ_JABAIT010000026.1_36	NZ JABAIT010000026.1 36	#CCCC00	d__Bacteria
NZ_NCSY01000009.1_120	NZ NCSY01000009.1 120	#CCCC00	d__Bacteria
NZ_JAGIYQ010000011.1_55	NZ JAGIYQ010000011.1 55	#CCCC00	d__Bacteria
NZ_SLYN01000005.1_11	NZ SLYN01000005.1 11	#CCCC00	d__Bacteria
NZ_JADBDA010000004.1_278	NZ JADBDA010000004.1 278	#CCCC00	d__Bacteria
NZ_BAWM01000152.1_448	NZ BAWM01000152.1 448	#CCCC00	d__Bacteria
NZ_JACCBX010000003.1_106	NZ JACCBX010000003.1 106	#CCCC00	d__Bacteria
NZ_BCVA01000009.1_70	NZ BCVA01000009.1 70	#CCCC00	d__Bacteria
NZ_FNHN01000001.1_106	NZ FNHN01000001.1 106	#CCCC00	d__Bacteria
NZ_JABWSY010000009.1_193	NZ JABWSY010000009.1 193	#CCCC00	d__Bacteria
NZ_NPDD01000192.1_25	NZ NPDD01000192.1 25	#CCCC00	d__Bacteria
NZ_MLYR01000034.1_9	NZ MLYR01000034.1 9	#CCCC00	d__Bacteria
NZ_SMYO01000007.1_315	NZ SMYO01000007.1 315	#CCCC00	d__Bacteria
NZ_JAEHGC010000001.1_286	NZ JAEHGC010000001.1 286	#CCCC00	d__Bacteria
NZ_KI535298.1_155	NZ KI535298.1 155	#CCCC00	d__Bacteria
NZ_JABRWH010000001.1_4755	NZ JABRWH010000001.1 4755	#CCCC00	d__Bacteria
NZ_JAGYPF010000005.1_731	NZ JAGYPF010000005.1 731	#CCCC00	d__Bacteria
NZ_JAAIUV010000011.1_40	NZ JAAIUV010000011.1 40	#CCCC00	d__Bacteria
NZ_LMTJ01000005.1_747	NZ LMTJ01000005.1 747	#CCCC00	d__Bacteria
NZ_CVRB01000004.1_148	NZ CVRB01000004.1 148	#CCCC00	d__Bacteria
NZ_HG942051.1_48	NZ HG942051.1 48	#CCCC00	d__Bacteria
NZ_BCUZ01000027.1_11	NZ BCUZ01000027.1 11	#CCCC00	d__Bacteria
NZ_KV440949.1_464	NZ KV440949.1 464	#CCCC00	d__Bacteria
NZ_BNDS01000006.1_191	NZ BNDS01000006.1 191	#CCCC00	d__Bacteria
NZ_JADDIU010000002.1_155	NZ JADDIU010000002.1 155	#CCCC00	d__Bacteria
NZ_JAESWB010000247.1_86	NZ JAESWB010000247.1 86	#CCCC00	d__Bacteria
NZ_BCVI01000005.1_3	NZ BCVI01000005.1 3	#CCCC00	d__Bacteria
NZ_NTXX01000016.1_183	NZ NTXX01000016.1 183	#CCCC00	d__Bacteria
NZ_BCUX01000005.1_118	NZ BCUX01000005.1 118	#CCCC00	d__Bacteria
NZ_JAGGQW010000049.1_52	NZ JAGGQW010000049.1 52	#CCCC00	d__Bacteria
NZ_FXWM01000001.1_4578	NZ FXWM01000001.1 4578	#CCCC00	d__Bacteria
NZ_JMLP01000010.1_172	NZ JMLP01000010.1 172	#CCCC00	d__Bacteria
JAHUWN010000023.1_111	JAHUWN010000023.1 111	#CCCC00	d__Bacteria
NZ_NUZU01000009.1_43	NZ NUZU01000009.1 43	#CCCC00	d__Bacteria
NZ_VEED01000001.1_170	NZ VEED01000001.1 170	#CCCC00	d__Bacteria
NZ_BCVP01000012.1_62	NZ BCVP01000012.1 62	#CCCC00	d__Bacteria
NZ_LDNB01000012.1_516	NZ LDNB01000012.1 516	#CCCC00	d__Bacteria
NZ_JAANMZ010000005.1_107	NZ JAANMZ010000005.1 107	#CCCC00	d__Bacteria
NZ_AJLS01000055.1_7	NZ AJLS01000055.1 7	#CCCC00	d__Bacteria
NZ_CP039727.1_3030	NZ CP039727.1 3030	#CCCC00	d__Bacteria
NZ_CCAS010000041.1_35	NZ CCAS010000041.1 35	#CCCC00	d__Bacteria
NZ_JAGGQG010000010.1_161	NZ JAGGQG010000010.1 161	#CCCC00	d__Bacteria
NZ_JAFBEX010000017.1_29	NZ JAFBEX010000017.1 29	#CCCC00	d__Bacteria
NZ_PGVE01000091.1_81	NZ PGVE01000091.1 81	#CCCC00	d__Bacteria
NZ_NUNF01000085.1_53	NZ NUNF01000085.1 53	#CCCC00	d__Bacteria
NZ_JAABNN010000003.1_156	NZ JAABNN010000003.1 156	#CCCC00	d__Bacteria
JAFGXQ010000060.1_9	JAFGXQ010000060.1 9	#CCCC00	d__Bacteria
JAFGWT010000062.1_12	JAFGWT010000062.1 12	#CCCC00	d__Bacteria
JAFGQN010000144.1_27	JAFGQN010000144.1 27	#CCCC00	d__Bacteria
DIQC01000019.1_18	DIQC01000019.1 18	#CCCC00	d__Bacteria
JACDOH010000007.1_25	JACDOH010000007.1 25	#CCCC00	d__Bacteria
NZ_CP046457.1_1195	NZ CP046457.1 1195	#CCCC00	d__Bacteria
JAENZN010000006.1_118	JAENZN010000006.1 118	#CCCC00	d__Bacteria
JAENZE010000009.1_126	JAENZE010000009.1 126	#CCCC00	d__Bacteria
NC_019978.1_1584	NC 019978.1 1584	#CCCC00	d__Bacteria
NZ_JAFBDQ010000005.1_208	NZ JAFBDQ010000005.1 208	#CCCC00	d__Bacteria
NZ_FUWM01000005.1_188	NZ FUWM01000005.1 188	#CCCC00	d__Bacteria
NZ_FOTT01000015.1_6	NZ FOTT01000015.1 6	#CCCC00	d__Bacteria
NZ_JAFBEG010000024.1_3	NZ JAFBEG010000024.1 3	#CCCC00	d__Bacteria
NC_014378.1_1275	NC 014378.1 1275	#CCCC00	d__Bacteria
DHTR01000025.1_18	DHTR01000025.1 18	#CCCC00	d__Bacteria
DBRJ01000047.1_49	DBRJ01000047.1 49	#CCCC00	d__Bacteria
LFSA01000032.1_49	LFSA01000032.1 49	#CCCC00	d__Bacteria
DOTD01000039.1_16	DOTD01000039.1 16	#CCCC00	d__Bacteria
DIEU01000006.1_38	DIEU01000006.1 38	#CCCC00	d__Bacteria
NZ_QFGA01000002.1_278	NZ QFGA01000002.1 278	#CCCC00	d__Bacteria
MVRO01000054.1_17	MVRO01000054.1 17	#CCCC00	d__Bacteria
JAHDOA010000020.1_80	JAHDOA010000020.1 80	#CCCC00	d__Bacteria
JAAYRI010000118.1_12	JAAYRI010000118.1 12	#CCCC00	d__Bacteria
JAAYRI010000092.1_1	JAAYRI010000092.1 1	#CCCC00	d__Bacteria
JABMJD010000007.1_17	JABMJD010000007.1 17	#CCCC00	d__Bacteria
NZ_JAEEGC010000039.1_21	NZ JAEEGC010000039.1 21	#CCCC00	d__Bacteria
NZ_CP029758.2_3744	NZ CP029758.2 3744	#CCCC00	d__Bacteria
DNRP01000133.1_7	DNRP01000133.1 7	#CCCC00	d__Bacteria
MFRJ01000090.1_3	MFRJ01000090.1 3	#CCCC00	d__Bacteria
NZ_WHNX01000013.1_16	NZ WHNX01000013.1 16	#CCCC00	d__Bacteria
NZ_BOPZ01000002.1_26	NZ BOPZ01000002.1 26	#CCCC00	d__Bacteria
NZ_BAEV01000002.1_29	NZ BAEV01000002.1 29	#CCCC00	d__Bacteria
NC_021182.1_3635	NC 021182.1 3635	#CCCC00	d__Bacteria
NZ_JAHBCL010000009.1_71	NZ JAHBCL010000009.1 71	#CCCC00	d__Bacteria
PGZS01000103.1_11	PGZS01000103.1 11	#CCCC00	d__Bacteria
PGZV01000015.1_46	PGZV01000015.1 46	#CCCC00	d__Bacteria
NZ_LR130778.1_2370	NZ LR130778.1 2370	#CCCC00	d__Bacteria
WTXA01000001.1_653	WTXA01000001.1 653	#CCCC00	d__Bacteria
RZYX01000024.1_10	RZYX01000024.1 10	#CCCC00	d__Bacteria
JAAYPF010000098.1_15	JAAYPF010000098.1 15	#CCCC00	d__Bacteria
NZ_RJLQ01000003.1_118	NZ RJLQ01000003.1 118	#CCCC00	d__Bacteria
NZ_FOYZ01000008.1_52	NZ FOYZ01000008.1 52	#CCCC00	d__Bacteria
NZ_QRCT01000012.1_27	NZ QRCT01000012.1 27	#CCCC00	d__Bacteria
PGZO01000015.1_63	PGZO01000015.1 63	#CCCC00	d__Bacteria
PHAG01000002.1_69	PHAG01000002.1 69	#CCCC00	d__Bacteria
DUPM01000009.1_4	DUPM01000009.1 4	#CCCC00	d__Bacteria
JAAYBI010000052.1_5	JAAYBI010000052.1 5	#CCCC00	d__Bacteria
JAFGGR010000155.1_10	JAFGGR010000155.1 10	#CCCC00	d__Bacteria
JAAYCT010000016.1_15	JAAYCT010000016.1 15	#CCCC00	d__Bacteria
JAAYIQ010000014.1_3	JAAYIQ010000014.1 3	#CCCC00	d__Bacteria
NZ_LGSS01000006.1_89	NZ LGSS01000006.1 89	#CCCC00	d__Bacteria
JAHDLO010000047.1_8	JAHDLO010000047.1 8	#CCCC00	d__Bacteria
JAAYFZ010000286.1_5	JAAYFZ010000286.1 5	#CCCC00	d__Bacteria
NZ_JAAEEH010000004.1_68	NZ JAAEEH010000004.1 68	#CCCC00	d__Bacteria
NZ_JAEAGR010000002.1_90	NZ JAEAGR010000002.1 90	#CCCC00	d__Bacteria
DFYO01000065.1_1	DFYO01000065.1 1	#CCCC00	d__Bacteria
NZ_FMMP01000028.1_360	NZ FMMP01000028.1 360	#CCCC00	d__Bacteria
NZ_QNRX01000007.1_86	NZ QNRX01000007.1 86	#CCCC00	d__Bacteria
NZ_QQPQ01000037.1_27	NZ QQPQ01000037.1 27	#CCCC00	d__Bacteria
SKMO01000024.1_6	SKMO01000024.1 6	#CCCC00	d__Bacteria
RZYW01000008.1_10	RZYW01000008.1 10	#CCCC00	d__Bacteria
SKKY01000190.1_7	SKKY01000190.1 7	#CCCC00	d__Bacteria
DGAD01000054.1_3	DGAD01000054.1 3	#CCCC00	d__Bacteria
DDQW01000036.1_14	DDQW01000036.1 14	#CCCC00	d__Bacteria
JAENYF010000018.1_45	JAENYF010000018.1 45	#CCCC00	d__Bacteria
DMDI01000113.1_4	DMDI01000113.1 4	#CCCC00	d__Bacteria
DMZI01000057.1_1	DMZI01000057.1 1	#CCCC00	d__Bacteria
NZ_JADNRK010000004.1_94	NZ JADNRK010000004.1 94	#CCCC00	d__Bacteria
DMAW01000031.1_33	DMAW01000031.1 33	#CCCC00	d__Bacteria
NZ_FQTU01000007.1_80	NZ FQTU01000007.1 80	#CCCC00	d__Bacteria
JAAYSW010000158.1_4	JAAYSW010000158.1 4	#CCCC00	d__Bacteria
NZ_PVXQ01000002.1_91	NZ PVXQ01000002.1 91	#CCCC00	d__Bacteria
NC_015275.1_3451	NC 015275.1 3451	#CCCC00	d__Bacteria
NZ_LGYO01000022.1_40	NZ LGYO01000022.1 40	#CCCC00	d__Bacteria
NZ_RXYA01000002.1_195	NZ RXYA01000002.1 195	#CCCC00	d__Bacteria
JAENWK010000051.1_8	JAENWK010000051.1 8	#CCCC00	d__Bacteria
JAHIQT010000213.1_4	JAHIQT010000213.1 4	#CCCC00	d__Bacteria
NZ_CP030040.1_1020	NZ CP030040.1 1020	#CCCC00	d__Bacteria
PGZR01000060.1_8	PGZR01000060.1 8	#CCCC00	d__Bacteria
NC_014633.1_602	NC 014633.1 602	#CCCC00	d__Bacteria
QKCP01000030.1_28	QKCP01000030.1 28	#CCCC00	d__Bacteria
DSBP01000265.1_3	DSBP01000265.1 3	#CCCC00	d__Bacteria
JAGYNW010000001.1_10	JAGYNW010000001.1 10	#CCCC00	d__Bacteria
JAHJCU010000005.1_56	JAHJCU010000005.1 56	#CCCC00	d__Bacteria
NZ_MWQY01000028.1_12	NZ MWQY01000028.1 12	#CCCC00	d__Bacteria
NZ_JWTM01000424.1_728	NZ JWTM01000424.1 728	#CCCC00	d__Bacteria
PWNJ01000120.1_28	PWNJ01000120.1 28	#CCCC00	d__Bacteria
RZZM01000080.1_14	RZZM01000080.1 14	#CCCC00	d__Bacteria
JAFGEW010000060.1_37	JAFGEW010000060.1 37	#CCCC00	d__Bacteria
PWDX01000203.1_13	PWDX01000203.1 13	#CCCC00	d__Bacteria
NZ_CP019791.1_235	NZ CP019791.1 235	#CCCC00	d__Bacteria
JAHDQI010000309.1_3	JAHDQI010000309.1 3	#CCCC00	d__Bacteria
SKKI01000203.1_2	SKKI01000203.1 2	#CCCC00	d__Bacteria
JAAYQH010000323.1_3	JAAYQH010000323.1 3	#CCCC00	d__Bacteria
DSDR01000297.1_4	DSDR01000297.1 4	#CCCC00	d__Bacteria
JAFGXL010000030.1_44	JAFGXL010000030.1 44	#CCCC00	d__Bacteria
JAAZAI010000534.1_5	JAAZAI010000534.1 5	#CCCC00	d__Bacteria
RPGP01000029.1_394	RPGP01000029.1 394	#CCCC00	d__Bacteria
MTKO01000119.1_18	MTKO01000119.1 18	#CCCC00	d__Bacteria
JAABTP010000136.1_7	JAABTP010000136.1 7	#CCCC00	d__Bacteria
JAGYNC010000085.1_10	JAGYNC010000085.1 10	#CCCC00	d__Bacteria
JAFGPZ010000114.1_5	JAFGPZ010000114.1 5	#CCCC00	d__Bacteria
SKXS01000220.1_2	SKXS01000220.1 2	#CCCC00	d__Bacteria
SKJE01000076.1_6	SKJE01000076.1 6	#CCCC00	d__Bacteria
NC_016633.1_95	NC 016633.1 95	#CCCC00	d__Bacteria
JAGYOG010000060.1_6	JAGYOG010000060.1 6	#CCCC00	d__Bacteria
NZ_JAEKNT010000333.1_5	NZ JAEKNT010000333.1 5	#CCCC00	d__Bacteria
NZ_QUWK01000006.1_153	NZ QUWK01000006.1 153	#CCCC00	d__Bacteria
MGVN01000182.1_7	MGVN01000182.1 7	#CCCC00	d__Bacteria
JAFGLA010000076.1_19	JAFGLA010000076.1 19	#CCCC00	d__Bacteria
JAFGCZ010000013.1_15	JAFGCZ010000013.1 15	#CCCC00	d__Bacteria
JAFGXT010000207.1_14	JAFGXT010000207.1 14	#CCCC00	d__Bacteria
NC_007759.1_2597	NC 007759.1 2597	#CCCC00	d__Bacteria
JADGBM010000008.1_26	JADGBM010000008.1 26	#CCCC00	d__Bacteria
JACNLK010000033.1_19	JACNLK010000033.1 19	#CCCC00	d__Bacteria
JAHJIY010000066.1_26	JAHJIY010000066.1 26	#CCCC00	d__Bacteria
DLIO01000129.1_6	DLIO01000129.1 6	#CCCC00	d__Bacteria
JAGYLW010000061.1_6	JAGYLW010000061.1 6	#CCCC00	d__Bacteria
JAFGVO010000144.1_2	JAFGVO010000144.1 2	#CCCC00	d__Bacteria
JAGVTF010000068.1_5	JAGVTF010000068.1 5	#CCCC00	d__Bacteria
DBPU01000070.1_3	DBPU01000070.1 3	#CCCC00	d__Bacteria
JAGVTI010000342.1_2	JAGVTI010000342.1 2	#CCCC00	d__Bacteria
JAAYKM010000023.1_9	JAAYKM010000023.1 9	#CCCC00	d__Bacteria
DNYO01000152.1_6	DNYO01000152.1 6	#CCCC00	d__Bacteria
DHQV01000086.1_4	DHQV01000086.1 4	#CCCC00	d__Bacteria
LVAA01000055.1_40	LVAA01000055.1 40	#CCCC00	d__Bacteria
DBQU01000007.1_12	DBQU01000007.1 12	#CCCC00	d__Bacteria
JAFGWS010000083.1_4	JAFGWS010000083.1 4	#CCCC00	d__Bacteria
JAAYDL010000358.1_16	JAAYDL010000358.1 16	#CCCC00	d__Bacteria
NZ_CP019646.1_1880	NZ CP019646.1 1880	#CCCC00	d__Bacteria
JAFGKT010000053.1_38	JAFGKT010000053.1 38	#CCCC00	d__Bacteria
JAFGSR010000068.1_2	JAFGSR010000068.1 2	#CCCC00	d__Bacteria
JADHXY010000035.1_7	JADHXY010000035.1 7	#CCCC00	d__Bacteria
JAFGPS010000036.1_10	JAFGPS010000036.1 10	#CCCC00	d__Bacteria
DSCM01000050.1_2	DSCM01000050.1 2	#CCCC00	d__Bacteria
QKCY01000462.1_10	QKCY01000462.1 10	#CCCC00	d__Bacteria
LVAZ01000226.1_3	LVAZ01000226.1 3	#CCCC00	d__Bacteria
JAFGMN010000277.1_8	JAFGMN010000277.1 8	#CCCC00	d__Bacteria
JAAYCB010000504.1_14	JAAYCB010000504.1 14	#CCCC00	d__Bacteria
MWAO01000269.1_1	MWAO01000269.1 1	#CCCC00	d__Bacteria
JAFGFN010000180.1_2	JAFGFN010000180.1 2	#CCCC00	d__Bacteria
PIVY01000029.1_1	PIVY01000029.1 1	#CCCC00	d__Bacteria
WJIQ01000110.1_3	WJIQ01000110.1 3	#CCCC00	d__Bacteria
JAFGWW010000067.1_1	JAFGWW010000067.1 1	#CCCC00	d__Bacteria
QKHZ01000259.1_18	QKHZ01000259.1 18	#CCCC00	d__Bacteria
JAEIOG010000134.1_2	JAEIOG010000134.1 2	#CCCC00	d__Bacteria
NZ_CP021023.1_1851	NZ CP021023.1 1851	#CCCC00	d__Bacteria
NZ_CP019633.1_1536	NZ CP019633.1 1536	#CCCC00	d__Bacteria
NZ_VDCI01000009.1_56	NZ VDCI01000009.1 56	#CCCC00	d__Bacteria
NC_010831.1_1677	NC 010831.1 1677	#CCCC00	d__Bacteria
NZ_CP022571.1_1426	NZ CP022571.1 1426	#CCCC00	d__Bacteria
NC_011059.1_793	NC 011059.1 793	#CCCC00	d__Bacteria
NZ_PDNY02000071.1_1278	NZ PDNY02000071.1 1278	#CCCC00	d__Bacteria
NZ_CP020873.1_1528	NZ CP020873.1 1528	#CCCC00	d__Bacteria
JABMPC010000075.1_55	JABMPC010000075.1 55	#CCCC00	d__Bacteria
NC_009337.1_1386	NC 009337.1 1386	#CCCC00	d__Bacteria
NZ_SJPA01000001.1_424	NZ SJPA01000001.1 424	#CCCC00	d__Bacteria
LVWG01000032.1_155	LVWG01000032.1 155	#CCCC00	d__Bacteria
NC_007512.1_1622	NC 007512.1 1622	#CCCC00	d__Bacteria
VGGK01000052.1_5	VGGK01000052.1 5	#CCCC00	d__Bacteria
JAFGMZ010000078.1_12	JAFGMZ010000078.1 12	#CCCC00	d__Bacteria
LUZT01000006.1_418	LUZT01000006.1 418	#CCCC00	d__Bacteria
DRSQ01000137.1_3	DRSQ01000137.1 3	#CCCC00	d__Bacteria
NC_011027.1_1397	NC 011027.1 1397	#CCCC00	d__Bacteria
JAFGER010000094.1_7	JAFGER010000094.1 7	#CCCC00	d__Bacteria
NZ_SDGU01000036.1_58	NZ SDGU01000036.1 58	#CCCC00	d__Bacteria
JAFGEC010000042.1_5	JAFGEC010000042.1 5	#CCCC00	d__Bacteria
PWZG01000400.1_1	PWZG01000400.1 1	#CCCC00	d__Bacteria
JAFGKD010000062.1_37	JAFGKD010000062.1 37	#CCCC00	d__Bacteria
WJMF01000128.1_9	WJMF01000128.1 9	#CCCC00	d__Bacteria
SKJJ01000031.1_16	SKJJ01000031.1 16	#CCCC00	d__Bacteria
LDWW01000001.1_221	LDWW01000001.1 221	#CCCC00	d__Bacteria
JAAZBG010000047.1_21	JAAZBG010000047.1 21	#CCCC00	d__Bacteria
JAAYEB010000212.1_29	JAAYEB010000212.1 29	#CCCC00	d__Bacteria
JAFGTO010000153.1_5	JAFGTO010000153.1 5	#CCCC00	d__Bacteria
NC_013223.1_700	NC 013223.1 700	#CCCC00	d__Bacteria
JAGUQP010000001.1_52	JAGUQP010000001.1 52	#CCCC00	d__Bacteria
NZ_KI519495.1_140	NZ KI519495.1 140	#CCCC00	d__Bacteria
NZ_ATHI01000031.1_133	NZ ATHI01000031.1 133	#CCCC00	d__Bacteria
NZ_AULZ01000024.1_7	NZ AULZ01000024.1 7	#CCCC00	d__Bacteria
NZ_JAEX01000002.1_204	NZ JAEX01000002.1 204	#CCCC00	d__Bacteria
NZ_AZAC01000001.1_97	NZ AZAC01000001.1 97	#CCCC00	d__Bacteria
NZ_WYDS01000014.1_55	NZ WYDS01000014.1 55	#CCCC00	d__Bacteria
NZ_ARQF01000019.1_180	NZ ARQF01000019.1 180	#CCCC00	d__Bacteria
NZ_FUYC01000025.1_10	NZ FUYC01000025.1 10	#CCCC00	d__Bacteria
NZ_ATVA01000014.1_273	NZ ATVA01000014.1 273	#CCCC00	d__Bacteria
DSBL01000077.1_15	DSBL01000077.1 15	#CCCC00	d__Bacteria
PWPY01000047.1_5	PWPY01000047.1 5	#CCCC00	d__Bacteria
NZ_JMKT01000011.1_31	NZ JMKT01000011.1 31	#CCCC00	d__Bacteria
NZ_FMXO01000021.1_3	NZ FMXO01000021.1 3	#CCCC00	d__Bacteria
NZ_KI912608.1_2427	NZ KI912608.1 2427	#CCCC00	d__Bacteria
NZ_PZKN01000023.1_15	NZ PZKN01000023.1 15	#CCCC00	d__Bacteria
NZ_JPIK01000012.1_152	NZ JPIK01000012.1 152	#CCCC00	d__Bacteria
REDL01000059.1_12	REDL01000059.1 12	#CCCC00	d__Bacteria
NZ_JYNO01000001.1_439	NZ JYNO01000001.1 439	#CCCC00	d__Bacteria
JACCQO010000003.1_43	JACCQO010000003.1 43	#CCCC00	d__Bacteria
RZYB01000154.1_1	RZYB01000154.1 1	#CCCC00	d__Bacteria
JAHIQM010000002.1_47	JAHIQM010000002.1 47	#CCCC00	d__Bacteria
NZ_FORX01000006.1_147	NZ FORX01000006.1 147	#CCCC00	d__Bacteria
PHBE01000014.1_24	PHBE01000014.1 24	#CCCC00	d__Bacteria
NC_013173.1_210	NC 013173.1 210	#CCCC00	d__Bacteria
NZ_JADBGG010000035.1_31	NZ JADBGG010000035.1 31	#CCCC00	d__Bacteria
NZ_FNGA01000001.1_183	NZ FNGA01000001.1 183	#CCCC00	d__Bacteria
NZ_FWZU01000004.1_478	NZ FWZU01000004.1 478	#CCCC00	d__Bacteria
VCNC01000001.1_284	VCNC01000001.1 284	#CCCC00	d__Bacteria
NZ_JONL01000004.1_233	NZ JONL01000004.1 233	#CCCC00	d__Bacteria
NC_012881.1_3323	NC 012881.1 3323	#CCCC00	d__Bacteria
NZ_KE384344.1_34	NZ KE384344.1 34	#CCCC00	d__Bacteria
NZ_VOIQ01000015.1_57	NZ VOIQ01000015.1 57	#CCCC00	d__Bacteria
NZ_RDSB01000001.1_502	NZ RDSB01000001.1 502	#CCCC00	d__Bacteria
NZ_VOPZ01000007.1_429	NZ VOPZ01000007.1 429	#CCCC00	d__Bacteria
NZ_KI632512.1_1879	NZ KI632512.1 1879	#CCCC00	d__Bacteria
RZZR01000017.1_10	RZZR01000017.1 10	#CCCC00	d__Bacteria
NZ_ATHV01000015.1_54	NZ ATHV01000015.1 54	#CCCC00	d__Bacteria
NZ_BLVO01000016.1_551	NZ BLVO01000016.1 551	#CCCC00	d__Bacteria
NZ_BLVP01000001.1_495	NZ BLVP01000001.1 495	#CCCC00	d__Bacteria
NZ_CP040751.1_213	NZ CP040751.1 213	#CCCC00	d__Bacteria
NZ_WAIE01000001.1_930	NZ WAIE01000001.1 930	#CCCC00	d__Bacteria
WASP01000002.1_53	WASP01000002.1 53	#CCCC00	d__Bacteria
NZ_LT907975.1_1390	NZ LT907975.1 1390	#CCCC00	d__Bacteria
NC_020409.1_1152	NC 020409.1 1152	#CCCC00	d__Bacteria
NZ_CP046400.1_384	NZ CP046400.1 384	#CCCC00	d__Bacteria
NZ_CP051216.1_1905	NZ CP051216.1 1905	#CCCC00	d__Bacteria
JAEINO010000084.1_3	JAEINO010000084.1 3	#CCCC00	d__Bacteria
QKEJ01000169.1_4	QKEJ01000169.1 4	#CCCC00	d__Bacteria
NZ_AUCX01000005.1_45	NZ AUCX01000005.1 45	#CCCC00	d__Bacteria
NZ_AQXE01000001.1_394	NZ AQXE01000001.1 394	#CCCC00	d__Bacteria
NZ_BBCB01000033.1_17	NZ BBCB01000033.1 17	#CCCC00	d__Bacteria
NZ_WODC01000009.1_73	NZ WODC01000009.1 73	#CCCC00	d__Bacteria
NC_014844.1_844	NC 014844.1 844	#CCCC00	d__Bacteria
JAHIUW010000035.1_13	JAHIUW010000035.1 13	#CCCC00	d__Bacteria
NZ_AP017378.1_1849	NZ AP017378.1 1849	#CCCC00	d__Bacteria
JAEINY010000012.1_12	JAEINY010000012.1 12	#CCCC00	d__Bacteria
DOBD01000322.1_5	DOBD01000322.1 5	#CCCC00	d__Bacteria
JAHDSP010000401.1_6	JAHDSP010000401.1 6	#CCCC00	d__Bacteria
DIEY01000012.1_50	DIEY01000012.1 50	#CCCC00	d__Bacteria
NZ_QEWP01000019.1_35	NZ QEWP01000019.1 35	#CCCC00	d__Bacteria
NZ_FONA01000010.1_84	NZ FONA01000010.1 84	#CCCC00	d__Bacteria
NZ_AEWI01000208.1_1	NZ AEWI01000208.1 1	#CCCC00	d__Bacteria
NZ_AEWI01000001.1_29	NZ AEWI01000001.1 29	#CCCC00	d__Bacteria
NZ_AHZV01000317.1_14	NZ AHZV01000317.1 14	#CCCC00	d__Bacteria
DHQK01000276.1_67	DHQK01000276.1 67	#CCCC00	d__Bacteria
NZ_PVTS01000006.1_177	NZ PVTS01000006.1 177	#CCCC00	d__Bacteria
NZ_AJKI01000030.1_34	NZ AJKI01000030.1 34	#CCCC00	d__Bacteria
JADQBH010000218.1_8	JADQBH010000218.1 8	#CCCC00	d__Bacteria
DHHM01000013.1_278	DHHM01000013.1 278	#CCCC00	d__Bacteria
JAAZGQ010000084.1_5	JAAZGQ010000084.1 5	#CCCC00	d__Bacteria
NZ_SLWK01000004.1_82	NZ SLWK01000004.1 82	#CCCC00	d__Bacteria
NZ_CP021904.1_2871	NZ CP021904.1 2871	#CCCC00	d__Bacteria
NZ_BAZW01000025.1_21	NZ BAZW01000025.1 21	#CCCC00	d__Bacteria
DUOK01000265.1_4	DUOK01000265.1 4	#CCCC00	d__Bacteria
NZ_MWUJ01000009.1_114	NZ MWUJ01000009.1 114	#CCCC00	d__Bacteria
JAGOEH010000091.1_1	JAGOEH010000091.1 1	#CCCC00	d__Bacteria
MNYL01000184.1_2	MNYL01000184.1 2	#CCCC00	d__Bacteria
NZ_FNVX01000005.1_70	NZ FNVX01000005.1 70	#CCCC00	d__Bacteria
NZ_KI912105.1_3004	NZ KI912105.1 3004	#CCCC00	d__Bacteria
JAGNUZ010000055.1_3	JAGNUZ010000055.1 3	#CCCC00	d__Bacteria
JAAYPI010000009.1_30	JAAYPI010000009.1 30	#CCCC00	d__Bacteria
JAFGWI010000194.1_1	JAFGWI010000194.1 1	#CCCC00	d__Bacteria
JAFGOL010000135.1_6	JAFGOL010000135.1 6	#CCCC00	d__Bacteria
SLID01000067.1_19	SLID01000067.1 19	#CCCC00	d__Bacteria
WJMG01000063.1_17	WJMG01000063.1 17	#CCCC00	d__Bacteria
NZ_ATWF01000001.1_15	NZ ATWF01000001.1 15	#CCCC00	d__Bacteria
LUZY01000008.1_202	LUZY01000008.1 202	#CCCC00	d__Bacteria
NZ_CP035108.1_517	NZ CP035108.1 517	#CCCC00	d__Bacteria
PKTN01000004.1_96	PKTN01000004.1 96	#CCCC00	d__Bacteria
NZ_SMGG01000004.1_656	NZ SMGG01000004.1 656	#CCCC00	d__Bacteria
DKFP01000004.1_354	DKFP01000004.1 354	#CCCC00	d__Bacteria
PKTM01000015.1_3	PKTM01000015.1 3	#CCCC00	d__Bacteria
NC_013943.1_867	NC 013943.1 867	#CCCC00	d__Bacteria
PXBT01000028.1_3	PXBT01000028.1 3	#CCCC00	d__Bacteria
NZ_WKLH01000001.1_1031	NZ WKLH01000001.1 1031	#CCCC00	d__Bacteria
NZ_LGIA01000175.1_25	NZ LGIA01000175.1 25	#CCCC00	d__Bacteria
NZ_WVEM01000003.1_203	NZ WVEM01000003.1 203	#CCCC00	d__Bacteria
NZ_FONW01000016.1_7	NZ FONW01000016.1 7	#CCCC00	d__Bacteria
JAAYJR010000144.1_13	JAAYJR010000144.1 13	#CCCC00	d__Bacteria
JAGYMR010000101.1_7	JAGYMR010000101.1 7	#CCCC00	d__Bacteria
NZ_CP046401.1_1275	NZ CP046401.1 1275	#CCCC00	d__Bacteria
NZ_FQZE01000025.1_25	NZ FQZE01000025.1 25	#CCCC00	d__Bacteria
NZ_QWET01000007.1_13	NZ QWET01000007.1 13	#CCCC00	d__Bacteria
NZ_FQUM01000004.1_229	NZ FQUM01000004.1 229	#CCCC00	d__Bacteria
JAFGEV010000195.1_6	JAFGEV010000195.1 6	#CCCC00	d__Bacteria
JAFGGY010000161.1_6	JAFGGY010000161.1 6	#CCCC00	d__Bacteria
JAFGAF010000439.1_7	JAFGAF010000439.1 7	#CCCC00	d__Bacteria
SLNP01000031.1_24	SLNP01000031.1 24	#CCCC00	d__Bacteria
PXBB01000108.1_46	PXBB01000108.1 46	#CCCC00	d__Bacteria
JAFGOZ010000442.1_27	JAFGOZ010000442.1 27	#CCCC00	d__Bacteria
JAFGRC010000009.1_51	JAFGRC010000009.1 51	#CCCC00	d__Bacteria
JAFGWU010000024.1_39	JAFGWU010000024.1 39	#CCCC00	d__Bacteria
JAAYTC010000095.1_12	JAAYTC010000095.1 12	#CCCC00	d__Bacteria
NZ_LT605205.1_1042	NZ LT605205.1 1042	#CCCC00	d__Bacteria
NZ_KB905708.1_41	NZ KB905708.1 41	#CCCC00	d__Bacteria
DFYK01000038.1_8	DFYK01000038.1 8	#CCCC00	d__Bacteria
JADMKJ010000234.1_2	JADMKJ010000234.1 2	#CCCC00	d__Bacteria
JAAYGM010000217.1_3	JAAYGM010000217.1 3	#CCCC00	d__Bacteria
JAENWZ010000149.1_5	JAENWZ010000149.1 5	#CCCC00	d__Bacteria
JAGYMF010000113.1_4	JAGYMF010000113.1 4	#CCCC00	d__Bacteria
JAFGVA010000129.1_43	JAFGVA010000129.1 43	#CCCC00	d__Bacteria
JAAFGX010000044.1_19	JAAFGX010000044.1 19	#CCCC00	d__Bacteria
DHQI01000083.1_5	DHQI01000083.1 5	#CCCC00	d__Bacteria
NZ_JAGTAR010000010.1_59	NZ JAGTAR010000010.1 59	#CCCC00	d__Bacteria
NZ_JAGUCN010000001.1_363	NZ JAGUCN010000001.1 363	#CCCC00	d__Bacteria
JAFGTR010000169.1_9	JAFGTR010000169.1 9	#CCCC00	d__Bacteria
NZ_QAAD01000024.1_9	NZ QAAD01000024.1 9	#CCCC00	d__Bacteria
JAFGQZ010000075.1_12	JAFGQZ010000075.1 12	#CCCC00	d__Bacteria
JAFGIP010000045.1_113	JAFGIP010000045.1 113	#CCCC00	d__Bacteria
NZ_JAGUCO010000001.1_216	NZ JAGUCO010000001.1 216	#CCCC00	d__Bacteria
JAFGBR010000042.1_39	JAFGBR010000042.1 39	#CCCC00	d__Bacteria
JAAYDB010000116.1_8	JAAYDB010000116.1 8	#CCCC00	d__Bacteria
QKJP01000026.1_14	QKJP01000026.1 14	#CCCC00	d__Bacteria
NZ_KI912107.1_123	NZ KI912107.1 123	#CCCC00	d__Bacteria
DNTK01000222.1_5	DNTK01000222.1 5	#CCCC00	d__Bacteria
NZ_FXTB01000013.1_39	NZ FXTB01000013.1 39	#CCCC00	d__Bacteria
NZ_WXUB01000002.1_407	NZ WXUB01000002.1 407	#CCCC00	d__Bacteria
WOYV01000074.1_8	WOYV01000074.1 8	#CCCC00	d__Bacteria
NZ_QWGR01000007.1_26	NZ QWGR01000007.1 26	#CCCC00	d__Bacteria
NZ_CP048409.1_3101	NZ CP048409.1 3101	#CCCC00	d__Bacteria
NZ_JAAAGB010000002.1_457	NZ JAAAGB010000002.1 457	#CCCC00	d__Bacteria
NZ_JRHC01000005.1_389	NZ JRHC01000005.1 389	#CCCC00	d__Bacteria
NZ_CP007451.1_2668	NZ CP007451.1 2668	#CCCC00	d__Bacteria
DPVY01000318.1_4	DPVY01000318.1 4	#CCCC00	d__Bacteria
JAFGWL010000065.1_4	JAFGWL010000065.1 4	#CCCC00	d__Bacteria
DSCS01000029.1_72	DSCS01000029.1 72	#CCCC00	d__Bacteria
DKER01000081.1_6	DKER01000081.1 6	#CCCC00	d__Bacteria
QNCR01000235.1_1	QNCR01000235.1 1	#CCCC00	d__Bacteria
JAFGRT010000034.1_5	JAFGRT010000034.1 5	#CCCC00	d__Bacteria
DSDE01000060.1_6	DSDE01000060.1 6	#CCCC00	d__Bacteria
DINM01000152.1_65	DINM01000152.1 65	#CCCC00	d__Bacteria
JACNKZ010000018.1_4	JACNKZ010000018.1 4	#CCCC00	d__Bacteria
JAEIOF010000021.1_18	JAEIOF010000021.1 18	#CCCC00	d__Bacteria
JABMPJ010000215.1_1	JABMPJ010000215.1 1	#CCCC00	d__Bacteria
RZYC01000051.1_1	RZYC01000051.1 1	#CCCC00	d__Bacteria
JAAZAW010000301.1_9	JAAZAW010000301.1 9	#CCCC00	d__Bacteria
WJME01000001.1_12	WJME01000001.1 12	#CCCC00	d__Bacteria
PKTF01000109.1_4	PKTF01000109.1 4	#CCCC00	d__Bacteria
JAFGKR010000360.1_2	JAFGKR010000360.1 2	#CCCC00	d__Bacteria
QKAF01000080.1_10	QKAF01000080.1 10	#CCCC00	d__Bacteria
DBFQ01000075.1_2	DBFQ01000075.1 2	#CCCC00	d__Bacteria
JAEINS010000010.1_53	JAEINS010000010.1 53	#CCCC00	d__Bacteria
JAFGTP010000018.1_12	JAFGTP010000018.1 12	#CCCC00	d__Bacteria
JAFGDW010000045.1_7	JAFGDW010000045.1 7	#CCCC00	d__Bacteria
JAFGCO010000002.1_35	JAFGCO010000002.1 35	#CCCC00	d__Bacteria
JAFGRY010000050.1_49	JAFGRY010000050.1 49	#CCCC00	d__Bacteria
JAFGOE010000131.1_67	JAFGOE010000131.1 67	#CCCC00	d__Bacteria
JABMRT010000036.1_14	JABMRT010000036.1 14	#CCCC00	d__Bacteria
DSAP01000024.1_1	DSAP01000024.1 1	#CCCC00	d__Bacteria
JAFGGN010000085.1_87	JAFGGN010000085.1 87	#CCCC00	d__Bacteria
SLMV01000170.1_6	SLMV01000170.1 6	#CCCC00	d__Bacteria
DDWT01000012.1_60	DDWT01000012.1 60	#CCCC00	d__Bacteria
SKKZ01000114.1_3	SKKZ01000114.1 3	#CCCC00	d__Bacteria
SLCP01000190.1_5	SLCP01000190.1 5	#CCCC00	d__Bacteria
SKMN01000012.1_63	SKMN01000012.1 63	#CCCC00	d__Bacteria
JAFGXN010000084.1_8	JAFGXN010000084.1 8	#CCCC00	d__Bacteria
DLGE01000001.1_11	DLGE01000001.1 11	#CCCC00	d__Bacteria
DIFF01000011.1_47	DIFF01000011.1 47	#CCCC00	d__Bacteria
MHBK01000069.1_5	MHBK01000069.1 5	#CCCC00	d__Bacteria
JAFGKF010000116.1_11	JAFGKF010000116.1 11	#CCCC00	d__Bacteria
PWNM01000039.1_9	PWNM01000039.1 9	#CCCC00	d__Bacteria
SLSR01000280.1_11	SLSR01000280.1 11	#CCCC00	d__Bacteria
NZ_KB891758.1_33	NZ KB891758.1 33	#CCCC00	d__Bacteria
NZ_FTMS01000010.1_32	NZ FTMS01000010.1 32	#CCCC00	d__Bacteria
PWTM01000251.1_11	PWTM01000251.1 11	#CCCC00	d__Bacteria
PWXJ01000179.1_10	PWXJ01000179.1 10	#CCCC00	d__Bacteria
PUNC01000133.1_80	PUNC01000133.1 80	#CCCC00	d__Bacteria
PUOC01000011.1_18	PUOC01000011.1 18	#CCCC00	d__Bacteria
SLOZ01000075.1_4	SLOZ01000075.1 4	#CCCC00	d__Bacteria
PWMW01000179.1_8	PWMW01000179.1 8	#CCCC00	d__Bacteria
JAFGEP010000166.1_4	JAFGEP010000166.1 4	#CCCC00	d__Bacteria
SLKS01000310.1_6	SLKS01000310.1 6	#CCCC00	d__Bacteria
PXDI01000308.1_3	PXDI01000308.1 3	#CCCC00	d__Bacteria
WJJU01000117.1_6	WJJU01000117.1 6	#CCCC00	d__Bacteria
DKFF01000013.1_9	DKFF01000013.1 9	#CCCC00	d__Bacteria
NZ_CP006951.1_170	NZ CP006951.1 170	#CCCC00	d__Bacteria
NZ_CP013074.1_339	NZ CP013074.1 339	#CCCC00	d__Bacteria
NC_002936.3_218	NC 002936.3 218	#CCCC00	d__Bacteria
JAHJAA010000013.1_93	JAHJAA010000013.1 93	#CCCC00	d__Bacteria
DIKC01000186.1_2	DIKC01000186.1 2	#CCCC00	d__Bacteria
DSDS01000142.1_28	DSDS01000142.1 28	#CCCC00	d__Bacteria
NC_014216.1_564	NC 014216.1 564	#CCCC00	d__Bacteria
NC_007498.2_1452	NC 007498.2 1452	#CCCC00	d__Bacteria
NZ_CP015455.1_1170	NZ CP015455.1 1170	#CCCC00	d__Bacteria
DIWZ01000019.1_2	DIWZ01000019.1 2	#CCCC00	d__Bacteria
DIKU01000056.1_7	DIKU01000056.1 7	#CCCC00	d__Bacteria
DKEW01000026.1_1	DKEW01000026.1 1	#CCCC00	d__Bacteria
SLLR01000030.1_9	SLLR01000030.1 9	#CCCC00	d__Bacteria
PWVL01000047.1_1	PWVL01000047.1 1	#CCCC00	d__Bacteria
DIUT01000062.1_16	DIUT01000062.1 16	#CCCC00	d__Bacteria
DFYU01000104.1_79	DFYU01000104.1 79	#CCCC00	d__Bacteria
RPRC01000171.1_10	RPRC01000171.1 10	#CCCC00	d__Bacteria
NC_008609.1_1061	NC 008609.1 1061	#CCCC00	d__Bacteria
PJFB01000004.1_39	PJFB01000004.1 39	#CCCC00	d__Bacteria
WKKS01000004.1_102	WKKS01000004.1 102	#CCCC00	d__Bacteria
JAAXQG010000022.1_3	JAAXQG010000022.1 3	#CCCC00	d__Bacteria
NZ_AP022810.1_692	NZ AP022810.1 692	#CCCC00	d__Bacteria
NZ_FOJJ01000039.1_22	NZ FOJJ01000039.1 22	#CCCC00	d__Bacteria
NZ_CP015080.1_830	NZ CP015080.1 830	#CCCC00	d__Bacteria
JACUTW010000049.1_22	JACUTW010000049.1 22	#CCCC00	d__Bacteria
PHAV01000014.1_24	PHAV01000014.1 24	#CCCC00	d__Bacteria
MHXM01000111.1_11	MHXM01000111.1 11	#CCCC00	d__Bacteria
NZ_CP010802.1_2476	NZ CP010802.1 2476	#CCCC00	d__Bacteria
PKUF01000096.1_9	PKUF01000096.1 9	#CCCC00	d__Bacteria
DDWE01000159.1_4	DDWE01000159.1 4	#CCCC00	d__Bacteria
DUZW01000008.1_43	DUZW01000008.1 43	#CCCC00	d__Bacteria
JAHJTI010000021.1_3	JAHJTI010000021.1 3	#CCCC00	d__Bacteria
VMSS01000125.1_18	VMSS01000125.1 18	#CCCC00	d__Bacteria
PKUB01000002.1_72	PKUB01000002.1 72	#CCCC00	d__Bacteria
PKUA01000076.1_11	PKUA01000076.1 11	#CCCC00	d__Bacteria
NC_006138.1_2180	NC 006138.1 2180	#CCCC00	d__Bacteria
NZ_AAEW02000014.1_4	NZ AAEW02000014.1 4	#CCCC00	d__Bacteria
JACZKE010000039.1_56	JACZKE010000039.1 56	#CCCC00	d__Bacteria
JACUTX010000122.1_2	JACUTX010000122.1 2	#CCCC00	d__Bacteria
PKUI01000189.1_16	PKUI01000189.1 16	#CCCC00	d__Bacteria
NZ_KI421417.1_29	NZ KI421417.1 29	#CCCC00	d__Bacteria
PKTZ01000006.1_5	PKTZ01000006.1 5	#CCCC00	d__Bacteria
PKUH01000091.1_91	PKUH01000091.1 91	#CCCC00	d__Bacteria
JACZKF010000207.1_4	JACZKF010000207.1 4	#CCCC00	d__Bacteria
NZ_JWJD01000003.1_95	NZ JWJD01000003.1 95	#CCCC00	d__Bacteria
NZ_CP010311.1_1199	NZ CP010311.1 1199	#CCCC00	d__Bacteria
JAFGXV010000028.1_20	JAFGXV010000028.1 20	#CCCC00	d__Bacteria
NZ_FNAQ01000003.1_146	NZ FNAQ01000003.1 146	#CCCC00	d__Bacteria
JAFGAM010000031.1_7	JAFGAM010000031.1 7	#CCCC00	d__Bacteria
JAAXQE010000045.1_2	JAAXQE010000045.1 2	#CCCC00	d__Bacteria
NZ_JAFFQE010000001.1_750	NZ JAFFQE010000001.1 750	#CCCC00	d__Bacteria
SLDV01000123.1_3	SLDV01000123.1 3	#CCCC00	d__Bacteria
JAGYPB010000033.1_16	JAGYPB010000033.1 16	#CCCC00	d__Bacteria
NZ_JACWUN010000008.1_112	NZ JACWUN010000008.1 112	#CCCC00	d__Bacteria
NZ_JOMG01000002.1_2001	NZ JOMG01000002.1 2001	#CCCC00	d__Bacteria
NZ_FNQN01000005.1_212	NZ FNQN01000005.1 212	#CCCC00	d__Bacteria
LLYT01000004.1_14	LLYT01000004.1 14	#CCCC00	d__Bacteria
QKAP01000009.1_2	QKAP01000009.1 2	#CCCC00	d__Bacteria
NZ_PPFX01000005.1_4	NZ PPFX01000005.1 4	#CCCC00	d__Bacteria
SLQH01000474.1_9	SLQH01000474.1 9	#CCCC00	d__Bacteria
HCL00599.1	HCL00599.1	#CCCC00	d__Bacteria
HIJ90135.1	HIJ90135.1	#CCCC00	d__Bacteria
MBA3003453.1	MBA3003453.1	#CCCC00	d__Bacteria
MBE0501404.1	MBE0501404.1	#CCCC00	d__Bacteria
MBN2412094.1	MBN2412094.1	#CCCC00	d__Bacteria
MBR9977821.1	MBR9977821.1	#CCCC00	d__Bacteria
MBU2536966.1	MBU2536966.1	#CCCC00	d__Bacteria
MBU3937049.1	MBU3937049.1	#CCCC00	d__Bacteria
MBU4034491.1	MBU4034491.1	#CCCC00	d__Bacteria
MCD6441411.1	MCD6441411.1	#CCCC00	d__Bacteria
RPGO01000001.1_24	RPGO01000001.1 24	#377eb8	g__Ethanoperedens
RXIJ01000003.1_3	RXIJ01000003.1 3	#377eb8	g__Ethanoperedens
CAJHIS010000002.1_5	CAJHIS010000002.1 5	#377eb8	g__Ethanoperedens
NC_007355.1_711	NC 007355.1 711	#e7298a	g__Methanoperedens
CAJPFJ010000002.1_114	CAJPFJ010000002.1 114	#e7298a	g__Methanoperedens
NZ_JMIY01000002.1_238	NZ JMIY01000002.1 238	#e7298a	g__Methanoperedens
NZ_NTMG01000031.1_60	NZ NTMG01000031.1 60	#e7298a	g__Methanoperedens
MBU4077020.1	MBU4077020.1	#e7298a	g__Methanoperedens
NC_009635.1_250	NC 009635.1 250	#238b45	Methanogen_Euryarchaeota
NZ_AQXV01000054.1_126	NZ AQXV01000054.1 126	#238b45	Methanogen_Euryarchaeota
NC_009634.1_1258	NC 009634.1 1258	#238b45	Methanogen_Euryarchaeota
NZ_CP026606.1_135	NZ CP026606.1 135	#238b45	Methanogen_Euryarchaeota
NC_009637.1_114	NC 009637.1 114	#238b45	Methanogen_Euryarchaeota
NC_009135.1_675	NC 009135.1 675	#238b45	Methanogen_Euryarchaeota
NC_009975.1_1818	NC 009975.1 1818	#238b45	Methanogen_Euryarchaeota
NZ_CP009515.1_602	NZ CP009515.1 602	#7570be	Methanogens_f__Methanosarcinaceae
NZ_CP009503.1_445	NZ CP009503.1 445	#7570be	Methanogens_f__Methanosarcinaceae
NZ_JJOY01000049.1_180	NZ JJOY01000049.1 180	#7570be	Methanogens_f__Methanosarcinaceae
NC_003552.1_4189	NC 003552.1 4189	#7570be	Methanogens_f__Methanosarcinaceae
NZ_CP009506.1_3544	NZ CP009506.1 3544	#7570be	Methanogens_f__Methanosarcinaceae
NZ_CP009516.1_485	NZ CP009516.1 485	#7570be	Methanogens_f__Methanosarcinaceae
Plugger2003_abl1_WP_011032884.1	Plugger2003 abl1 WP 011032884.1	#7570be	Methanogens_f__Methanosarcinaceae
NZ_CP009512.1_390	NZ CP009512.1 390	#7570be	Methanogens_f__Methanosarcinaceae
NZ_CP009528.1_3529	NZ CP009528.1 3529	#7570be	Methanogens_f__Methanosarcinaceae
NZ_CP009520.1_3431	NZ CP009520.1 3431	#7570be	Methanogens_f__Methanosarcinaceae
MVRA01000185.1_31	MVRA01000185.1 31	#800026	Methanogens_c__Methanomicrobia_Methanocellia
NC_013665.1_1956	NC 013665.1 1956	#800026	Methanogens_c__Methanomicrobia_Methanocellia
NC_017034.1_930	NC 017034.1 930	#800026	Methanogens_c__Methanomicrobia_Methanocellia
DAQC01000006.1_278	DAQC01000006.1 278	#800026	Methanogens_c__Methanomicrobia_Methanocellia
NZ_JAGGMM010000002.1_268	NZ JAGGMM010000002.1 268	#800026	Methanogens_c__Methanomicrobia_Methanocellia
JAFGKW010000001.1_17	JAFGKW010000001.1 17	#800026	Methanogens_c__Methanomicrobia_Methanocellia
NZ_AXDV01000005.1_12	NZ AXDV01000005.1 12	#800026	Methanogens_c__Methanomicrobia_Methanocellia
NC_014507.1_1459	NC 014507.1 1459	#800026	Methanogens_c__Methanomicrobia_Methanocellia
DARA01000021.1_8	DARA01000021.1 8	#800026	Methanogens_c__Methanomicrobia_Methanocellia
NZ_CM001436.1_1130	NZ CM001436.1 1130	#800026	Methanogens_c__Methanomicrobia_Methanocellia
LKUD01000041.1_32	LKUD01000041.1 32	#800026	Methanogens_c__Methanomicrobia_Methanocellia
NZ_JAAAWJ010000062.1_3	NZ JAAAWJ010000062.1 3	#800026	Methanogens_c__Methanomicrobia_Methanocellia
DSDF01000038.1_7	DSDF01000038.1 7	#800026	Methanogens_c__Methanomicrobia_Methanocellia
JAENYT010000006.1_46	JAENYT010000006.1 46	#800026	Methanogens_c__Methanomicrobia_Methanocellia
LTBL01000001.1_28	LTBL01000001.1 28	#800026	Methanogens_c__Methanomicrobia_Methanocellia
JAENZA010000005.1_36	JAENZA010000005.1 36	#800026	Methanogens_c__Methanomicrobia_Methanocellia
DSBQ01000009.1_2	DSBQ01000009.1 2	#800026	Methanogens_c__Methanomicrobia_Methanocellia
NZ_PGCL01000002.1_585	NZ PGCL01000002.1 585	#800026	Methanogens_c__Methanomicrobia_Methanocellia
NZ_CM001555.1_2253	NZ CM001555.1 2253	#800026	Methanogens_c__Methanomicrobia_Methanocellia
NZ_JAGGMN010000001.1_1547	NZ JAGGMN010000001.1 1547	#800026	Methanogens_c__Methanomicrobia_Methanocellia
NZ_LHQS01000001.1_595	NZ LHQS01000001.1 595	#800026	Methanogens_c__Methanomicrobia_Methanocellia
JAAYEG010000014.1_44	JAAYEG010000014.1 44	#800026	Methanogens_c__Methanomicrobia_Methanocellia
DUGU01000160.1_5	DUGU01000160.1 5	#800026	Methanogens_c__Methanomicrobia_Methanocellia
DAEF01000182.1_4	DAEF01000182.1 4	#800026	Methanogens_c__Methanomicrobia_Methanocellia
DAXW01000005.1_44	DAXW01000005.1 44	#800026	Methanogens_c__Methanomicrobia_Methanocellia
JAHDQM010000020.1_7	JAHDQM010000020.1 7	#800026	Methanogens_c__Methanomicrobia_Methanocellia
JAENYE010000001.1_412	JAENYE010000001.1 412	#800026	Methanogens_c__Methanomicrobia_Methanocellia
JAENZF010000113.1_2	JAENZF010000113.1 2	#800026	Methanogens_c__Methanomicrobia_Methanocellia
DASQ01000031.1_18	DASQ01000031.1 18	#800026	Methanogens_c__Methanomicrobia_Methanocellia
NC_009051.1_208	NC 009051.1 208	#800026	Methanogens_c__Methanomicrobia_Methanocellia
NZ_JMIO01000085.1_9	NZ JMIO01000085.1 9	#800026	Methanogens_c__Methanomicrobia_Methanocellia
NZ_JXOJ01000001.1_22	NZ JXOJ01000001.1 22	#800026	Methanogens_c__Methanomicrobia_Methanocellia
PGYH01000094.1_14	PGYH01000094.1 14	#800026	Methanogens_c__Methanomicrobia_Methanocellia
NZ_BCNY01000015.1_560	NZ BCNY01000015.1 560	#800026	Methanogens_c__Methanomicrobia_Methanocellia
SLSK01000122.1_7	SLSK01000122.1 7	#800026	Methanogens_c__Methanomicrobia_Methanocellia
NZ_JWHL01000008.1_62	NZ JWHL01000008.1 62	#800026	Methanogens_c__Methanomicrobia_Methanocellia
QZAD01000012.1_4	QZAD01000012.1 4	#800026	Methanogens_c__Methanomicrobia_Methanocellia
QZAC01000022.1_9	QZAC01000022.1 9	#800026	Methanogens_c__Methanomicrobia_Methanocellia
DUKV01000008.1_3	DUKV01000008.1 3	#800026	Methanogens_c__Methanomicrobia_Methanocellia
DAJQ01000027.1_53	DAJQ01000027.1 53	#800026	Methanogens_c__Methanomicrobia_Methanocellia
JAFGOM010000112.1_12	JAFGOM010000112.1 12	#800026	Methanogens_c__Methanomicrobia_Methanocellia
CP077107.1_2703	CP077107.1 2703	#800026	Methanogens_c__Methanomicrobia_Methanocellia
NZ_QGMZ01000039.1_141	NZ QGMZ01000039.1 141	#800026	Methanogens_c__Methanomicrobia_Methanocellia
JAAYCY010000026.1_22	JAAYCY010000026.1 22	#800026	Methanogens_c__Methanomicrobia_Methanocellia
JAAEET010000043.1_2	JAAEET010000043.1 2	#800026	Methanogens_c__Methanomicrobia_Methanocellia
DANP01000007.1_19	DANP01000007.1 19	#800026	Methanogens_c__Methanomicrobia_Methanocellia
DASP01000012.1_88	DASP01000012.1 88	#800026	Methanogens_c__Methanomicrobia_Methanocellia
JAHDSI010000040.1_5	JAHDSI010000040.1 5	#800026	Methanogens_c__Methanomicrobia_Methanocellia
DAWO01000053.1_13	DAWO01000053.1 13	#800026	Methanogens_c__Methanomicrobia_Methanocellia
DAQC01000006.1_277	DAQC01000006.1 277	#800026	Methanogens_c__Methanomicrobia_Methanocellia
DAWV01000002.1_98	DAWV01000002.1 98	#800026	Methanogens_c__Methanomicrobia_Methanocellia
LMVO01000034.1_32	LMVO01000034.1 32	#800026	Methanogens_c__Methanomicrobia_Methanocellia
NIZU01000003.1_22	NIZU01000003.1 22	#800026	Methanogens_c__Methanomicrobia_Methanocellia
NC_008942.1_351	NC 008942.1 351	#800026	Methanogens_c__Methanomicrobia_Methanocellia
PIZH01000004.1_10	PIZH01000004.1 10	#800026	Methanogens_c__Methanomicrobia_Methanocellia
PGYM01000001.1_987	PGYM01000001.1 987	#800026	Methanogens_c__Methanomicrobia_Methanocellia
PGYK01000001.1_279	PGYK01000001.1 279	#800026	Methanogens_c__Methanomicrobia_Methanocellia
JAAZNH010000267.1_6	JAAZNH010000267.1 6	#800026	Methanogens_c__Methanomicrobia_Methanocellia
DADR01000004.1_75	DADR01000004.1 75	#800026	Methanogens_c__Methanomicrobia_Methanocellia
MVZQ01000038.1_3	MVZQ01000038.1 3	#800026	Methanogens_c__Methanomicrobia_Methanocellia
JADFDO010000004.1_196	JADFDO010000004.1 196	#800026	Methanogens_c__Methanomicrobia_Methanocellia
JAENYU010000002.1_68	JAENYU010000002.1 68	#7570be	Methanogens_f__Methanosarcinaceae
DUKH01000147.1_14	DUKH01000147.1 14	#7570be	Methanogens_f__Methanosarcinaceae
NZ_CP009505.1_473	NZ CP009505.1 473	#7570be	Methanogens_f__Methanosarcinaceae
JAENZL010000059.1_9	JAENZL010000059.1 9	#7570be	Methanogens_f__Methanosarcinaceae
PWHV01000035.1_36	PWHV01000035.1 36	#c7e9c0	o__Methanomassiliicoccales
PUJZ01000004.1_11	PUJZ01000004.1 11	#c7e9c0	o__Methanomassiliicoccales
SKGM01000051.1_5	SKGM01000051.1 5	#c7e9c0	o__Methanomassiliicoccales
SKHQ01000016.1_12	SKHQ01000016.1 12	#c7e9c0	o__Methanomassiliicoccales
PWNH01000095.1_3	PWNH01000095.1 3	#c7e9c0	o__Methanomassiliicoccales
JAGXLH010000071.1_5	JAGXLH010000071.1 5	#bdbdbd	Other_Archaea
WJJK01000379.1_6	WJJK01000379.1 6	#bdbdbd	Other_Archaea

## Sheet: S4 - AT (ablB) TREE LEGEND
TAXONOMY LEGEND						SEQUENCE SOURCE LEGEND (This Study, Reference, Ambiguos or putative Fusion Protein)
Tree node ID	Tree node label	Color	Label	Lowest GTBD-TK Taxonomy (or manual ANME group/BORG classification) on Fig3C		Tree node ID	Tree node label	Color	Label
MBE0524163.1	MBE0524163.1	#a6761d	ANME_2A	ANME_2A		BLACK-SR-VP_26_10_2019_C_40cm_scaffold_23_FINAL_IR_293	BLACK-SR-VP 26 10 2019 C 40cm scaffold 23 FINAL IR 293	#fdb462	ambiguos
JACUTQ010000075.1_1	ANME2A_JACUTQ010000075.1 1	#a6761d	ANME_2A	ANME_2A		CADDXC010000001.1_2359	CADDXC010000001.1 2359	#fdb462	ambiguos
MCL7411503.1	MCL7411503.1	#a6761d	ANME_3	ANME_3		CP003083.1_1807	CP003083.1 1807	#fdb462	ambiguos
HJH31705.1	HJH31705.1	#a6761d	ANME_3	ANME_3		CP029329.1_2797	CP029329.1 2797	#fdb462	ambiguos
HJH30301.1	HJH30301.1	#a6761d	ANME_3	ANME_3		CP040749.1_2028	CP040749.1 2028	#fdb462	ambiguos
2_CALTECH__mudvolcano_GCA_020793555.1__ANME3_DQIO01000322.1_18	2 CALTECH mudvolcano GCA 020793555.1 ANME3 DQIO01000322.1 18	#a6761d	ANME_3	ANME_3		CP042467.1_2510	CP042467.1 2510	#fdb462	ambiguos
BLACK-SR-VP_26_10_2019_C_40cm_scaffold_23_FINAL_IR_293	BLACK-SR-VP 26 10 2019 C 40cm scaffold 23 FINAL IR 293	#B2FFFF	BORG (kamA-ablB)	BORG (kamA-ablB)		DAEF01000182.1_3	DAEF01000182.1 3	#fdb462	ambiguos
LILAC_RifSed_csp1_19ft_2_test_LILAC_rev17_terminal_repeats-final_324	LILAC RifSed csp1 19ft 2 test LILAC rev17 terminal repeats-final 324	#B2FFFF	BORG (kamA-ablB)	BORG (kamA-ablB)		DAFR01000016.1_10	DAFR01000016.1 10	#fdb462	ambiguos
SR-VP_0-2_scaffold_141_5176630_43	SR-VP 0-2 scaffold 141 5176630 43	#B2FFFF	BORG (kamA-ablB)	BORG (kamA-ablB)		DAFZ01000027.1_8	DAFZ01000027.1 8	#fdb462	ambiguos
SR-VP_0-2_scaffold_141_5187255_49	SR-VP 0-2 scaffold 141 5187255 49	#B2FFFF	BORG (kamA-ablB)	BORG (kamA-ablB)		DANY01000033.1_55	DANY01000033.1 55	#fdb462	ambiguos
SR-VP_0-2_scaffold_141_936180_81	SR-VP 0-2 scaffold 141 936180 81	#B2FFFF	BORG (kamA-ablB)	BORG (kamA-ablB)		DASQ01000031.1_17	DASQ01000031.1 17	#fdb462	ambiguos
SR-VP_26_10_2019_2_100cm_scaffold_1_238	SR-VP 26 10 2019 2 100cm scaffold 1 238	#B2FFFF	BORG (kamA-ablB)	BORG (kamA-ablB)		DAXW01000003.1_48	DAXW01000003.1 48	#fdb462	ambiguos
SR-VP_26_10_2019_2_100cm_scaffold_28_159	SR-VP 26 10 2019 2 100cm scaffold 28 159	#B2FFFF	BORG (kamA-ablB)	BORG (kamA-ablB)		DAXW01000005.1_45	DAXW01000005.1 45	#fdb462	ambiguos
SR-VP_26_10_2019_2_100cm_scaffold_48_47	SR-VP 26 10 2019 2 100cm scaffold 48 47	#B2FFFF	BORG (kamA-ablB)	BORG (kamA-ablB)		DAYL01000022.1_2	DAYL01000022.1 2	#fdb462	ambiguos
SR-VP_26_10_2019_2_100cm_scaffold_5_85	SR-VP 26 10 2019 2 100cm scaffold 5 85	#B2FFFF	BORG (kamA-ablB)	BORG (kamA-ablB)		DBFQ01000075.1_4	DBFQ01000075.1 4	#fdb462	ambiguos
SR-VP_4-6_scaffold_141_1846199_48	SR-VP 4-6 scaffold 141 1846199 48	#B2FFFF	BORG (kamA-ablB)	BORG (kamA-ablB)		DCLA01000036.1_12	DCLA01000036.1 12	#fdb462	ambiguos
SRVP18_hole-7m-from-trench_1_80cm_scaf_35_ext_315-rev_6-w_terminal_repeats_290	SRVP18 hole-7m-from-trench 1 80cm scaf 35 ext 315-rev 6-w terminal repeats 290	#B2FFFF	BORG (kamA-ablB)	BORG (kamA-ablB)		DDUM01000017.1_12	DDUM01000017.1 12	#fdb462	ambiguos
SRVP18_trench_6_60cm_scaf_214_117_86_FINAL_510	SRVP18 trench 6 60cm scaf 214 117 86 FINAL 510	#B2FFFF	BORG (kamA-ablB)	BORG (kamA-ablB)		DDWM01000054.1_75	DDWM01000054.1 75	#fdb462	ambiguos
SRVP18_trench_6_60cm_scaffold_17_266	SRVP18 trench 6 60cm scaffold 17 266	#B2FFFF	BORG (kamA-ablB)	BORG (kamA-ablB)		DDWT01000012.1_59	DDWT01000012.1 59	#fdb462	ambiguos
SRVP18_trench_6_60cm_scaffold_2519_8	SRVP18 trench 6 60cm scaffold 2519 8	#B2FFFF	BORG (kamA-ablB)	BORG (kamA-ablB)		DDXI01000013.1_7	DDXI01000013.1 7	#fdb462	ambiguos
WJJK01000379.1_7	WJJK01000379.1 7	#bdbdbd	Other_Archaea	d_Archaea (other)		DFBJ01000009.1_490	DFBJ01000009.1 490	#fdb462	ambiguos
PWGQ01000134.1_27	g_Haloalkaliphilic_Methanogens_g_Methanosalsum_PWGQ01000134.1 27	#238b45	Haloalkalophilic_Methanogens_g__Methanosalsum	Haloalkaliphilic_Methanogens_g__Methanosalsum		DFNH01000037.1_24	DFNH01000037.1 24	#fdb462	ambiguos
WP_013898337.1	g_Haloalkaliphilic_Methanogens_g_Methanosalsum_WP 013898337.1	#238b45	Haloalkalophilic_Methanogens_g__Methanosalsum	Haloalkaliphilic_Methanogens_g__Methanosalsum		DFYO01000065.1_2	DFYO01000065.1 2	#fdb462	ambiguos
NZ_JAGGMM010000002.1_269	NZ JAGGMM010000002.1 269	#800026	Methanogens_c__Methanomicrobia	Methanogens_c__Methanomicrobia		DFZA01000007.1_52	DFZA01000007.1 52	#fdb462	ambiguos
JAFGKW010000001.1_18	JAFGKW010000001.1 18	#800026	Methanogens_c__Methanomicrobia	Methanogens_c__Methanomicrobia		DIEY01000012.1_49	DIEY01000012.1 49	#fdb462	ambiguos
NZ_AXDV01000005.1_13	NZ AXDV01000005.1 13	#800026	Methanogens_c__Methanomicrobia	Methanogens_c__Methanomicrobia		DIFI01000009.1_476	DIFI01000009.1 476	#fdb462	ambiguos
NC_014507.1_1460	NC 014507.1 1460	#800026	Methanogens_c__Methanomicrobia	Methanogens_c__Methanomicrobia		DIKC01000186.1_3	DIKC01000186.1 3	#fdb462	ambiguos
NZ_CM001436.1_1131	NZ CM001436.1 1131	#800026	Methanogens_c__Methanomicrobia	Methanogens_c__Methanomicrobia		DMLB01000007.1_2	DMLB01000007.1 2	#fdb462	ambiguos
DUGV01000277.1_2	DUGV01000277.1 2	#800026	Methanogens_c__Methanomicrobia	Methanogens_c__Methanomicrobia		DNAS01000088.1_4	DNAS01000088.1 4	#fdb462	ambiguos
JAFGOM010000112.1_13	JAFGOM010000112.1 13	#800026	Methanogens_c__Methanomicrobia	Methanogens_c__Methanomicrobia		DNRQ01000034.1_22	DNRQ01000034.1 22	#fdb462	ambiguos
CP077107.1_2702	CP077107.1 2702	#800026	Methanogens_c__Methanomicrobia	Methanogens_c__Methanomicrobia		DSBL01000077.1_14	DSBL01000077.1 14	#fdb462	ambiguos
NZ_QGMZ01000039.1_142	NZ QGMZ01000039.1 142	#800026	Methanogens_c__Methanomicrobia	Methanogens_c__Methanomicrobia		DSBP01000265.1_1	DSBP01000265.1 1	#fdb462	ambiguos
JAAYCY010000026.1_21	JAAYCY010000026.1 21	#800026	Methanogens_c__Methanomicrobia	Methanogens_c__Methanomicrobia		DSBQ01000009.1_3	DSBQ01000009.1 3	#fdb462	ambiguos
LMVO01000034.1_31	LMVO01000034.1 31	#800026	Methanogens_c__Methanomicrobia	Methanogens_c__Methanomicrobia		DSBX01000252.1_3	DSBX01000252.1 3	#fdb462	ambiguos
NC_008942.1_350	NC 008942.1 350	#800026	Methanogens_c__Methanomicrobia	Methanogens_c__Methanomicrobia		DSDS01000142.1_29	DSDS01000142.1 29	#fdb462	ambiguos
NIZU01000003.1_23	NIZU01000003.1 23	#800026	Methanogens_c__Methanomicrobia	Methanogens_c__Methanomicrobia		DUGU01000160.1_4	DUGU01000160.1 4	#fdb462	ambiguos
DAQC01000006.1_276	DAQC01000006.1 276	#800026	Methanogens_c__Methanomicrobia	Methanogens_c__Methanomicrobia		DUON01000029.1_5	DUON01000029.1 5	#fdb462	ambiguos
JADFDO010000004.1_197	JADFDO010000004.1 197	#800026	Methanogens_c__Methanomicrobia	Methanogens_c__Methanomicrobia		DUUU01000107.1_5	DUUU01000107.1 5	#fdb462	ambiguos
MVZQ01000038.1_4	MVZQ01000038.1 4	#800026	Methanogens_c__Methanomicrobia	Methanogens_c__Methanomicrobia		DUZU01000073.1_2	DUZU01000073.1 2	#fdb462	ambiguos
DAWV01000002.1_99	DAWV01000002.1 99	#800026	Methanogens_c__Methanomicrobia	Methanogens_c__Methanomicrobia		JAAEET010000043.1_1	JAAEET010000043.1 1	#fdb462	ambiguos
PIZH01000004.1_9	PIZH01000004.1 9	#800026	Methanogens_c__Methanomicrobia	Methanogens_c__Methanomicrobia		JAAYDL010000358.1_15	JAAYDL010000358.1 15	#fdb462	ambiguos
JAAZNH010000267.1_5	JAAZNH010000267.1 5	#800026	Methanogens_c__Methanomicrobia	Methanogens_c__Methanomicrobia		JAAYEG010000014.1_43	JAAYEG010000014.1 43	#fdb462	ambiguos
PGYK01000001.1_278	PGYK01000001.1 278	#800026	Methanogens_c__Methanomicrobia	Methanogens_c__Methanomicrobia		JAAYIO010000097.1_4	JAAYIO010000097.1 4	#fdb462	ambiguos
DAPW01000033.1_29	DAPW01000033.1 29	#800026	Methanogens_c__Methanomicrobia	Methanogens_c__Methanomicrobia		JAAYND010000103.1_5	JAAYND010000103.1 5	#fdb462	ambiguos
PGYM01000001.1_986	PGYM01000001.1 986	#800026	Methanogens_c__Methanomicrobia	Methanogens_c__Methanomicrobia		JAAYPF010000098.1_16	JAAYPF010000098.1 16	#fdb462	ambiguos
DADR01000004.1_74	DADR01000004.1 74	#800026	Methanogens_c__Methanomicrobia	Methanogens_c__Methanomicrobia		JAAZAI010000534.1_4	JAAZAI010000534.1 4	#fdb462	ambiguos
NZ_AQXV01000054.1_125	NZ AQXV01000054.1 125	#238b45	Methanogen_Euryarchaeota	Methanogens_Euryarchaeota		JAAZGM010000090.1_10	JAAZGM010000090.1 10	#fdb462	ambiguos
NC_009635.1_251	NC 009635.1 251	#238b45	Methanogen_Euryarchaeota	Methanogens_Euryarchaeota		JAAZID010000390.1_2	JAAZID010000390.1 2	#fdb462	ambiguos
NC_009634.1_1257	NC 009634.1 1257	#238b45	Methanogen_Euryarchaeota	Methanogens_Euryarchaeota		JAAZML010000113.1_11	JAAZML010000113.1 11	#fdb462	ambiguos
NC_009637.1_115	NC 009637.1 115	#238b45	Methanogen_Euryarchaeota	Methanogens_Euryarchaeota		JAAZOW010000286.1_3	JAAZOW010000286.1 3	#fdb462	ambiguos
NZ_CP026606.1_134	NZ CP026606.1 134	#238b45	Methanogen_Euryarchaeota	Methanogens_Euryarchaeota		JABMPC010000075.1_57	JABMPC010000075.1 57	#fdb462	ambiguos
NC_009135.1_676	NC 009135.1 676	#238b45	Methanogen_Euryarchaeota	Methanogens_Euryarchaeota		JACCQO010000003.1_44	JACCQO010000003.1 44	#fdb462	ambiguos
NC_009975.1_1817	NC 009975.1 1817	#238b45	Methanogen_Euryarchaeota	Methanogens_Euryarchaeota		JACDOK010000018.1_25	JACDOK010000018.1 25	#fdb462	ambiguos
JAFGCK010000067.1_21	JAFGCK010000067.1 21	#7570be	Methanogens_f__Methanosarcinaceae	Methanogens_f__Methanosarcinaceae		JACRCU010000285.1_4	JACRCU010000285.1 4	#fdb462	ambiguos
NZ_PGGK01000002.1_323	NZ PGGK01000002.1 323	#7570be	Methanogens_f__Methanosarcinaceae	Methanogens_f__Methanosarcinaceae		JACUTP010000101.1_1	s__Methanoperedens__sp014859785.1_JACUTP010000101.1 1	#fdb462	ambiguos
NZ_CP058215.1_2498	NZ CP058215.1 2498	#7570be	Methanogens_f__Methanosarcinaceae	Methanogens_f__Methanosarcinaceae		JACUTQ010000075.1_1	ANME2A_JACUTQ010000075.1 1	#fdb462	ambiguos
DACO01000200.1_4	DACO01000200.1 4	#7570be	Methanogens_f__Methanosarcinaceae	Methanogens_f__Methanosarcinaceae		JACUTW010000049.1_23	JACUTW010000049.1 23	#fdb462	ambiguos
NZ_MBKP01000006.1_70	NZ MBKP01000006.1 70	#7570be	Methanogens_f__Methanosarcinaceae	Methanogens_f__Methanosarcinaceae		JACUUW010000113.1_8	JACUUW010000113.1 8	#fdb462	ambiguos
PXAV01000040.1_12	PXAV01000040.1 12	#7570be	Methanogens_f__Methanosarcinaceae	Methanogens_f__Methanosarcinaceae		JACZKF010000207.1_3	JACZKF010000207.1 3	#fdb462	ambiguos
DAZF01000073.1_18	DAZF01000073.1 18	#7570be	Methanogens_f__Methanosarcinaceae	Methanogens_f__Methanosarcinaceae		JADQBO010000300.1_7	JADQBO010000300.1 7	#fdb462	ambiguos
JADQBY010000028.1_73	JADQBY010000028.1 73	#7570be	Methanogens_f__Methanosarcinaceae	Methanogens_f__Methanosarcinaceae		JADQBZ010000004.1_93	JADQBZ010000004.1 93	#fdb462	ambiguos
NZ_JAGGKD010000001.1_16	NZ JAGGKD010000001.1 16	#7570be	Methanogens_f__Methanosarcinaceae	Methanogens_f__Methanosarcinaceae		JAEINR010000117.1_16	JAEINR010000117.1 16	#fdb462	ambiguos
NZ_FOUJ01000002.1_358	NZ FOUJ01000002.1 358	#7570be	Methanogens_f__Methanosarcinaceae	Methanogens_f__Methanosarcinaceae		JAEINS010000010.1_51	JAEINS010000010.1 51	#fdb462	ambiguos
NZ_FNCA01000002.1_35	NZ FNCA01000002.1 35	#7570be	Methanogens_f__Methanosarcinaceae	Methanogens_f__Methanosarcinaceae		JAENYC010000043.1_7	JAENYC010000043.1 7	#fdb462	ambiguos
NZ_AZAJ01000001.1_1295	NZ AZAJ01000001.1 1295	#7570be	Methanogens_f__Methanosarcinaceae	Methanogens_f__Methanosarcinaceae		JAENYE010000001.1_411	JAENYE010000001.1 411	#fdb462	ambiguos
NZ_VIAQ01000011.1_165	NZ VIAQ01000011.1 165	#7570be	Methanogens_f__Methanosarcinaceae	Methanogens_f__Methanosarcinaceae		JAENYF010000018.1_44	JAENYF010000018.1 44	#fdb462	ambiguos
DJHI01000191.1_26	d__Bacteria; p__Armatimonadota; c__UBA5829; o__UBA5829; f__UBA5829; g__UBA5829; s__UBA5829 sp002431715	#CCCC00	d__Bacteria	p__Armatimonadota; s__UBA5829 sp002431715		JAENYT010000006.1_47	JAENYT010000006.1 47	#fdb462	ambiguos
JAFGOL010000135.1_7	p__Bdellovibrionota; c__JAFGOL01; o__JAFGOL01; f__JAFGOL01; g__JAFGOL01; s__JAFGOL01 sp016926495	#CCCC00	d__Bacteria	p__Bdellovibrionota; s__JAFGOL01 sp016926495		JAENYW010000069.1_7	JAENYW010000069.1 7	#fdb462	ambiguos
NZ_AFGF01000040.1_85	p__Firmicutes_C;c__Negativicutes;o__Sporomusales_A;f__Acetonemaceae;g__Acetonema;s__Acetonema longum	#CCCC00	d__Bacteria	p__Firmicutes; s__Acetonema longum		JAENZF010000113.1_3	JAENZF010000113.1 3	#fdb462	ambiguos
JUEF01000049.1_48	p__Firmicutes_B;c__Peptococcia;o__Peptococcales;f__BICA1-8;g__BICA1-8;s__BICA1-8 sp000802045	#CCCC00	d__Bacteria	p__Firmicutes; s__BICA1-8		JAEPMI010000014.1_5	JAEPMI010000014.1 5	#fdb462	ambiguos
LADT01000068.1_15	p__Firmicutes_B;c__Peptococcia;o__Peptococcales;f__BICA1-8;g__BICA1-8;s__BICA1-8 sp000961765	#CCCC00	d__Bacteria	p__Firmicutes; s__BICA1-8		JAFGAM010000031.1_6	JAFGAM010000031.1 6	#fdb462	ambiguos
NZ_FQXM01000004.1_312	p__Firmicutes_A;c__Clostridia;o__Clostridiales;f__Clostridiaceae;g__Clostridium_AF;s__Clostridium_AF grantii	#CCCC00	d__Bacteria	p__Firmicutes; s__Clostridium_AF grantii		JAFGDC010000198.1_5	JAFGDC010000198.1 5	#fdb462	ambiguos
JAGGAC010000001.1_70	p__Firmicutes_C;c__Negativicutes;o__Sporomusales;f__UBA7701;g__CTSoil-080;s__CTSoil-080 sp017889635	#CCCC00	d__Bacteria	p__Firmicutes; s__CTSoil-080 sp017889635		JAFGEP010000166.1_2	JAFGEP010000166.1 2	#fdb462	ambiguos
DOPM01000040.1_42	p__Firmicutes_B;c__Desulfitobacteriia;o__Desulfitobacteriales;f__Desulfitobacteriaceae;g__Desulfosporosinus;s__Desulfosporosinus sp003513495	#CCCC00	d__Bacteria	p__Firmicutes; s__Desulfosporosinus sp003513495		JAFGER010000094.1_8	JAFGER010000094.1 8	#fdb462	ambiguos
JAENYV010000011.1_62	p__Firmicutes_D;c__Dethiobacteria;o__DTU022;f__UBA8154;g__DUNV01;s__DUNV01 sp016841605	#CCCC00	d__Bacteria	p__Firmicutes; s__DUNV01 sp016841605		JAFGFN010000180.1_3	JAFGFN010000180.1 3	#fdb462	ambiguos
LOEZ01000061.1_65	p__Firmicutes_B;c__Desulfitobacteriia;o__Desulfitobacteriales;f__Syntrophobotulaceae;g__Gracilibacter;s__Gracilibacter sp001516055	#CCCC00	d__Bacteria	p__Firmicutes; s__Gracilibacter sp001516055		JAFGKF010000116.1_10	JAFGKF010000116.1 10	#fdb462	ambiguos
WP_134218173.1	p__Firmicutes; c__Clostridia; o__Eubacteriales; f__Desulfotomaculaceae; g__Pelotomaculum; s__Pelotomaculum sp.	#CCCC00	d__Bacteria	p__Firmicutes; s__Pelotomaculum sp.		JAFGKZ010000048.1_4	JAFGKZ010000048.1 4	#fdb462	ambiguos
PWNM01000039.1_7	d__Bacteria; p__Hydrogenedentota; c__Hydrogenedentia; o__Hydrogenedentiales; f__SLHB01; g__PWNM01; s__PWNM01 sp003557825	#CCCC00	d__Bacteria	p__Hydrogenedentota; s__PWNM01 sp003557825		JAFGLV010000090.1_2	JAFGLV010000090.1 2	#fdb462	ambiguos
MNWS01000206.1_9	d__Bacteria; p__Marinisomatota; c__UBA8477; o__UBA8477; f__UBA8477; g__UBA8477; s__UBA8477 sp001872685	#CCCC00	d__Bacteria	p__Marinisomatota; s__UBA8477 sp001872685		JAFGLY010000141.1_2	JAFGLY010000141.1 2	#fdb462	ambiguos
DPVY01000318.1_3	p__Marinisomatota;c__UBA2242;o__UBA2242;f__UBA2242;g__UBA9312;s__UBA9312 sp003527965	#CCCC00	d__Bacteria	p__Marinisomatota; s__UBA9312 sp003527965		JAFGMN010000277.1_9	JAFGMN010000277.1 9	#fdb462	ambiguos
DNRP01000133.1_6	DNRP01000133.1 6	#CCCC00	d__Bacteria	p_Cyanobacteria		JAFGPS010000036.1_9	JAFGPS010000036.1 9	#fdb462	ambiguos
MFRJ01000090.1_4	MFRJ01000090.1 4	#CCCC00	d__Bacteria	p_Cyanobacteria		JAFGSB010000083.1_11	JAFGSB010000083.1 11	#fdb462	ambiguos
NZ_LGSS01000006.1_90	NZ LGSS01000006.1 90	#CCCC00	d__Bacteria	p_Firmicutes; o_Clostridiales		JAFGSB010000149.1_12	JAFGSB010000149.1 12	#fdb462	ambiguos
PGZO01000015.1_64	PGZO01000015.1 64	#CCCC00	d__Bacteria	p_Firmicutes; o_Clostridiales		JAFGVK010000069.1_4	JAFGVK010000069.1 4	#fdb462	ambiguos
PHAG01000002.1_70	PHAG01000002.1 70	#CCCC00	d__Bacteria	p_Firmicutes; o_Clostridiales		JAFGWI010000194.1_2	d__Bacteria_p__Spirochaetota_JAFGWI010000194.1 2	#fdb462	ambiguos
NZ_QRCT01000012.1_28	NZ QRCT01000012.1 28	#CCCC00	d__Bacteria	p_Firmicutes; o_Clostridiales		JAFGWS010000083.1_5	JAFGWS010000083.1 5	#fdb462	ambiguos
RZYX01000024.1_9	RZYX01000024.1 9	#CCCC00	d__Bacteria	p_Firmicutes; o_Clostridiales		JAFGXV010000028.1_21	JAFGXV010000028.1 21	#fdb462	ambiguos
JAAYPF010000098.1_16	JAAYPF010000098.1 16	#CCCC00	d__Bacteria	p_Firmicutes; o_Clostridiales		JAGVUK010000090.1_3	JAGVUK010000090.1 3	#fdb462	ambiguos
NZ_RJLQ01000003.1_117	NZ RJLQ01000003.1 117	#CCCC00	d__Bacteria	p_Firmicutes; o_Clostridiales		JAGXKT010000007.1_16	JAGXKT010000007.1 16	#fdb462	ambiguos
NZ_FUWV01000013.1_38	NZ FUWV01000013.1 38	#CCCC00	d__Bacteria	p_Firmicutes; o_Clostridiales		JAGYNW010000001.1_9	JAGYNW010000001.1 9	#fdb462	ambiguos
JAHDLO010000047.1_9	JAHDLO010000047.1 9	#CCCC00	d__Bacteria	p_Firmicutes; o_Clostridiales		JAHDQM010000020.1_6	JAHDQM010000020.1 6	#fdb462	ambiguos
NZ_JAEAGR010000002.1_91	NZ JAEAGR010000002.1 91	#CCCC00	d__Bacteria	p_Firmicutes; o_Clostridiales		JAHDQW010000007.1_183	JAHDQW010000007.1 183	#fdb462	ambiguos
NZ_FSRH01000011.1_16	NZ FSRH01000011.1 16	#CCCC00	d__Bacteria	p_Firmicutes; o_Clostridiales		JAHDRN010000001.1_313	JAHDRN010000001.1 313	#fdb462	ambiguos
JACERV010000004.1_118	JACERV010000004.1 118	#CCCC00	d__Bacteria	p_Firmicutes; o_Clostridiales		JAHDSS010000366.1_2	JAHDSS010000366.1 2	#fdb462	ambiguos
NZ_LRVM01000004.1_263	NZ LRVM01000004.1 263	#CCCC00	d__Bacteria	p_Firmicutes; o_Clostridiales		JAHJTW010000264.1_10	JAHJTW010000264.1 10	#fdb462	ambiguos
NZ_KE384518.1_247	NZ KE384518.1 247	#CCCC00	d__Bacteria	p_Firmicutes; o_Clostridiales		JAHRFU010000080.1_20	JAHRFU010000080.1 20	#fdb462	ambiguos
NZ_CP011663.1_1535	NZ CP011663.1 1535	#CCCC00	d__Bacteria	p_Firmicutes; o_Clostridiales		JUEB01000009.1_180	JUEB01000009.1 180	#fdb462	ambiguos
DUUM01000119.1_38	DUUM01000119.1 38	#CCCC00	d__Bacteria	p_Firmicutes; o_Clostridiales		LILAC_RifSed_csp1_19ft_2_test_LILAC_rev17_terminal_repeats-final_324	LILAC RifSed csp1 19ft 2 test LILAC rev17 terminal repeats-final 324	#fdb462	ambiguos
JAAYSX010000036.1_8	JAAYSX010000036.1 8	#CCCC00	d__Bacteria	p_Firmicutes; o_Clostridiales		LKUD01000041.1_33	LKUD01000041.1 33	#fdb462	ambiguos
FR-Methanoperedens-R_Methanoperedens_nitroreducens_retentate_fraction_3215	s__Methanoperedens_nitroreducens	#e7298a	g__Methanoperedens	s__Methanoperedens_nitroreducens		LSCC01000011.1_11	LSCC01000011.1 11	#fdb462	ambiguos
REF_Salt_Methano_abl2_contigs_NODE_622_length_43973_cov_1699.541760_14	REF_SALT__s__Methanoperedens_sp905339155.1	#e7298a	g__Methanoperedens	s__Methanoperedens_nitroreducens_Vercelli_S1_sp905339155.1		LUZT01000006.1_419	LUZT01000006.1 419	#fdb462	ambiguos
3_mg_RU_fw_ooijpolder__methanosarcinales_1_Methanoperedens_sp002487355_contig_218521_13	3 mg RU fw ooijpolder methanosarcinales 1 Methanoperedens sp002487355 contig 218521 13	#e7298a	g__Methanoperedens	s__Methanoperedens_sp_BLZ2		LVAZ01000226.1_5	LVAZ01000226.1 5	#fdb462	ambiguos
2_mg_RU_brackish_redsea_GCA_019912155.1_Methanoperedens_sp002487355_contig_198622_13	2 mg RU brackish redsea GCA 019912155.1 Methanoperedens sp002487355 contig 198622 13	#e7298a	g__Methanoperedens	s__Methanoperedens_sp_BLZ2		MBE0522021.1	MBE0522021.1	#fdb462	ambiguos
1_mg_RU_fw_italian_min_methanosarcinales_2_Methanoperedens_sp002487355_contig_19960_6	1 mg RU fw italian min methanosarcinales 2 Methanoperedens sp002487355 contig 19960 6	#e7298a	g__Methanoperedens	s__Methanoperedens_sp_BLZ2		MBE0524163.1	MBE0524163.1	#fdb462	ambiguos
MBU3967146.1	s__Methanoperedens_sp018900975.1	#e7298a	g__Methanoperedens	s__Methanoperedens_sp018900975.1		MHBK01000069.1_6	MHBK01000069.1 6	#fdb462	ambiguos
1_EPFL_sulfategrounw_GCA_022013355.1_MethanoperedensN1.45_70_2.6_JAKLQM010000456.1_4	1 EPFL sulfategrounw GCA 022013355.1 MethanoperedensN1.45 70 2.6 JAKLQM010000456.1 4	#e7298a	g__Methanoperedens	s__Methanoperedens_sp022013355.1		MIAO01000003.1_17	MIAO01000003.1 17	#fdb462	ambiguos
1_EPFL_sulfategrounw_GCA_022013355.1_MethanoperedensN1.45_70_2.6_JAKLQM010000219.1_1	1 EPFL sulfategrounw GCA 022013355.1 MethanoperedensN1.45 70 2.6 JAKLQM010000219.1 1	#e7298a	g__Methanoperedens	s__Methanoperedens_sp022013355.1		MPOA01000004.1_78	MPOA01000004.1 78	#fdb462	ambiguos
GCA_026552975.1_ASM2655297v1_genomic_JAPMTR010000078.1_17	s__Methanoperedens_sp026552975.1	#e7298a	g__Methanoperedens	s__Methanoperedens_sp026552975.1		NC_002936.3_218	NC 002936.3 218	#b3de69	fusion_protein
15_USW_groundwater_radioactive_GCA_902386085.1_Methanoperedens_sp902386085_CABMIA010000113.1_6	s__Methanoperedens_sp902386085.1	#e7298a	g__Methanoperedens	s__Methanoperedens_sp902386085.1		NC_009051.1_209	NC 009051.1 209	#fdb462	ambiguos
NZ_CP011040.1_254	NZ CP011040.1 254	#CCCC00	d__Bacteria			NC_009135.1_676	NC 009135.1 676	#fdb462	ambiguos
NZ_CP009889.1_303	NZ CP009889.1 303	#CCCC00	d__Bacteria			NC_009337.1_1384	NC 009337.1 1384	#fdb462	ambiguos
NZ_LKBD01000034.1_10	NZ LKBD01000034.1 10	#CCCC00	d__Bacteria			NC_009634.1_1257	NC 009634.1 1257	#fdb462	ambiguos
NZ_CP013187.1_1229	NZ CP013187.1 1229	#CCCC00	d__Bacteria			NC_009637.1_115	NC 009637.1 115	#fdb462	ambiguos
NZ_PPSW01000012.1_38	NZ PPSW01000012.1 38	#CCCC00	d__Bacteria			NC_009975.1_1817	NC 009975.1 1817	#fdb462	ambiguos
NZ_PNEC01000021.1_122	NZ PNEC01000021.1 122	#CCCC00	d__Bacteria			NC_010424.1_181	NC 010424.1 181	#fdb462	ambiguos
NZ_WIAA01000001.1_861	NZ WIAA01000001.1 861	#CCCC00	d__Bacteria			NC_012108.1_4408	NC 012108.1 4408	#fdb462	ambiguos
QZLB01000240.1_10	QZLB01000240.1 10	#CCCC00	d__Bacteria			NC_012918.1_3082	NC 012918.1 3082	#fdb462	ambiguos
NZ_QRCS01000015.1_41	NZ QRCS01000015.1 41	#CCCC00	d__Bacteria			NC_014216.1_563	NC 014216.1 563	#fdb462	ambiguos
NZ_RXNV01000021.1_1	NZ RXNV01000021.1 1	#CCCC00	d__Bacteria			NC_014541.1_1216	NC 014541.1 1216	#fdb462	ambiguos
NZ_RXNU01000022.1_48	NZ RXNU01000022.1 48	#CCCC00	d__Bacteria			NC_014633.1_602	NC 014633.1 602	#b3de69	fusion_protein
NC_009831.1_1874	NC 009831.1 1874	#CCCC00	d__Bacteria			NC_014844.1_845	NC 014844.1 845	#fdb462	ambiguos
NZ_AUAM01000067.1_9	NZ AUAM01000067.1 9	#CCCC00	d__Bacteria			NC_014934.1_1707	NC 014934.1 1707	#fdb462	ambiguos
JABXKR010000129.1_8	JABXKR010000129.1 8	#CCCC00	d__Bacteria			NC_014973.1_329	NC 014973.1 329	#fdb462	ambiguos
NZ_KB906979.1_25	NZ KB906979.1 25	#CCCC00	d__Bacteria			NC_015275.1_3452	NC 015275.1 3452	#fdb462	ambiguos
NZ_NGVS01000033.1_17	NZ NGVS01000033.1 17	#CCCC00	d__Bacteria			NC_015676.1_1050	NC 015676.1 1050	#fdb462	ambiguos
NZ_CP068230.1_1168	NZ CP068230.1 1168	#CCCC00	d__Bacteria			NC_016620.1_856	NC 016620.1 856	#fdb462	ambiguos
NZ_NIJM01000016.1_60	NZ NIJM01000016.1 60	#CCCC00	d__Bacteria			NC_018227.2_220	NC 018227.2 220	#fdb462	ambiguos
NZ_NIJK01000040.1_18	NZ NIJK01000040.1 18	#CCCC00	d__Bacteria			NC_021182.1_3634	NC 021182.1 3634	#fdb462	ambiguos
NZ_SWCI01000005.1_53	NZ SWCI01000005.1 53	#CCCC00	d__Bacteria			NJER01000004.1_84	NJER01000004.1 84	#fdb462	ambiguos
NZ_AUGL01000002.1_247	NZ AUGL01000002.1 247	#CCCC00	d__Bacteria			NZ_AAEW02000014.1_3	NZ AAEW02000014.1 3	#fdb462	ambiguos
NC_014541.1_1216	NC 014541.1 1216	#CCCC00	d__Bacteria			NZ_ABCS01000025.1_75	NZ ABCS01000025.1 75	#fdb462	ambiguos
NZ_FQXG01000002.1_491	NZ FQXG01000002.1 491	#CCCC00	d__Bacteria			NZ_ACXX02000007.1_63	NZ ACXX02000007.1 63	#fdb462	ambiguos
JAAYFZ010000286.1_4	JAAYFZ010000286.1 4	#CCCC00	d__Bacteria			NZ_AP021874.1_1758	NZ AP021874.1 1758	#fdb462	ambiguos
NZ_JAAEEH010000004.1_67	NZ JAAEEH010000004.1 67	#CCCC00	d__Bacteria			NZ_AP021875.1_6392	NZ AP021875.1 6392	#fdb462	ambiguos
MHBK01000069.1_6	MHBK01000069.1 6	#CCCC00	d__Bacteria			NZ_AP022810.1_693	NZ AP022810.1 693	#fdb462	ambiguos
DSCS01000029.1_71	DSCS01000029.1 71	#CCCC00	d__Bacteria			NZ_APMH01000010.1_62	NZ APMH01000010.1 62	#fdb462	ambiguos
JAFGWL010000065.1_5	JAFGWL010000065.1 5	#CCCC00	d__Bacteria			NZ_AQXE01000001.1_395	NZ AQXE01000001.1 395	#fdb462	ambiguos
PXBT01000028.1_4	PXBT01000028.1 4	#CCCC00	d__Bacteria			NZ_ATHI01000031.1_134	NZ ATHI01000031.1 134	#fdb462	ambiguos
WJIQ01000110.1_5	WJIQ01000110.1 5	#CCCC00	d__Bacteria			NZ_ATHV01000015.1_53	NZ ATHV01000015.1 53	#fdb462	ambiguos
PIVY01000029.1_3	PIVY01000029.1 3	#CCCC00	d__Bacteria			NZ_ATVA01000014.1_272	NZ ATVA01000014.1 272	#fdb462	ambiguos
PUOC01000011.1_19	PUOC01000011.1 19	#CCCC00	d__Bacteria			NZ_AUAM01000067.1_9	NZ AUAM01000067.1 9	#fdb462	ambiguos
PWMW01000179.1_7	PWMW01000179.1 7	#CCCC00	d__Bacteria			NZ_AUCI01000002.1_186	NZ AUCI01000002.1 186	#fdb462	ambiguos
SLOZ01000075.1_3	SLOZ01000075.1 3	#CCCC00	d__Bacteria			NZ_AUGL01000002.1_247	NZ AUGL01000002.1 247	#fdb462	ambiguos
NZ_JAFFQE010000013.1_18	NZ JAFFQE010000013.1 18	#CCCC00	d__Bacteria			NZ_AUIS01000030.1_8	NZ AUIS01000030.1 8	#fdb462	ambiguos
JAABTD010000059.1_3	JAABTD010000059.1 3	#CCCC00	d__Bacteria			NZ_AULZ01000024.1_6	NZ AULZ01000024.1 6	#fdb462	ambiguos
JAABTM010000108.1_13	JAABTM010000108.1 13	#CCCC00	d__Bacteria			NZ_AUUU01000100.1_47	NZ AUUU01000100.1 47	#fdb462	ambiguos
NZ_AZAC01000001.1_98	NZ AZAC01000001.1 98	#CCCC00	d__Bacteria			NZ_BAEV01000002.1_28	NZ BAEV01000002.1 28	#fdb462	ambiguos
DSBX01000252.1_3	DSBX01000252.1 3	#CCCC00	d__Bacteria			NZ_BAEV01000016.1_11	NZ BAEV01000016.1 11	#fdb462	ambiguos
SKKZ01000114.1_4	SKKZ01000114.1 4	#CCCC00	d__Bacteria			NZ_BBBG01000004.1_258	NZ BBBG01000004.1 258	#fdb462	ambiguos
SKMN01000012.1_64	SKMN01000012.1 64	#CCCC00	d__Bacteria			NZ_BBCE01000021.1_3	NZ BBCE01000021.1 3	#fdb462	ambiguos
SLCP01000190.1_4	SLCP01000190.1 4	#CCCC00	d__Bacteria			NZ_BCNY01000015.1_561	NZ BCNY01000015.1 561	#fdb462	ambiguos
DMLB01000007.1_2	DMLB01000007.1 2	#CCCC00	d__Bacteria			NZ_BCVG01000115.1_3	NZ BCVG01000115.1 3	#fdb462	ambiguos
DDWT01000012.1_59	DDWT01000012.1 59	#CCCC00	d__Bacteria			NZ_BDQG01000001.1_199	NZ BDQG01000001.1 199	#fdb462	ambiguos
DDWM01000054.1_75	DDWM01000054.1 75	#CCCC00	d__Bacteria			NZ_BDQY01000014.1_58	d__Bacteria_p_Firmicutes_c_Clostridia_o__Peptostreptococcales_NZ BDQY01000014.1 58	#fdb462	ambiguos
NZ_AP021875.1_6392	NZ AP021875.1 6392	#CCCC00	d__Bacteria			NZ_BLXY01000001.1_537	NZ BLXY01000001.1 537	#fdb462	ambiguos
NZ_KI519495.1_141	NZ KI519495.1 141	#CCCC00	d__Bacteria			NZ_BOPZ01000002.1_27	NZ BOPZ01000002.1 27	#fdb462	ambiguos
SKHQ01000016.1_13	SKHQ01000016.1 13	#c7e9c0	o__Methanomassiliicoccales			NZ_BOPZ01000027.1_28	NZ BOPZ01000027.1 28	#fdb462	ambiguos
PWNH01000095.1_4	PWNH01000095.1 4	#c7e9c0	o__Methanomassiliicoccales			NZ_CM001240.1_4467	NZ CM001240.1 4467	#fdb462	ambiguos
SKGM01000051.1_4	SKGM01000051.1 4	#c7e9c0	o__Methanomassiliicoccales			NZ_CM001240.1_4657	NZ CM001240.1 4657	#fdb462	ambiguos
PUJZ01000004.1_12	PUJZ01000004.1 12	#c7e9c0	o__Methanomassiliicoccales			NZ_CM001555.1_2252	NZ CM001555.1 2252	#fdb462	ambiguos
PWHV01000035.1_37	PWHV01000035.1 37	#c7e9c0	o__Methanomassiliicoccales			NZ_CP006951.1_170	NZ CP006951.1 170	#b3de69	fusion_protein
NZ_ATHI01000031.1_134	NZ ATHI01000031.1 134	#CCCC00	d__Bacteria			NZ_CP009268.1_1318	NZ CP009268.1 1318	#fdb462	ambiguos
NZ_AULZ01000024.1_6	NZ AULZ01000024.1 6	#CCCC00	d__Bacteria			NZ_CP009933.1_2446	NZ CP009933.1 2446	#fdb462	ambiguos
JACCQO010000003.1_44	JACCQO010000003.1 44	#CCCC00	d__Bacteria			NZ_CP011803.1_440	NZ CP011803.1 440	#fdb462	ambiguos
NZ_KN882175.1_241	NZ KN882175.1 241	#CCCC00	d__Bacteria			NZ_CP013074.1_339	NZ CP013074.1 339	#b3de69	fusion_protein
NZ_JMKT01000011.1_30	NZ JMKT01000011.1 30	#CCCC00	d__Bacteria			NZ_CP013187.1_1229	NZ CP013187.1 1229	#fdb462	ambiguos
PWPY01000047.1_6	PWPY01000047.1 6	#CCCC00	d__Bacteria			NZ_CP017253.2_1240	NZ CP017253.2 1240	#fdb462	ambiguos
NZ_ATVA01000014.1_272	NZ ATVA01000014.1 272	#CCCC00	d__Bacteria			NZ_CP017705.1_3525	NZ CP017705.1 3525	#fdb462	ambiguos
NZ_FUYC01000025.1_9	NZ FUYC01000025.1 9	#CCCC00	d__Bacteria			NZ_CP026606.1_134	NZ CP026606.1 134	#fdb462	ambiguos
DSBL01000077.1_14	DSBL01000077.1 14	#CCCC00	d__Bacteria			NZ_CP029758.2_2925	NZ CP029758.2 2925	#fdb462	ambiguos
NZ_FMXO01000021.1_2	NZ FMXO01000021.1 2	#CCCC00	d__Bacteria			NZ_CP029758.2_3745	NZ CP029758.2 3745	#fdb462	ambiguos
REDL01000059.1_11	REDL01000059.1 11	#CCCC00	d__Bacteria			NZ_CP032416.1_1856	NZ CP032416.1 1856	#fdb462	ambiguos
NZ_JYNO01000001.1_438	NZ JYNO01000001.1 438	#CCCC00	d__Bacteria			NZ_CP033464.1_2514	NZ CP033464.1 2514	#fdb462	ambiguos
NZ_KI912608.1_2428	NZ KI912608.1 2428	#CCCC00	d__Bacteria			NZ_CP033465.1_933	NZ CP033465.1 933	#fdb462	ambiguos
NZ_PZKN01000023.1_16	NZ PZKN01000023.1 16	#CCCC00	d__Bacteria			NZ_CP034541.1_2397	NZ CP034541.1 2397	#fdb462	ambiguos
NZ_JPIK01000012.1_153	NZ JPIK01000012.1 153	#CCCC00	d__Bacteria			NZ_CP046401.1_1276	NZ CP046401.1 1276	#fdb462	ambiguos
JAEINR010000117.1_16	JAEINR010000117.1 16	#CCCC00	d__Bacteria			NZ_CP047027.1_1839	NZ CP047027.1 1839	#fdb462	ambiguos
NC_012108.1_4408	NC 012108.1 4408	#CCCC00	d__Bacteria			NZ_CP058990.1_3019	NZ CP058990.1 3019	#fdb462	ambiguos
RZYB01000154.1_2	RZYB01000154.1 2	#CCCC00	d__Bacteria			NZ_CP068230.1_1168	NZ CP068230.1 1168	#fdb462	ambiguos
JAHIQM010000002.1_48	JAHIQM010000002.1 48	#CCCC00	d__Bacteria			NZ_CP073653.1_1493	NZ CP073653.1 1493	#fdb462	ambiguos
NZ_FORX01000006.1_146	NZ FORX01000006.1 146	#CCCC00	d__Bacteria			NZ_CP076723.1_3420	NZ CP076723.1 3420	#fdb462	ambiguos
NZ_JADBGG010000035.1_30	NZ JADBGG010000035.1 30	#CCCC00	d__Bacteria			NZ_CP076724.1_2715	NZ CP076724.1 2715	#fdb462	ambiguos
NC_013173.1_209	NC 013173.1 209	#CCCC00	d__Bacteria			NZ_FMID01000031.1_36	NZ FMID01000031.1 36	#fdb462	ambiguos
PHBE01000014.1_25	PHBE01000014.1 25	#CCCC00	d__Bacteria			NZ_FMKA01000001.1_63	NZ FMKA01000001.1 63	#fdb462	ambiguos
NZ_BBCB01000033.1_18	NZ BBCB01000033.1 18	#CCCC00	d__Bacteria			NZ_FMXO01000021.1_2	NZ FMXO01000021.1 2	#fdb462	ambiguos
NZ_AQXE01000001.1_395	NZ AQXE01000001.1 395	#CCCC00	d__Bacteria			NZ_FMZA01000004.1_160	NZ FMZA01000004.1 160	#fdb462	ambiguos
NZ_AUCX01000005.1_44	NZ AUCX01000005.1 44	#CCCC00	d__Bacteria			NZ_FNAQ01000003.1_147	NZ FNAQ01000003.1 147	#fdb462	ambiguos
RZZR01000017.1_9	RZZR01000017.1 9	#CCCC00	d__Bacteria			NZ_FNDK01000010.1_43	NZ FNDK01000010.1 43	#fdb462	ambiguos
NZ_ATHV01000015.1_53	NZ ATHV01000015.1 53	#CCCC00	d__Bacteria			NZ_FQXG01000002.1_491	NZ FQXG01000002.1 491	#fdb462	ambiguos
NZ_KI632512.1_1880	NZ KI632512.1 1880	#CCCC00	d__Bacteria			NZ_FQZM01000063.1_5	NZ FQZM01000063.1 5	#fdb462	ambiguos
QKEJ01000169.1_3	QKEJ01000169.1 3	#CCCC00	d__Bacteria			NZ_FTMS01000010.1_31	NZ FTMS01000010.1 31	#fdb462	ambiguos
NZ_WODC01000009.1_72	NZ WODC01000009.1 72	#CCCC00	d__Bacteria			NZ_FUWV01000013.1_38	NZ FUWV01000013.1 38	#fdb462	ambiguos
NC_014844.1_845	NC 014844.1 845	#CCCC00	d__Bacteria			NZ_FUYC01000025.1_9	NZ FUYC01000025.1 9	#fdb462	ambiguos
NZ_BLVP01000001.1_496	NZ BLVP01000001.1 496	#CCCC00	d__Bacteria			NZ_FXTI01000007.1_52	NZ FXTI01000007.1 52	#fdb462	ambiguos
NZ_AP017378.1_1848	NZ AP017378.1 1848	#CCCC00	d__Bacteria			NZ_JAALGD010000018.1_6	NZ JAALGD010000018.1 6	#fdb462	ambiguos
JAHIUW010000035.1_14	JAHIUW010000035.1 14	#CCCC00	d__Bacteria			NZ_JACGAG010000004.1_164	NZ JACGAG010000004.1 164	#fdb462	ambiguos
NZ_BLVO01000016.1_550	NZ BLVO01000016.1 550	#CCCC00	d__Bacteria			NZ_JAEEGC010000039.1_22	NZ JAEEGC010000039.1 22	#fdb462	ambiguos
NZ_WAIE01000001.1_929	NZ WAIE01000001.1 929	#CCCC00	d__Bacteria			NZ_JAEQNB010000001.1_762	NZ JAEQNB010000001.1 762	#fdb462	ambiguos
NZ_CP040751.1_214	NZ CP040751.1 214	#CCCC00	d__Bacteria			NZ_JAETGO010000018.1_49	NZ JAETGO010000018.1 49	#fdb462	ambiguos
WASP01000002.1_54	WASP01000002.1 54	#CCCC00	d__Bacteria			NZ_JAEX01000002.1_205	NZ JAEX01000002.1 205	#fdb462	ambiguos
NZ_LT907975.1_1391	NZ LT907975.1 1391	#CCCC00	d__Bacteria			NZ_JAGGMN010000001.1_1546	NZ JAGGMN010000001.1 1546	#fdb462	ambiguos
NZ_CP046400.1_385	NZ CP046400.1 385	#CCCC00	d__Bacteria			NZ_JAGI01000003.1_474	NZ JAGI01000003.1 474	#fdb462	ambiguos
NZ_CP051216.1_1904	NZ CP051216.1 1904	#CCCC00	d__Bacteria			NZ_JIBU02000072.1_25	NZ JIBU02000072.1 25	#fdb462	ambiguos
NC_020409.1_1153	NC 020409.1 1153	#CCCC00	d__Bacteria			NZ_JMCC02000003.1_27	NZ JMCC02000003.1 27	#fdb462	ambiguos
JAEINO010000084.1_2	JAEINO010000084.1 2	#CCCC00	d__Bacteria			NZ_JMIO01000085.1_10	NZ JMIO01000085.1 10	#fdb462	ambiguos
JAFGFN010000180.1_3	JAFGFN010000180.1 3	#CCCC00	d__Bacteria			NZ_JPIK01000012.1_153	NZ JPIK01000012.1 153	#fdb462	ambiguos
NZ_VDCI01000009.1_58	NZ VDCI01000009.1 58	#CCCC00	d__Bacteria			NZ_JWHL01000008.1_61	NZ JWHL01000008.1 61	#fdb462	ambiguos
NZ_CP020873.1_1530	NZ CP020873.1 1530	#CCCC00	d__Bacteria			NZ_JXOJ01000001.1_23	NZ JXOJ01000001.1 23	#fdb462	ambiguos
NZ_PDNY02000071.1_1280	NZ PDNY02000071.1 1280	#CCCC00	d__Bacteria			NZ_JYNO01000001.1_438	NZ JYNO01000001.1 438	#fdb462	ambiguos
NC_011059.1_791	NC 011059.1 791	#CCCC00	d__Bacteria			NZ_KB891758.1_32	NZ KB891758.1 32	#fdb462	ambiguos
JAABSS010000178.1_3	JAABSS010000178.1 3	#CCCC00	d__Bacteria			NZ_KB913028.1_590	NZ KB913028.1 590	#fdb462	ambiguos
VGGK01000052.1_6	VGGK01000052.1 6	#CCCC00	d__Bacteria			NZ_KI519495.1_141	NZ KI519495.1 141	#fdb462	ambiguos
JAFGMZ010000078.1_10	JAFGMZ010000078.1 10	#CCCC00	d__Bacteria			NZ_KI632512.1_1880	NZ KI632512.1 1880	#fdb462	ambiguos
NZ_CP022571.1_1428	NZ CP022571.1 1428	#CCCC00	d__Bacteria			NZ_KI912608.1_2428	NZ KI912608.1 2428	#fdb462	ambiguos
NC_010831.1_1679	NC 010831.1 1679	#CCCC00	d__Bacteria			NZ_KK211287.1_19	NZ KK211287.1 19	#fdb462	ambiguos
DRSQ01000137.1_5	DRSQ01000137.1 5	#CCCC00	d__Bacteria			NZ_KK211338.1_82	NZ KK211338.1 82	#fdb462	ambiguos
NC_011027.1_1395	NC 011027.1 1395	#CCCC00	d__Bacteria			NZ_KV917374.1_2715	NZ KV917374.1 2715	#fdb462	ambiguos
JAFGER010000094.1_8	JAFGER010000094.1 8	#CCCC00	d__Bacteria			NZ_LGSS01000006.1_90	NZ LGSS01000006.1 90	#fdb462	ambiguos
NZ_SDGU01000036.1_56	NZ SDGU01000036.1 56	#CCCC00	d__Bacteria			NZ_LHQS01000001.1_596	NZ LHQS01000001.1 596	#fdb462	ambiguos
LUZT01000006.1_419	LUZT01000006.1 419	#CCCC00	d__Bacteria			NZ_LHUR01000031.1_6	NZ LHUR01000031.1 6	#fdb462	ambiguos
JABMPC010000075.1_57	JABMPC010000075.1 57	#CCCC00	d__Bacteria			NZ_LWAE01000003.1_383	NZ LWAE01000003.1 383	#fdb462	ambiguos
NC_009337.1_1384	NC 009337.1 1384	#CCCC00	d__Bacteria			NZ_LYVF01000198.1_22	NZ LYVF01000198.1 22	#fdb462	ambiguos
NZ_SJPA01000001.1_422	NZ SJPA01000001.1 422	#CCCC00	d__Bacteria			NZ_MLQR01000045.1_30	NZ MLQR01000045.1 30	#fdb462	ambiguos
NC_007512.1_1621	NC 007512.1 1621	#CCCC00	d__Bacteria			NZ_MLQS01000019.1_69	NZ MLQS01000019.1 69	#fdb462	ambiguos
LVWG01000032.1_154	LVWG01000032.1 154	#CCCC00	d__Bacteria			NZ_MZGT01000071.1_9	NZ MZGT01000071.1 9	#fdb462	ambiguos
JAGYOL010000179.1_2	JAGYOL010000179.1 2	#CCCC00	d__Bacteria			NZ_MZGT01000095.1_6	NZ MZGT01000095.1 6	#fdb462	ambiguos
JAFGWS010000083.1_5	JAFGWS010000083.1 5	#CCCC00	d__Bacteria			NZ_MZGV01000004.1_72	NZ MZGV01000004.1 72	#fdb462	ambiguos
JAAYDL010000358.1_15	JAAYDL010000358.1 15	#CCCC00	d__Bacteria			NZ_NGVS01000033.1_17	NZ NGVS01000033.1 17	#fdb462	ambiguos
JAFGWW010000067.1_4	JAFGWW010000067.1 4	#CCCC00	d__Bacteria			NZ_NIJK01000040.1_18	NZ NIJK01000040.1 18	#fdb462	ambiguos
QKHZ01000259.1_19	QKHZ01000259.1 19	#CCCC00	d__Bacteria			NZ_NIJM01000016.1_60	NZ NIJM01000016.1 60	#fdb462	ambiguos
JAEIOG010000134.1_4	JAEIOG010000134.1 4	#CCCC00	d__Bacteria			NZ_PGCL01000002.1_586	NZ PGCL01000002.1 586	#fdb462	ambiguos
JAAYKM010000023.1_8	JAAYKM010000023.1 8	#CCCC00	d__Bacteria			NZ_PNEC01000021.1_122	NZ PNEC01000021.1 122	#fdb462	ambiguos
JAGVTI010000342.1_3	JAGVTI010000342.1 3	#CCCC00	d__Bacteria			NZ_PVNK01000168.1_10	NZ PVNK01000168.1 10	#fdb462	ambiguos
PWDX01000203.1_15	PWDX01000203.1 15	#CCCC00	d__Bacteria			NZ_PVNL01000014.1_24	NZ PVNL01000014.1 24	#fdb462	ambiguos
JAFGSR010000068.1_3	JAFGSR010000068.1 3	#CCCC00	d__Bacteria			NZ_PVXP01000008.1_37	NZ PVXP01000008.1 37	#fdb462	ambiguos
JADHXY010000035.1_10	JADHXY010000035.1 10	#CCCC00	d__Bacteria			NZ_PVXQ01000002.1_90	NZ PVXQ01000002.1 90	#fdb462	ambiguos
NZ_CP019646.1_1883	NZ CP019646.1 1883	#CCCC00	d__Bacteria			NZ_PVXQ01000007.1_102	NZ PVXQ01000007.1 102	#fdb462	ambiguos
JAFGKT010000053.1_41	JAFGKT010000053.1 41	#CCCC00	d__Bacteria			NZ_PZKN01000023.1_16	NZ PZKN01000023.1 16	#fdb462	ambiguos
JAFGDI010000184.1_5	JAFGDI010000184.1 5	#CCCC00	d__Bacteria			NZ_QAAD01000024.1_8	NZ QAAD01000024.1 8	#fdb462	ambiguos
NZ_QUWK01000006.1_154	NZ QUWK01000006.1 154	#CCCC00	d__Bacteria			NZ_QNRX01000007.1_87	NZ QNRX01000007.1 87	#fdb462	ambiguos
NZ_JAEKNT010000333.1_4	NZ JAEKNT010000333.1 4	#CCCC00	d__Bacteria			NZ_QQPQ01000037.1_26	NZ QQPQ01000037.1 26	#fdb462	ambiguos
JAGYOG010000060.1_5	JAGYOG010000060.1 5	#CCCC00	d__Bacteria			NZ_QRGD01000002.1_341	NZ QRGD01000002.1 341	#fdb462	ambiguos
NC_016633.1_94	NC 016633.1 94	#CCCC00	d__Bacteria			NZ_QUSX01000001.1_1696	NZ QUSX01000001.1 1696	#fdb462	ambiguos
JAEINL010000015.1_48	JAEINL010000015.1 48	#CCCC00	d__Bacteria			NZ_RHHQ01000015.1_7	NZ RHHQ01000015.1 7	#fdb462	ambiguos
DMAO01000347.1_6	DMAO01000347.1 6	#CCCC00	d__Bacteria			NZ_SDGU01000036.1_56	NZ SDGU01000036.1 56	#fdb462	ambiguos
JAFGTL010000020.1_3	JAFGTL010000020.1 3	#CCCC00	d__Bacteria			NZ_SJPA01000001.1_422	NZ SJPA01000001.1 422	#fdb462	ambiguos
DHQV01000086.1_3	DHQV01000086.1 3	#CCCC00	d__Bacteria			NZ_SMAL01000008.1_75	NZ SMAL01000008.1 75	#fdb462	ambiguos
DNYO01000152.1_5	DNYO01000152.1 5	#CCCC00	d__Bacteria			NZ_SOAY01000012.1_140	NZ SOAY01000012.1 140	#fdb462	ambiguos
DBQU01000007.1_11	DBQU01000007.1 11	#CCCC00	d__Bacteria			NZ_SUPK01000007.1_196	NZ SUPK01000007.1 196	#fdb462	ambiguos
JAAYAK010000284.1_53	JAAYAK010000284.1 53	#CCCC00	d__Bacteria			NZ_SWCI01000005.1_53	NZ SWCI01000005.1 53	#fdb462	ambiguos
LVAA01000055.1_41	LVAA01000055.1 41	#CCCC00	d__Bacteria			NZ_VTZS01000004.1_242	NZ VTZS01000004.1 242	#fdb462	ambiguos
DSCM01000050.1_3	DSCM01000050.1 3	#CCCC00	d__Bacteria			NZ_WHNX01000013.1_15	NZ WHNX01000013.1 15	#fdb462	ambiguos
JAAZAI010000534.1_4	JAAZAI010000534.1 4	#CCCC00	d__Bacteria			NZ_WHYR01000001.1_143	NZ WHYR01000001.1 143	#fdb462	ambiguos
JAFGMN010000277.1_9	JAFGMN010000277.1 9	#CCCC00	d__Bacteria			NZ_WIQK01000001.1_1138	NZ WIQK01000001.1 1138	#fdb462	ambiguos
SKXS01000220.1_3	SKXS01000220.1 3	#CCCC00	d__Bacteria			NZ_WODC01000009.1_72	NZ WODC01000009.1 72	#fdb462	ambiguos
SKJE01000076.1_5	SKJE01000076.1 5	#CCCC00	d__Bacteria			NZ_WXEY01000028.1_15	NZ WXEY01000028.1 15	#fdb462	ambiguos
JADFCT010000375.1_4	JADFCT010000375.1 4	#CCCC00	d__Bacteria			NZVW01000076.1_9	NZVW01000076.1 9	#fdb462	ambiguos
MGVN01000182.1_8	MGVN01000182.1 8	#CCCC00	d__Bacteria			PDPC01000041.1_18	PDPC01000041.1 18	#fdb462	ambiguos
JAFGPZ010000114.1_4	JAFGPZ010000114.1 4	#CCCC00	d__Bacteria			PGYH01000094.1_15	PGYH01000094.1 15	#fdb462	ambiguos
JAGYNC010000085.1_12	JAGYNC010000085.1 12	#CCCC00	d__Bacteria			PHAA01000035.1_8	PHAA01000035.1 8	#fdb462	ambiguos
JACNKN010000044.1_29	JACNKN010000044.1 29	#CCCC00	d__Bacteria			PHAD01000108.1_5	PHAD01000108.1 5	#fdb462	ambiguos
DKQR01000194.1_8	DKQR01000194.1 8	#CCCC00	d__Bacteria			PHAV01000014.1_23	PHAV01000014.1 23	#fdb462	ambiguos
JAFGXL010000030.1_43	JAFGXL010000030.1 43	#CCCC00	d__Bacteria			PHBI01000163.1_9	PHBI01000163.1 9	#fdb462	ambiguos
NZ_ATUG01000001.1_1667	NZ ATUG01000001.1 1667	#CCCC00	d__Bacteria			PIVY01000029.1_3	PIVY01000029.1 3	#fdb462	ambiguos
JAFGPS010000036.1_9	JAFGPS010000036.1 9	#CCCC00	d__Bacteria			PKTN01000004.1_97	PKTN01000004.1 97	#fdb462	ambiguos
JAFGVO010000144.1_3	JAFGVO010000144.1 3	#CCCC00	d__Bacteria			Plugger2003_abl2_WP_011032885.1	Plugger2003 abl2 WP 011032885.1	#bebada	reference
JAABTP010000136.1_6	JAABTP010000136.1 6	#CCCC00	d__Bacteria			PUJZ01000004.1_12	PUJZ01000004.1 12	#fdb462	ambiguos
MTKO01000119.1_17	MTKO01000119.1 17	#CCCC00	d__Bacteria			PUNC01000133.1_78	PUNC01000133.1 78	#fdb462	ambiguos
RPGP01000029.1_395	RPGP01000029.1 395	#CCCC00	d__Bacteria			PWGQ01000134.1_27	g_Haloalkaliphilic_Methanogens_g_Methanosalsum_PWGQ01000134.1 27	#fdb462	ambiguos
NZ_PJBP01000169.1_6	NZ PJBP01000169.1 6	#CCCC00	d__Bacteria			PWHV01000035.1_37	PWHV01000035.1 37	#fdb462	ambiguos
NC_008709.1_1941	NC 008709.1 1941	#CCCC00	d__Bacteria			PWKZ01000166.1_6	PWKZ01000166.1 6	#fdb462	ambiguos
MVRU01000094.1_2	MVRU01000094.1 2	#CCCC00	d__Bacteria			PWNH01000095.1_4	PWNH01000095.1 4	#fdb462	ambiguos
NC_007759.1_2598	NC 007759.1 2598	#CCCC00	d__Bacteria			PWTM01000251.1_9	PWTM01000251.1 9	#fdb462	ambiguos
JACNLK010000033.1_18	JACNLK010000033.1 18	#CCCC00	d__Bacteria			PWXJ01000179.1_8	PWXJ01000179.1 8	#fdb462	ambiguos
JAHJIY010000066.1_27	JAHJIY010000066.1 27	#CCCC00	d__Bacteria			PWZG01000400.1_3	PWZG01000400.1 3	#fdb462	ambiguos
JADGBM010000008.1_25	JADGBM010000008.1 25	#CCCC00	d__Bacteria			PXCX01000159.1_4	PXCX01000159.1 4	#fdb462	ambiguos
JAGYLW010000061.1_7	JAGYLW010000061.1 7	#CCCC00	d__Bacteria			QKCP01000030.1_28	QKCP01000030.1 28	#b3de69	fusion_protein
JAGVTF010000068.1_6	JAGVTF010000068.1 6	#CCCC00	d__Bacteria			QKCY01000462.1_8	QKCY01000462.1 8	#fdb462	ambiguos
DBPU01000070.1_1	DBPU01000070.1 1	#CCCC00	d__Bacteria			QKEJ01000169.1_3	QKEJ01000169.1 3	#fdb462	ambiguos
JAFGXT010000207.1_16	JAFGXT010000207.1 16	#CCCC00	d__Bacteria			QKJP01000026.1_13	QKJP01000026.1 13	#fdb462	ambiguos
JAAYPP010000014.1_17	JAAYPP010000014.1 17	#CCCC00	d__Bacteria			QQUA01000009.1_131	QQUA01000009.1 131	#fdb462	ambiguos
DLIO01000129.1_9	DLIO01000129.1 9	#CCCC00	d__Bacteria			QZIR01000070.1_13	QZIR01000070.1 13	#fdb462	ambiguos
JAFGCZ010000013.1_16	JAFGCZ010000013.1 16	#CCCC00	d__Bacteria			QZLB01000240.1_10	QZLB01000240.1 10	#fdb462	ambiguos
JAFGLA010000076.1_20	JAFGLA010000076.1 20	#CCCC00	d__Bacteria			REDL01000059.1_11	REDL01000059.1 11	#fdb462	ambiguos
JAGXKT010000007.1_16	JAGXKT010000007.1 16	#CCCC00	d__Bacteria			REF_Salt_Methano_abl2_contigs_NODE_622_length_43973_cov_1699.541760_14	REF_SALT__s__Methanoperedens_sp905339155.1	#fccde5	study
DBFQ01000075.1_4	DBFQ01000075.1 4	#CCCC00	d__Bacteria			RZYB01000154.1_2	RZYB01000154.1 2	#fdb462	ambiguos
NZ_JAEX01000002.1_205	NZ JAEX01000002.1 205	#CCCC00	d__Bacteria			RZYW01000008.1_9	RZYW01000008.1 9	#fdb462	ambiguos
NC_013223.1_699	NC 013223.1 699	#CCCC00	d__Bacteria			SBGO01000109.1_4	SBGO01000109.1 4	#fdb462	ambiguos
JAABSQ010000059.1_7	JAABSQ010000059.1 7	#CCCC00	d__Bacteria			SDWL01000199.1_3	SDWL01000199.1 3	#fdb462	ambiguos
WJMG01000063.1_19	WJMG01000063.1 19	#CCCC00	d__Bacteria			SKGM01000051.1_4	SKGM01000051.1 4	#fdb462	ambiguos
SLID01000067.1_18	SLID01000067.1 18	#CCCC00	d__Bacteria			SKHQ01000016.1_13	SKHQ01000016.1 13	#fdb462	ambiguos
NC_007498.2_1453	NC 007498.2 1453	#CCCC00	d__Bacteria			SKKZ01000114.1_4	SKKZ01000114.1 4	#fdb462	ambiguos
NZ_CP015455.1_1171	NZ CP015455.1 1171	#CCCC00	d__Bacteria			SKMN01000012.1_64	SKMN01000012.1 64	#fdb462	ambiguos
DIWZ01000019.1_1	DIWZ01000019.1 1	#CCCC00	d__Bacteria			SKMO01000024.1_5	SKMO01000024.1 5	#fdb462	ambiguos
DKEW01000026.1_2	DKEW01000026.1 2	#CCCC00	d__Bacteria			SKNI01000647.1_4	SKNI01000647.1 4	#fdb462	ambiguos
DIKU01000056.1_8	DIKU01000056.1 8	#CCCC00	d__Bacteria			SKXS01000220.1_3	SKXS01000220.1 3	#fdb462	ambiguos
DSBN01000245.1_2	DSBN01000245.1 2	#CCCC00	d__Bacteria			SLCP01000190.1_4	SLCP01000190.1 4	#fdb462	ambiguos
NC_014364.1_3965	NC 014364.1 3965	#CCCC00	d__Bacteria			SLKS01000310.1_7	SLKS01000310.1 7	#fdb462	ambiguos
NZ_KB899432.1_12	NZ KB899432.1 12	#CCCC00	d__Bacteria			SLMC01000095.1_2	SLMC01000095.1 2	#fdb462	ambiguos
SKMO01000024.1_5	SKMO01000024.1 5	#CCCC00	d__Bacteria			SLOZ01000075.1_3	SLOZ01000075.1 3	#fdb462	ambiguos
LVAZ01000226.1_5	LVAZ01000226.1 5	#CCCC00	d__Bacteria			SLQH01000474.1_10	SLQH01000474.1 10	#fdb462	ambiguos
QKCY01000462.1_8	QKCY01000462.1 8	#CCCC00	d__Bacteria			SLSK01000122.1_8	SLSK01000122.1 8	#fdb462	ambiguos
PXDI01000308.1_2	PXDI01000308.1 2	#CCCC00	d__Bacteria			SR-VP_0-2_scaffold_141_5176630_43	SR-VP 0-2 scaffold 141 5176630 43	#fdb462	ambiguos
SLKS01000310.1_7	SLKS01000310.1 7	#CCCC00	d__Bacteria			SR-VP_0-2_scaffold_141_936180_81	SR-VP 0-2 scaffold 141 936180 81	#fdb462	ambiguos
SLMC01000095.1_2	SLMC01000095.1 2	#CCCC00	d__Bacteria			SR-VP_26_10_2019_2_100cm_scaffold_1_238	SR-VP 26 10 2019 2 100cm scaffold 1 238	#fdb462	ambiguos
DNAS01000088.1_4	DNAS01000088.1 4	#CCCC00	d__Bacteria			SR-VP_26_10_2019_2_100cm_scaffold_48_47	SR-VP 26 10 2019 2 100cm scaffold 48 47	#fdb462	ambiguos
JAHDSS010000366.1_2	JAHDSS010000366.1 2	#CCCC00	d__Bacteria			SR-VP_26_10_2019_2_100cm_scaffold_5_85	SR-VP 26 10 2019 2 100cm scaffold 5 85	#fdb462	ambiguos
PXCX01000159.1_4	PXCX01000159.1 4	#CCCC00	d__Bacteria			SRVP18_hole-7m-from-trench_1_80cm_scaf_35_ext_315-rev_6-w_terminal_repeats_290	SRVP18 hole-7m-from-trench 1 80cm scaf 35 ext 315-rev 6-w terminal repeats 290	#fdb462	ambiguos
PWZG01000400.1_3	PWZG01000400.1 3	#CCCC00	d__Bacteria			SRVP18_trench_6_60cm_scaf_214_117_86_FINAL_510	SRVP18 trench 6 60cm scaf 214 117 86 FINAL 510	#fdb462	ambiguos
PUNC01000133.1_78	PUNC01000133.1 78	#CCCC00	d__Bacteria			SRVP18_trench_6_60cm_scaffold_17_266	SRVP18 trench 6 60cm scaffold 17 266	#fdb462	ambiguos
PWTM01000251.1_9	PWTM01000251.1 9	#CCCC00	d__Bacteria			VENA01000087.1_9	VENA01000087.1 9	#fdb462	ambiguos
PWXJ01000179.1_8	PWXJ01000179.1 8	#CCCC00	d__Bacteria			VEND01000169.1_4	VEND01000169.1 4	#fdb462	ambiguos
JACZKF010000207.1_3	JACZKF010000207.1 3	#CCCC00	d__Bacteria			VENI01000002.1_101	VENI01000002.1 101	#fdb462	ambiguos
PWGE01000171.1_4	PWGE01000171.1 4	#CCCC00	d__Bacteria			VGGK01000052.1_6	VGGK01000052.1 6	#fdb462	ambiguos
DARA01000021.1_7	DARA01000021.1 7	#800026	Methanogens_c__Methanomicrobia			VLTH01000002.1_1441	VLTH01000002.1 1441	#fdb462	ambiguos
DASP01000012.1_89	DASP01000012.1 89	#800026	Methanogens_c__Methanomicrobia			WJIQ01000110.1_5	WJIQ01000110.1 5	#fdb462	ambiguos
JAHDSI010000040.1_4	JAHDSI010000040.1 4	#800026	Methanogens_c__Methanomicrobia			WP_013898337.1	g_Haloalkaliphilic_Methanogens_g_Methanosalsum_WP 013898337.1	#fdb462	ambiguos
LKUF01000495.1_2	LKUF01000495.1 2	#800026	Methanogens_c__Methanomicrobia
DAWO01000053.1_14	DAWO01000053.1 14	#800026	Methanogens_c__Methanomicrobia
JAAEET010000043.1_1	JAAEET010000043.1 1	#800026	Methanogens_c__Methanomicrobia
DANP01000007.1_18	DANP01000007.1 18	#800026	Methanogens_c__Methanomicrobia
JAAEES010000197.1_1	JAAEES010000197.1 1	#800026	Methanogens_c__Methanomicrobia
NZ_FTMS01000010.1_31	NZ FTMS01000010.1 31	#CCCC00	d__Bacteria
NZ_KB891758.1_32	NZ KB891758.1 32	#CCCC00	d__Bacteria
NZ_JWHL01000008.1_61	NZ JWHL01000008.1 61	#800026	Methanogens_c__Methanomicrobia
SLSK01000122.1_8	SLSK01000122.1 8	#800026	Methanogens_c__Methanomicrobia
QZAD01000012.1_3	QZAD01000012.1 3	#800026	Methanogens_c__Methanomicrobia
QZAC01000022.1_10	QZAC01000022.1 10	#800026	Methanogens_c__Methanomicrobia
DAJQ01000027.1_52	DAJQ01000027.1 52	#800026	Methanogens_c__Methanomicrobia
DUKV01000008.1_2	DUKV01000008.1 2	#800026	Methanogens_c__Methanomicrobia
NZ_JAGGMN010000001.1_1546	NZ JAGGMN010000001.1 1546	#800026	Methanogens_c__Methanomicrobia
NZ_PGCL01000002.1_586	NZ PGCL01000002.1 586	#800026	Methanogens_c__Methanomicrobia
NZ_CM001555.1_2252	NZ CM001555.1 2252	#800026	Methanogens_c__Methanomicrobia
LTBL01000001.1_29	LTBL01000001.1 29	#800026	Methanogens_c__Methanomicrobia
DSBQ01000009.1_3	DSBQ01000009.1 3	#800026	Methanogens_c__Methanomicrobia
JAENZA010000005.1_37	JAENZA010000005.1 37	#800026	Methanogens_c__Methanomicrobia
DSDF01000038.1_6	DSDF01000038.1 6	#800026	Methanogens_c__Methanomicrobia
JAENYT010000006.1_47	JAENYT010000006.1 47	#800026	Methanogens_c__Methanomicrobia
LKUD01000041.1_33	LKUD01000041.1 33	#800026	Methanogens_c__Methanomicrobia
NZ_JAAAWJ010000062.1_4	NZ JAAAWJ010000062.1 4	#800026	Methanogens_c__Methanomicrobia
JAAYIO010000097.1_4	JAAYIO010000097.1 4	#800026	Methanogens_c__Methanomicrobia
NZ_BBBG01000004.1_258	NZ BBBG01000004.1 258	#800026	Methanogens_c__Methanomicrobia
MVRA01000185.1_30	MVRA01000185.1 30	#800026	Methanogens_c__Methanocellia
NC_009464.1_169	NC 009464.1 169	#800026	Methanogens_c__Methanocellia
NC_017034.1_929	NC 017034.1 929	#800026	Methanogens_c__Methanocellia
NC_013665.1_1955	NC 013665.1 1955	#800026	Methanogens_c__Methanocellia
NZ_LHQS01000001.1_596	NZ LHQS01000001.1 596	#800026	Methanogens_c__Methanomicrobia
LFRN01000145.1_11	LFRN01000145.1 11	#800026	Methanogens_c__Methanomicrobia
NC_018227.2_220	NC 018227.2 220	#800026	Methanogens_c__Methanomicrobia
JAAZOW010000286.1_3	JAAZOW010000286.1 3	#800026	Methanogens_c__Methanomicrobia
JAAYND010000103.1_5	JAAYND010000103.1 5	#800026	Methanogens_c__Methanomicrobia
JAAZID010000390.1_2	JAAZID010000390.1 2	#800026	Methanogens_c__Methanomicrobia
DAFR01000016.1_10	DAFR01000016.1 10	#800026	Methanogens_c__Methanomicrobia
DANY01000033.1_55	DANY01000033.1 55	#800026	Methanogens_c__Methanomicrobia
JAGVUK010000090.1_3	JAGVUK010000090.1 3	#800026	Methanogens_c__Methanomicrobia
JAAZGM010000090.1_10	JAAZGM010000090.1 10	#800026	Methanogens_c__Methanomicrobia
DAYL01000022.1_2	DAYL01000022.1 2	#800026	Methanogens_c__Methanomicrobia
NZ_FMID01000031.1_36	NZ FMID01000031.1 36	#800026	Methanogens_c__Methanomicrobia
DAXW01000003.1_48	DAXW01000003.1 48	#800026	Methanogens_c__Methanomicrobia
JAAYEG010000014.1_43	JAAYEG010000014.1 43	#800026	Methanogens_c__Methanomicrobia
DUGU01000160.1_4	DUGU01000160.1 4	#800026	Methanogens_c__Methanomicrobia
DAEF01000182.1_3	DAEF01000182.1 3	#800026	Methanogens_c__Methanomicrobia
JAENYE010000001.1_411	JAENYE010000001.1 411	#800026	Methanogens_c__Methanomicrobia
JAHDQM010000020.1_6	JAHDQM010000020.1 6	#800026	Methanogens_c__Methanomicrobia
DAXW01000005.1_45	DAXW01000005.1 45	#800026	Methanogens_c__Methanomicrobia
JAENZF010000113.1_3	JAENZF010000113.1 3	#800026	Methanogens_c__Methanomicrobia
DAFZ01000027.1_8	DAFZ01000027.1 8	#800026	Methanogens_c__Methanomicrobia
DASQ01000031.1_17	DASQ01000031.1 17	#800026	Methanogens_c__Methanomicrobia
PGYH01000094.1_15	PGYH01000094.1 15	#800026	Methanogens_c__Methanomicrobia
NZ_JXOJ01000001.1_23	NZ JXOJ01000001.1 23	#800026	Methanogens_c__Methanomicrobia
NZ_JMIO01000085.1_10	NZ JMIO01000085.1 10	#800026	Methanogens_c__Methanomicrobia
NZ_BCNY01000015.1_561	NZ BCNY01000015.1 561	#800026	Methanogens_c__Methanomicrobia
NC_009051.1_209	NC 009051.1 209	#800026	Methanogens_c__Methanomicrobia
JAABRU010000105.1_3	JAABRU010000105.1 3	#CCCC00	d__Bacteria
JAABSP010000046.1_29	JAABSP010000046.1 29	#CCCC00	d__Bacteria
NZ_JWTM01000424.1_727	NZ JWTM01000424.1 727	#CCCC00	d__Bacteria
NZ_MWQY01000028.1_11	NZ MWQY01000028.1 11	#CCCC00	d__Bacteria
WJLW01000015.1_131	WJLW01000015.1 131	#CCCC00	d__Bacteria
NZ_AP021874.1_1758	NZ AP021874.1 1758	#CCCC00	d__Bacteria
JABZFO010000150.1_4	JABZFO010000150.1 4	#CCCC00	d__Bacteria
LJNK01000043.1_9	LJNK01000043.1 9	#CCCC00	d__Bacteria
CAFBRK010000120.1_9	CAFBRK010000120.1 9	#CCCC00	d__Bacteria
JABZFP010000013.1_114	JABZFP010000013.1 114	#CCCC00	d__Bacteria
DKFF01000013.1_10	DKFF01000013.1 10	#CCCC00	d__Bacteria
NZ_CP006951.1_170	NZ CP006951.1 170	#CCCC00	d__Bacteria
NZ_CP013074.1_339	NZ CP013074.1 339	#CCCC00	d__Bacteria
NC_002936.3_218	NC 002936.3 218	#CCCC00	d__Bacteria
DUZU01000073.1_2	DUZU01000073.1 2	#CCCC00	d__Bacteria
JAHJAA010000013.1_94	JAHJAA010000013.1 94	#CCCC00	d__Bacteria
DIKC01000186.1_3	DIKC01000186.1 3	#CCCC00	d__Bacteria
NC_014216.1_563	NC 014216.1 563	#CCCC00	d__Bacteria
DSDS01000142.1_29	DSDS01000142.1 29	#CCCC00	d__Bacteria
SLMV01000170.1_5	SLMV01000170.1 5	#CCCC00	d__Bacteria
NZ_JAFFQE010000001.1_751	NZ JAFFQE010000001.1 751	#CCCC00	d__Bacteria
PWNJ01000120.1_27	PWNJ01000120.1 27	#CCCC00	d__Bacteria
SLDV01000123.1_2	SLDV01000123.1 2	#CCCC00	d__Bacteria
NZ_JACWUN010000008.1_111	NZ JACWUN010000008.1 111	#CCCC00	d__Bacteria
JAGYPB010000033.1_15	JAGYPB010000033.1 15	#CCCC00	d__Bacteria
JAFGAM010000031.1_6	JAFGAM010000031.1 6	#CCCC00	d__Bacteria
NZ_FNAQ01000003.1_147	NZ FNAQ01000003.1 147	#CCCC00	d__Bacteria
JAFGXV010000028.1_21	JAFGXV010000028.1 21	#CCCC00	d__Bacteria
NZ_JOMG01000002.1_2000	NZ JOMG01000002.1 2000	#CCCC00	d__Bacteria
JAAXQE010000045.1_1	JAAXQE010000045.1 1	#CCCC00	d__Bacteria
NZ_FNQN01000005.1_213	NZ FNQN01000005.1 213	#CCCC00	d__Bacteria
QKAP01000009.1_3	QKAP01000009.1 3	#CCCC00	d__Bacteria
LLYT01000004.1_13	LLYT01000004.1 13	#CCCC00	d__Bacteria
SLSR01000280.1_10	SLSR01000280.1 10	#CCCC00	d__Bacteria
SLNM01000046.1_1	SLNM01000046.1 1	#CCCC00	d__Bacteria
JAFGTO010000153.1_7	JAFGTO010000153.1 7	#CCCC00	d__Bacteria
JAFGKF010000116.1_10	JAFGKF010000116.1 10	#CCCC00	d__Bacteria
WJJU01000117.1_3	WJJU01000117.1 3	#CCCC00	d__Bacteria
JAHJCU010000005.1_55	JAHJCU010000005.1 55	#CCCC00	d__Bacteria
JAFGEW010000060.1_40	JAFGEW010000060.1 40	#CCCC00	d__Bacteria
NZ_CP019791.1_237	NZ CP019791.1 237	#CCCC00	d__Bacteria
JAFGRY010000050.1_47	JAFGRY010000050.1 47	#CCCC00	d__Bacteria
WJJJ01000012.1_2	WJJJ01000012.1 2	#CCCC00	d__Bacteria
JAGYNW010000001.1_9	JAGYNW010000001.1 9	#CCCC00	d__Bacteria
JAHDQI010000309.1_5	JAHDQI010000309.1 5	#CCCC00	d__Bacteria
SKKI01000203.1_4	SKKI01000203.1 4	#CCCC00	d__Bacteria
PXAQ01000131.1_3	PXAQ01000131.1 3	#CCCC00	d__Bacteria
JAAYQH010000323.1_4	JAAYQH010000323.1 4	#CCCC00	d__Bacteria
DSDR01000297.1_6	DSDR01000297.1 6	#CCCC00	d__Bacteria
RZZM01000080.1_16	RZZM01000080.1 16	#CCCC00	d__Bacteria
RZYC01000051.1_3	RZYC01000051.1 3	#CCCC00	d__Bacteria
DINM01000152.1_63	DINM01000152.1 63	#CCCC00	d__Bacteria
JAEIOF010000021.1_15	JAEIOF010000021.1 15	#CCCC00	d__Bacteria
CP047593.1_226	CP047593.1 226	#CCCC00	d__Bacteria
JACNKZ010000018.1_2	JACNKZ010000018.1 2	#CCCC00	d__Bacteria
JABMPJ010000215.1_4	JABMPJ010000215.1 4	#CCCC00	d__Bacteria
WJMF01000128.1_7	WJMF01000128.1 7	#CCCC00	d__Bacteria
JAFGKR010000360.1_4	JAFGKR010000360.1 4	#CCCC00	d__Bacteria
PKTF01000109.1_2	PKTF01000109.1 2	#CCCC00	d__Bacteria
JAGTUW010000204.1_12	JAGTUW010000204.1 12	#CCCC00	d__Bacteria
QKAF01000080.1_11	QKAF01000080.1 11	#CCCC00	d__Bacteria
JACZJN010000174.1_5	JACZJN010000174.1 5	#CCCC00	d__Bacteria
JAFGCO010000002.1_33	JAFGCO010000002.1 33	#CCCC00	d__Bacteria
JABMPG010000119.1_1	JABMPG010000119.1 1	#CCCC00	d__Bacteria
NZ_ATWF01000001.1_14	NZ ATWF01000001.1 14	#CCCC00	d__Bacteria
DSBP01000265.1_1	DSBP01000265.1 1	#CCCC00	d__Bacteria
JABMRT010000036.1_12	JABMRT010000036.1 12	#CCCC00	d__Bacteria
JAAYBA010000349.1_13	JAAYBA010000349.1 13	#CCCC00	d__Bacteria
JAFGLV010000090.1_2	JAFGLV010000090.1 2	#CCCC00	d__Bacteria
JAFGOE010000131.1_69	JAFGOE010000131.1 69	#CCCC00	d__Bacteria
JAFGGN010000085.1_89	JAFGGN010000085.1 89	#CCCC00	d__Bacteria
DSAP01000024.1_3	DSAP01000024.1 3	#CCCC00	d__Bacteria
JAAYEB010000212.1_30	JAAYEB010000212.1 30	#CCCC00	d__Bacteria
JAAZBG010000047.1_22	JAAZBG010000047.1 22	#CCCC00	d__Bacteria
SKJJ01000031.1_17	SKJJ01000031.1 17	#CCCC00	d__Bacteria
LDWW01000001.1_220	LDWW01000001.1 220	#CCCC00	d__Bacteria
DLGE01000001.1_12	DLGE01000001.1 12	#CCCC00	d__Bacteria
NZ_SLUN01000003.1_120	NZ SLUN01000003.1 120	#CCCC00	d__Bacteria
DOID01000029.1_8	DOID01000029.1 8	#CCCC00	d__Bacteria
JAGUQP010000001.1_53	JAGUQP010000001.1 53	#CCCC00	d__Bacteria
NZ_CP035108.1_516	NZ CP035108.1 516	#CCCC00	d__Bacteria
LUZY01000008.1_201	LUZY01000008.1 201	#CCCC00	d__Bacteria
JAAYIQ010000014.1_2	JAAYIQ010000014.1 2	#CCCC00	d__Bacteria
JAAYCT010000016.1_14	JAAYCT010000016.1 14	#CCCC00	d__Bacteria
JAFGGR010000155.1_11	JAFGGR010000155.1 11	#CCCC00	d__Bacteria
PWVL01000047.1_2	PWVL01000047.1 2	#CCCC00	d__Bacteria
SLLR01000030.1_8	SLLR01000030.1 8	#CCCC00	d__Bacteria
JAFGRT010000034.1_7	JAFGRT010000034.1 7	#CCCC00	d__Bacteria
NZ_CP010311.1_1198	NZ CP010311.1 1198	#CCCC00	d__Bacteria
NZ_JWJD01000003.1_94	NZ JWJD01000003.1 94	#CCCC00	d__Bacteria
JAAXQG010000022.1_2	JAAXQG010000022.1 2	#CCCC00	d__Bacteria
PKUI01000189.1_17	PKUI01000189.1 17	#CCCC00	d__Bacteria
PKTY01000134.1_1	PKTY01000134.1 1	#CCCC00	d__Bacteria
DIUT01000062.1_17	DIUT01000062.1 17	#CCCC00	d__Bacteria
DFYU01000104.1_80	DFYU01000104.1 80	#CCCC00	d__Bacteria
RPRC01000171.1_9	RPRC01000171.1 9	#CCCC00	d__Bacteria
PJFB01000004.1_38	PJFB01000004.1 38	#CCCC00	d__Bacteria
WKKS01000004.1_101	WKKS01000004.1 101	#CCCC00	d__Bacteria
JAAXTM010000001.1_717	JAAXTM010000001.1 717	#CCCC00	d__Bacteria
NC_008609.1_1062	NC 008609.1 1062	#CCCC00	d__Bacteria
NC_012918.1_3082	NC 012918.1 3082	#CCCC00	d__Bacteria
NZ_BDQG01000001.1_199	NZ BDQG01000001.1 199	#CCCC00	d__Bacteria
DNRQ01000034.1_22	DNRQ01000034.1 22	#CCCC00	d__Bacteria
NZ_CP076724.1_2715	NZ CP076724.1 2715	#CCCC00	d__Bacteria
NC_014973.1_329	NC 014973.1 329	#CCCC00	d__Bacteria
NZ_BLXY01000001.1_537	NZ BLXY01000001.1 537	#CCCC00	d__Bacteria
NZ_CP076723.1_3420	NZ CP076723.1 3420	#CCCC00	d__Bacteria
PKTZ01000006.1_4	PKTZ01000006.1 4	#CCCC00	d__Bacteria
PKUH01000091.1_92	PKUH01000091.1 92	#CCCC00	d__Bacteria
NZ_AAEW02000014.1_3	NZ AAEW02000014.1 3	#CCCC00	d__Bacteria
NC_006138.1_2181	NC 006138.1 2181	#CCCC00	d__Bacteria
JACZKE010000039.1_55	JACZKE010000039.1 55	#CCCC00	d__Bacteria
JACUTX010000122.1_3	JACUTX010000122.1 3	#CCCC00	d__Bacteria
NZ_PPFX01000005.1_5	NZ PPFX01000005.1 5	#CCCC00	d__Bacteria
PKUB01000002.1_73	PKUB01000002.1 73	#CCCC00	d__Bacteria
PKUA01000076.1_10	PKUA01000076.1 10	#CCCC00	d__Bacteria
DUZW01000008.1_44	DUZW01000008.1 44	#CCCC00	d__Bacteria
JAHJTI010000021.1_2	JAHJTI010000021.1 2	#CCCC00	d__Bacteria
VMSS01000125.1_17	VMSS01000125.1 17	#CCCC00	d__Bacteria
DDWE01000159.1_3	DDWE01000159.1 3	#CCCC00	d__Bacteria
NZ_KI421417.1_30	NZ KI421417.1 30	#CCCC00	d__Bacteria
MHXM01000111.1_10	MHXM01000111.1 10	#CCCC00	d__Bacteria
JACUTW010000049.1_23	JACUTW010000049.1 23	#CCCC00	d__Bacteria
PHAV01000014.1_23	PHAV01000014.1 23	#CCCC00	d__Bacteria
NZ_AP022810.1_693	NZ AP022810.1 693	#CCCC00	d__Bacteria
NZ_CP010802.1_2477	NZ CP010802.1 2477	#CCCC00	d__Bacteria
PKUF01000096.1_8	PKUF01000096.1 8	#CCCC00	d__Bacteria
NZ_CP015080.1_829	NZ CP015080.1 829	#CCCC00	d__Bacteria
NZ_FOJJ01000039.1_21	NZ FOJJ01000039.1 21	#CCCC00	d__Bacteria
PIXW01000025.1_3	PIXW01000025.1 3	#694a0f	ANME_2C
DAWR01000019.1_4	DAWR01000019.1 4	#694a0f	ANME_2C
QMVM01000323.1_4	QMVM01000323.1 4	#694a0f	ANME_2C
RXIK01000146.1_24	RXIK01000146.1 24	#694a0f	ANME_2C
DTYY01000036.1_2	DTYY01000036.1 2	#694a0f	ANME_2C
RPGO01000001.1_25	RPGO01000001.1 25	#377eb8	g__ Ethanoperedens
RXIJ01000003.1_4	RXIJ01000003.1 4	#377eb8	g__ Ethanoperedens
CAJHIS010000002.1_4	CAJHIS010000002.1 4	#377eb8	g__ Ethanoperedens
JAAZAW010000301.1_12	JAAZAW010000301.1 12	#CCCC00	d__Bacteria
MWAO01000269.1_4	MWAO01000269.1 4	#CCCC00	d__Bacteria
JAAYCB010000504.1_17	JAAYCB010000504.1 17	#CCCC00	d__Bacteria
PAIY01000083.1_5	PAIY01000083.1 5	#CCCC00	d__Bacteria
DLCK01000084.1_46	DLCK01000084.1 46	#CCCC00	d__Bacteria
NZ_RDSK01000009.1_232	NZ RDSK01000009.1 232	#238b45	Hyperhalophilic_Methanogens_g_Methanohalophilus
NZ_OBDR01000002.1_239	NZ OBDR01000002.1 239	#238b45	Hyperhalophilic_Methanogens_g_Methanohalophilus
NZ_CP017881.1_539	NZ CP017881.1 539	#238b45	Hyperhalophilic_Methanogens_g_Methanohalophilus
NZ_CP017921.1_1280	NZ CP017921.1 1280	#238b45	Hyperhalophilic_Methanogens_g_Methanohalophilus
NZ_QBKB01000002.1_1879	NZ QBKB01000002.1 1879	#238b45	Hyperhalophilic_Methanogens_g_Methanohalophilus
NC_014002.1_1414	NC 014002.1 1414	#238b45	Hyperhalophilic_Methanogens_g_Methanohalophilus
NZ_JAGGLK010000004.1_26	NZ JAGGLK010000004.1 26	#238b45	Hyperhalophilic_Methanogens_g_Methanohalophilus
JAFGDR010000005.1_2	JAFGDR010000005.1 2	#CCCC00	d__Bacteria
NC_007955.1_284	NC 007955.1 284	#238b45	Methanogen_g__Methanococcoides
7_CDF_mediterranean_GCA_900774285.1_Methanococcoides_NM1_CAAGTW010000004.1_79	7 CDF mediterranean GCA 900774285.1 Methanococcoides NM1 CAAGTW010000004.1 79	#238b45	Methanogen_g__Methanococcoides
NZ_FOHQ01000006.1_78	NZ FOHQ01000006.1 78	#238b45	Methanogen_g__Methanococcoides
6_CDF_baltic_GCA_900774055.1_Methanococcoides_AM1_CAAGSW010000003.1_146	6 CDF baltic GCA 900774055.1 Methanococcoides AM1 CAAGSW010000003.1 146	#238b45	Methanogen_g__Methanococcoides
NZ_CAAGSW010000003.1_143	NZ CAAGSW010000003.1 143	#238b45	Methanogen_g__Methanococcoides
JAFGOO010000202.1_7	JAFGOO010000202.1 7	#238b45	Methanogen_g__Methanococcoides
7_CDF_mediterranean_GCA_900774285.1_Methanococcoides_NM1_CAAGTW010000001.1_377	7 CDF mediterranean GCA 900774285.1 Methanococcoides NM1 CAAGTW010000001.1 377	#238b45	Methanogen_g__Methanococcoides
7_CDF_mediterranean_GCA_900774285.1_Methanococcoides_NM1_CAAGTW010000001.1_382	7 CDF mediterranean GCA 900774285.1 Methanococcoides NM1 CAAGTW010000001.1 382	#238b45	Methanogen_g__Methanococcoides
5_KAUST_submarcanSC_GCA_000765475.1_Methanococcoides_methylutens_JRHO01000002.1_93	5 KAUST submarcanSC GCA 000765475.1 Methanococcoides methylutens JRHO01000002.1 93	#238b45	Methanogen_g__Methanococcoides
NZ_JRHO01000002.1_93	NZ JRHO01000002.1 93	#238b45	Methanogen_g__Methanococcoides
JAFGWI010000194.1_2	d__Bacteria_p__Spirochaetota_JAFGWI010000194.1 2	#CCCC00	d__Bacteria
JAHDRN010000001.1_313	JAHDRN010000001.1 313	#CCCC00	d__Bacteria
JAHDQW010000007.1_183	JAHDQW010000007.1 183	#CCCC00	d__Bacteria
JADQBZ010000004.1_93	JADQBZ010000004.1 93	#7570be	Methanogens_f__Methanosarcinaceae
CP003083.1_1807	CP003083.1 1807	#7570be	Methanogens_f__Methanosarcinaceae
NZ_BDQY01000014.1_58	d__Bacteria_p_Firmicutes_c_Clostridia_o__Peptostreptococcales_NZ BDQY01000014.1 58	#CCCC00	d__Bacteria
NZ_WHNX01000013.1_15	NZ WHNX01000013.1 15	#CCCC00	d__Bacteria
NZ_BOPZ01000002.1_27	NZ BOPZ01000002.1 27	#CCCC00	d__Bacteria
NZ_BAEV01000002.1_28	NZ BAEV01000002.1 28	#CCCC00	d__Bacteria
NC_021182.1_3634	NC 021182.1 3634	#CCCC00	d__Bacteria
NZ_JAEEGC010000039.1_22	NZ JAEEGC010000039.1 22	#CCCC00	d__Bacteria
NZ_CP029758.2_3745	NZ CP029758.2 3745	#CCCC00	d__Bacteria
KJS86988.1	KJS86988.1	#CCCC00	d__Bacteria
KJS19952.1	KJS19952.1	#CCCC00	d__Bacteria
KUO61932.1	KUO61932.1	#CCCC00	d__Bacteria
NC_015676.1_1050	NC 015676.1 1050	#238b45	Haloalkalophilic_Methanogens_g__Methanosalsum
JAHIFK010000167.1_2	JAHIFK010000167.1 2	#e7298a	g__Methanoperedens
JAHIHJ010000309.1_3	JAHIHJ010000309.1 3	#e7298a	g__Methanoperedens
MBU4077019.1	MBU4077019.1	#e7298a	g__Methanoperedens
KCZ72594.1	KCZ72594.1	#e7298a	g__Methanoperedens
WP_241763308.1	WP 241763308.1	#e7298a	g__Methanoperedens
11_UQ_fw_nitrateammoniumGCF_000685155.1_Methanoperedens_nitroreducens_JMIY01000002.1_239	11 UQ fw nitrateammoniumGCF 000685155.1 Methanoperedens nitroreducens JMIY01000002.1 239	#e7298a	g__Methanoperedens
22_UQ_Parksetal17_undefined_GCA_002496325.1_Methanoperedens_nitroreducens.fna_DAJM01000072.1_45	22 UQ Parksetal17 undefined GCA 002496325.1 Methanoperedens nitroreducens.fna DAJM01000072.1 45	#e7298a	g__Methanoperedens
NZ_JMIY01000002.1_239	NZ JMIY01000002.1 239	#e7298a	g__Methanoperedens
12_RU_fw_bes_ettwigg2009_ooijpolder_GCA_008933945.1_Methanoperedens_sp002487355_WBTY01000002.1_71	12 RU fw bes ettwigg2009 ooijpolder GCA 008933945.1 Methanoperedens sp002487355 WBTY01000002.1 71	#e7298a	g__Methanoperedens
WP_097298154.1	WP 097298154.1	#e7298a	g__Methanoperedens
9_RU_fw_kid_raghoebarsing_twente_blz2GCF_002487355.1_Methanoperedens_sp002487355_NTMG01000031.1_61	9 RU fw kid raghoebarsing twente blz2GCF 002487355.1 Methanoperedens sp002487355 NTMG01000031.1 61	#e7298a	g__Methanoperedens
NZ_NTMG01000031.1_61	NZ NTMG01000031.1 61	#e7298a	g__Methanoperedens
VVB87398.1	VVB87398.1	#e7298a	g__Methanoperedens
CABMIA010000113.1_6	CABMIA010000113.1 6	#e7298a	g__Methanoperedens
MBE0522021.1	MBE0522021.1	#e7298a	g__Methanoperedens
JACUTP010000101.1_1	s__Methanoperedens__sp014859785.1_JACUTP010000101.1 1	#e7298a	g__Methanoperedens
1_mg_RU_fw_italian_dom_methanosarcinales_1_g__Methanoperedens_contig_11277_78	1 mg RU fw italian dom methanosarcinales 1 g Methanoperedens contig 11277 78	#e7298a	g__Methanoperedens
CAJPFJ010000002.1_115	CAJPFJ010000002.1 115	#e7298a	g__Methanoperedens
WJIP01000341.1_12	WJIP01000341.1 12	#CCCC00	d__Bacteria
NZ_SMGQ01000017.1_61	NZ SMGQ01000017.1 61	#CCCC00	d__Bacteria
NZ_SMAL01000008.1_75	NZ SMAL01000008.1 75	#CCCC00	d__Bacteria
JAAYJM010000035.1_4	JAAYJM010000035.1 4	#CCCC00	d__Bacteria
PBCC01000016.1_33	PBCC01000016.1 33	#CCCC00	d__Bacteria
PCUW01000056.1_109	PCUW01000056.1 109	#CCCC00	d__Bacteria
NC_016620.1_856	NC 016620.1 856	#CCCC00	d__Bacteria
NJER01000004.1_84	NJER01000004.1 84	#CCCC00	d__Bacteria
DFBJ01000009.1_490	DFBJ01000009.1 490	#CCCC00	d__Bacteria
DIFF01000011.1_48	DIFF01000011.1 48	#CCCC00	d__Bacteria
NZ_QNRX01000007.1_87	NZ QNRX01000007.1 87	#CCCC00	d__Bacteria
DFYO01000065.1_2	DFYO01000065.1 2	#CCCC00	d__Bacteria
DSDE01000060.1_8	DSDE01000060.1 8	#CCCC00	d__Bacteria
NC_015275.1_3452	NC 015275.1 3452	#CCCC00	d__Bacteria
NZ_AFNU02000006.1_136	NZ AFNU02000006.1 136	#CCCC00	d__Bacteria
JAENYC010000043.1_7	JAENYC010000043.1 7	#CCCC00	d__Bacteria
NZ_JAHBCL010000009.1_70	NZ JAHBCL010000009.1 70	#CCCC00	d__Bacteria
PGZV01000006.1_40	PGZV01000006.1 40	#CCCC00	d__Bacteria
PGZS01000014.1_16	PGZS01000014.1 16	#CCCC00	d__Bacteria
NZ_LR130778.1_2735	NZ LR130778.1 2735	#CCCC00	d__Bacteria
NZ_FMMP01000028.1_359	NZ FMMP01000028.1 359	#CCCC00	d__Bacteria
PGZV01000015.1_45	PGZV01000015.1 45	#CCCC00	d__Bacteria
PGZS01000103.1_10	PGZS01000103.1 10	#CCCC00	d__Bacteria
NZ_LR130778.1_2371	NZ LR130778.1 2371	#CCCC00	d__Bacteria
QNCR01000235.1_2	QNCR01000235.1 2	#CCCC00	d__Bacteria
DKER01000081.1_7	DKER01000081.1 7	#CCCC00	d__Bacteria
NZ_WYDS01000014.1_54	NZ WYDS01000014.1 54	#CCCC00	d__Bacteria
NZ_ARQF01000019.1_179	NZ ARQF01000019.1 179	#CCCC00	d__Bacteria
JAFGQL010000145.1_13	JAFGQL010000145.1 13	#CCCC00	d__Bacteria
NZ_FNGA01000001.1_184	NZ FNGA01000001.1 184	#CCCC00	d__Bacteria
NZ_FWZU01000004.1_477	NZ FWZU01000004.1 477	#CCCC00	d__Bacteria
VCNC01000001.1_283	VCNC01000001.1 283	#CCCC00	d__Bacteria
NZ_JONL01000004.1_234	NZ JONL01000004.1 234	#CCCC00	d__Bacteria
NZ_KE384344.1_35	NZ KE384344.1 35	#CCCC00	d__Bacteria
NC_012881.1_3322	NC 012881.1 3322	#CCCC00	d__Bacteria
NZ_VOPZ01000007.1_428	NZ VOPZ01000007.1 428	#CCCC00	d__Bacteria
NZ_RDSB01000001.1_501	NZ RDSB01000001.1 501	#CCCC00	d__Bacteria
NZ_VOIQ01000015.1_58	NZ VOIQ01000015.1 58	#CCCC00	d__Bacteria
MNUR01000132.1_2	MNUR01000132.1 2	#CCCC00	d__Bacteria
JAFGRW010000127.1_39	JAFGRW010000127.1 39	#CCCC00	d__Bacteria
JABMOS010000068.1_55	JABMOS010000068.1 55	#CCCC00	d__Bacteria
JABMOV010000175.1_7	JABMOV010000175.1 7	#CCCC00	d__Bacteria
MWCL01000011.1_25	MWCL01000011.1 25	#CCCC00	d__Bacteria
JAAYPC010000262.1_74	JAAYPC010000262.1 74	#CCCC00	d__Bacteria
DUOS01000108.1_9	DUOS01000108.1 9	#CCCC00	d__Bacteria
LSCG01000098.1_2	LSCG01000098.1 2	#CCCC00	d__Bacteria
JAFGEP010000166.1_2	JAFGEP010000166.1 2	#CCCC00	d__Bacteria
JAGYOO010000126.1_1	JAGYOO010000126.1 1	#CCCC00	d__Bacteria
JAHDOA010000020.1_81	JAHDOA010000020.1 81	#CCCC00	d__Bacteria
JABMJD010000007.1_16	JABMJD010000007.1 16	#CCCC00	d__Bacteria
JAAYRI010000092.1_2	JAAYRI010000092.1 2	#CCCC00	d__Bacteria
JAAYRI010000118.1_11	JAAYRI010000118.1 11	#CCCC00	d__Bacteria
NZ_QFGA01000002.1_279	NZ QFGA01000002.1 279	#CCCC00	d__Bacteria
DFZT01000014.1_47	DFZT01000014.1 47	#CCCC00	d__Bacteria
DIEU01000006.1_37	DIEU01000006.1 37	#CCCC00	d__Bacteria
DOTD01000039.1_15	DOTD01000039.1 15	#CCCC00	d__Bacteria
NC_013216.1_586	NC 013216.1 586	#CCCC00	d__Bacteria
MVRO01000054.1_16	MVRO01000054.1 16	#CCCC00	d__Bacteria
DHTR01000025.1_19	DHTR01000025.1 19	#CCCC00	d__Bacteria
DBRJ01000047.1_48	DBRJ01000047.1 48	#CCCC00	d__Bacteria
LFSA01000032.1_48	LFSA01000032.1 48	#CCCC00	d__Bacteria
LSCC01000011.1_11	LSCC01000011.1 11	#CCCC00	d__Bacteria
JAFGTP010000018.1_10	JAFGTP010000018.1 10	#CCCC00	d__Bacteria
JAGXLH010000071.1_4	JAGXLH010000071.1 4	#bdbdbd	Other_Archaea
JAFGKZ010000048.1_4	JAFGKZ010000048.1 4	#CCCC00	d__Bacteria
QQUM01000815.1_2	QQUM01000815.1 2	#CCCC00	d__Bacteria
JAFGKD010000062.1_39	JAFGKD010000062.1 39	#CCCC00	d__Bacteria
JAFGDW010000045.1_9	JAFGDW010000045.1 9	#CCCC00	d__Bacteria
JAFGJN010000099.1_1	JAFGJN010000099.1 1	#CCCC00	d__Bacteria
JAFGEC010000042.1_3	JAFGEC010000042.1 3	#CCCC00	d__Bacteria
JAFGSB010000083.1_11	JAFGSB010000083.1 11	#CCCC00	d__Bacteria
JAFGSB010000149.1_12	JAFGSB010000149.1 12	#CCCC00	d__Bacteria
SDWL01000199.1_3	SDWL01000199.1 3	#CCCC00	d__Bacteria
JAAUQL010000049.1_34	JAAUQL010000049.1 34	#CCCC00	d__Bacteria
JABMNK010000057.1_5	JABMNK010000057.1 5	#CCCC00	d__Bacteria
DDUM01000017.1_12	DDUM01000017.1 12	#CCCC00	d__Bacteria
DDTF01000028.1_12	DDTF01000028.1 12	#CCCC00	d__Bacteria
NZ_SNYI01000002.1_666	NZ SNYI01000002.1 666	#CCCC00	d__Bacteria
LXTR01000038.1_363	LXTR01000038.1 363	#CCCC00	d__Bacteria
CP040749.1_2028	CP040749.1 2028	#CCCC00	d__Bacteria
NZ_QRGD01000002.1_341	NZ QRGD01000002.1 341	#CCCC00	d__Bacteria
NZVW01000076.1_9	NZVW01000076.1 9	#CCCC00	d__Bacteria
NZ_FNGV01000010.1_120	NZ FNGV01000010.1 120	#CCCC00	d__Bacteria
NZ_VTZS01000004.1_242	NZ VTZS01000004.1 242	#CCCC00	d__Bacteria
NZ_JUHB01000001.1_2328	NZ JUHB01000001.1 2328	#CCCC00	d__Bacteria
NZ_CP058990.1_3019	NZ CP058990.1 3019	#CCCC00	d__Bacteria
NZ_CP047027.1_1839	NZ CP047027.1 1839	#CCCC00	d__Bacteria
NC_014934.1_1707	NC 014934.1 1707	#CCCC00	d__Bacteria
NZ_JHZC01000010.1_57	NZ JHZC01000010.1 57	#CCCC00	d__Bacteria
NZ_VAUW01000076.1_3	NZ VAUW01000076.1 3	#CCCC00	d__Bacteria
NZ_RCNR01000026.1_26	NZ RCNR01000026.1 26	#CCCC00	d__Bacteria
NZ_JADDXT010000002.1_550	NZ JADDXT010000002.1 550	#CCCC00	d__Bacteria
NZ_JACSOI010000002.1_269	NZ JACSOI010000002.1 269	#CCCC00	d__Bacteria
NZ_CP022957.1_2213	NZ CP022957.1 2213	#CCCC00	d__Bacteria
NZ_QUSX01000001.1_1696	NZ QUSX01000001.1 1696	#CCCC00	d__Bacteria
NZ_VUOE01000001.1_1892	NZ VUOE01000001.1 1892	#CCCC00	d__Bacteria
NZ_FNZN01000002.1_94	NZ FNZN01000002.1 94	#CCCC00	d__Bacteria
NZ_VAUW01000001.1_256	NZ VAUW01000001.1 256	#CCCC00	d__Bacteria
NZ_FUYL01000013.1_40	NZ FUYL01000013.1 40	#CCCC00	d__Bacteria
NZ_FZNV01000008.1_37	NZ FZNV01000008.1 37	#CCCC00	d__Bacteria
NZ_SNZW01000018.1_95	NZ SNZW01000018.1 95	#CCCC00	d__Bacteria
DRFI01000020.1_76	DRFI01000020.1 76	#CCCC00	d__Bacteria
NZ_FOYX01000001.1_140	NZ FOYX01000001.1 140	#CCCC00	d__Bacteria
NZ_QCZD01000003.1_110	NZ QCZD01000003.1 110	#CCCC00	d__Bacteria
NZ_FTMA01000004.1_104	NZ FTMA01000004.1 104	#CCCC00	d__Bacteria
NZ_SOAY01000012.1_140	NZ SOAY01000012.1 140	#CCCC00	d__Bacteria
NZ_CP018760.1_1110	NZ CP018760.1 1110	#CCCC00	d__Bacteria
NZ_JQLH01000001.1_3424	NZ JQLH01000001.1 3424	#CCCC00	d__Bacteria
NZ_LDPE01000003.1_12	NZ LDPE01000003.1 12	#CCCC00	d__Bacteria
WJME01000001.1_10	WJME01000001.1 10	#CCCC00	d__Bacteria
NZ_FOYZ01000008.1_51	NZ FOYZ01000008.1 51	#CCCC00	d__Bacteria
JAENWK010000051.1_7	JAENWK010000051.1 7	#CCCC00	d__Bacteria
NZ_RXYA01000002.1_196	NZ RXYA01000002.1 196	#CCCC00	d__Bacteria
NZ_LGYO01000022.1_39	NZ LGYO01000022.1 39	#CCCC00	d__Bacteria
NC_016894.1_391	NC 016894.1 391	#CCCC00	d__Bacteria
PGZR01000060.1_9	PGZR01000060.1 9	#CCCC00	d__Bacteria
JAHIQT010000213.1_3	JAHIQT010000213.1 3	#CCCC00	d__Bacteria
NZ_CP030040.1_1021	NZ CP030040.1 1021	#CCCC00	d__Bacteria
NZ_QQPQ01000037.1_26	NZ QQPQ01000037.1 26	#CCCC00	d__Bacteria
DUON01000029.1_5	DUON01000029.1 5	#CCCC00	d__Bacteria
NZ_PVXQ01000002.1_90	NZ PVXQ01000002.1 90	#CCCC00	d__Bacteria
JAAYSW010000158.1_5	JAAYSW010000158.1 5	#CCCC00	d__Bacteria
DMAW01000031.1_34	DMAW01000031.1 34	#CCCC00	d__Bacteria
NZ_FQTU01000007.1_79	NZ FQTU01000007.1 79	#CCCC00	d__Bacteria
JAENYF010000018.1_44	JAENYF010000018.1 44	#CCCC00	d__Bacteria
DMDI01000113.1_3	DMDI01000113.1 3	#CCCC00	d__Bacteria
DMZI01000057.1_2	DMZI01000057.1 2	#CCCC00	d__Bacteria
JAABXR010000365.1_2	JAABXR010000365.1 2	#CCCC00	d__Bacteria
JAEINS010000010.1_51	JAEINS010000010.1 51	#CCCC00	d__Bacteria
NZ_JADNRK010000004.1_95	NZ JADNRK010000004.1 95	#CCCC00	d__Bacteria
NZ_CP071444.1_925	NZ CP071444.1 925	#CCCC00	d__Bacteria
QKCP01000030.1_28	QKCP01000030.1 28	#CCCC00	d__Bacteria
NC_014633.1_602	NC 014633.1 602	#CCCC00	d__Bacteria
RZYW01000008.1_9	RZYW01000008.1 9	#CCCC00	d__Bacteria
SKKY01000190.1_6	SKKY01000190.1 6	#CCCC00	d__Bacteria
DGAD01000054.1_4	DGAD01000054.1 4	#CCCC00	d__Bacteria
DDQW01000036.1_15	DDQW01000036.1 15	#CCCC00	d__Bacteria
DUPM01000009.1_5	DUPM01000009.1 5	#CCCC00	d__Bacteria
JAAYBI010000052.1_4	JAAYBI010000052.1 4	#CCCC00	d__Bacteria
MIAO01000003.1_17	MIAO01000003.1 17	#CCCC00	d__Bacteria
DKFP01000004.1_355	DKFP01000004.1 355	#CCCC00	d__Bacteria
NZ_SMGG01000004.1_657	NZ SMGG01000004.1 657	#CCCC00	d__Bacteria
WTXA01000001.1_652	WTXA01000001.1 652	#CCCC00	d__Bacteria
PKTN01000004.1_97	PKTN01000004.1 97	#CCCC00	d__Bacteria
NC_013943.1_866	NC 013943.1 866	#CCCC00	d__Bacteria
PKTM01000015.1_4	PKTM01000015.1 4	#CCCC00	d__Bacteria
JAFGXN010000084.1_9	JAFGXN010000084.1 9	#CCCC00	d__Bacteria
JAEINY010000012.1_11	JAEINY010000012.1 11	#CCCC00	d__Bacteria
NZ_FONA01000010.1_83	NZ FONA01000010.1 83	#CCCC00	d__Bacteria
JAHDSP010000401.1_5	JAHDSP010000401.1 5	#CCCC00	d__Bacteria
DIEY01000012.1_49	DIEY01000012.1 49	#CCCC00	d__Bacteria
NZ_AHZV01000317.1_15	NZ AHZV01000317.1 15	#CCCC00	d__Bacteria
NZ_AEWI01000001.1_30	NZ AEWI01000001.1 30	#CCCC00	d__Bacteria
NZ_AEWI01000208.1_2	NZ AEWI01000208.1 2	#CCCC00	d__Bacteria
NZ_QEWP01000019.1_36	NZ QEWP01000019.1 36	#CCCC00	d__Bacteria
DHQK01000276.1_66	DHQK01000276.1 66	#CCCC00	d__Bacteria
JADQBH010000218.1_9	JADQBH010000218.1 9	#CCCC00	d__Bacteria
NZ_AJKI01000030.1_35	NZ AJKI01000030.1 35	#CCCC00	d__Bacteria
NZ_PVTS01000006.1_178	NZ PVTS01000006.1 178	#CCCC00	d__Bacteria
DOBD01000322.1_6	DOBD01000322.1 6	#CCCC00	d__Bacteria
MNYL01000184.1_3	MNYL01000184.1 3	#CCCC00	d__Bacteria
NZ_KI912105.1_3003	NZ KI912105.1 3003	#CCCC00	d__Bacteria
NZ_SLWK01000004.1_83	NZ SLWK01000004.1 83	#CCCC00	d__Bacteria
NZ_CP021904.1_2870	NZ CP021904.1 2870	#CCCC00	d__Bacteria
NZ_BAZW01000025.1_22	NZ BAZW01000025.1 22	#CCCC00	d__Bacteria
DUOK01000265.1_3	DUOK01000265.1 3	#CCCC00	d__Bacteria
NZ_MWUJ01000009.1_115	NZ MWUJ01000009.1 115	#CCCC00	d__Bacteria
NZ_FNVX01000005.1_69	NZ FNVX01000005.1 69	#CCCC00	d__Bacteria
JAAZGQ010000084.1_4	JAAZGQ010000084.1 4	#CCCC00	d__Bacteria
JAGOEH010000091.1_2	JAGOEH010000091.1 2	#CCCC00	d__Bacteria
DHHM01000013.1_277	DHHM01000013.1 277	#CCCC00	d__Bacteria
JAGNUZ010000055.1_4	JAGNUZ010000055.1 4	#CCCC00	d__Bacteria
JAAYPI010000009.1_29	JAAYPI010000009.1 29	#CCCC00	d__Bacteria
NZ_WKLH01000001.1_1030	NZ WKLH01000001.1 1030	#CCCC00	d__Bacteria
JAEUSS010000003.1_5	JAEUSS010000003.1 5	#CCCC00	d__Bacteria
NZ_WVEM01000003.1_202	NZ WVEM01000003.1 202	#CCCC00	d__Bacteria
NZ_LGIA01000175.1_24	NZ LGIA01000175.1 24	#CCCC00	d__Bacteria
NZ_FONW01000016.1_8	NZ FONW01000016.1 8	#CCCC00	d__Bacteria
JAFGDX010000537.1_5	JAFGDX010000537.1 5	#CCCC00	d__Bacteria
NZ_CP046401.1_1276	NZ CP046401.1 1276	#CCCC00	d__Bacteria
JAAYJR010000144.1_14	JAAYJR010000144.1 14	#CCCC00	d__Bacteria
JAGYMR010000101.1_6	JAGYMR010000101.1 6	#CCCC00	d__Bacteria
NZ_FQZE01000025.1_26	NZ FQZE01000025.1 26	#CCCC00	d__Bacteria
NZ_QWET01000007.1_14	NZ QWET01000007.1 14	#CCCC00	d__Bacteria
NZ_FQUM01000004.1_228	NZ FQUM01000004.1 228	#CCCC00	d__Bacteria
JAAZEU010000021.1_8	JAAZEU010000021.1 8	#CCCC00	d__Bacteria
DHVB01000077.1_49	DHVB01000077.1 49	#CCCC00	d__Bacteria
JAFGAF010000439.1_8	JAFGAF010000439.1 8	#CCCC00	d__Bacteria
JAFGGY010000161.1_7	JAFGGY010000161.1 7	#CCCC00	d__Bacteria
SKHV01000433.1_9	SKHV01000433.1 9	#CCCC00	d__Bacteria
JAFGEV010000195.1_5	JAFGEV010000195.1 5	#CCCC00	d__Bacteria
SLNP01000031.1_23	SLNP01000031.1 23	#CCCC00	d__Bacteria
PXBB01000108.1_47	PXBB01000108.1 47	#CCCC00	d__Bacteria
JAGYMF010000113.1_5	JAGYMF010000113.1 5	#CCCC00	d__Bacteria
JAFGOZ010000442.1_26	JAFGOZ010000442.1 26	#CCCC00	d__Bacteria
JAAFGX010000044.1_18	JAAFGX010000044.1 18	#CCCC00	d__Bacteria
JAFGRC010000009.1_50	JAFGRC010000009.1 50	#CCCC00	d__Bacteria
JAFGWU010000024.1_38	JAFGWU010000024.1 38	#CCCC00	d__Bacteria
JAHJAA010000043.1_2	JAHJAA010000043.1 2	#CCCC00	d__Bacteria
JAFGQO010000021.1_7	JAFGQO010000021.1 7	#CCCC00	d__Bacteria
JAFGVA010000129.1_42	JAFGVA010000129.1 42	#CCCC00	d__Bacteria
DNTK01000222.1_6	DNTK01000222.1 6	#CCCC00	d__Bacteria
NZ_QWGR01000007.1_25	NZ QWGR01000007.1 25	#CCCC00	d__Bacteria
WOYV01000074.1_7	WOYV01000074.1 7	#CCCC00	d__Bacteria
NZ_WXUB01000002.1_408	NZ WXUB01000002.1 408	#CCCC00	d__Bacteria
NZ_CP048409.1_3102	NZ CP048409.1 3102	#CCCC00	d__Bacteria
NZ_CP007451.1_2667	NZ CP007451.1 2667	#CCCC00	d__Bacteria
NZ_JAAAGB010000002.1_456	NZ JAAAGB010000002.1 456	#CCCC00	d__Bacteria
NZ_JRHC01000005.1_388	NZ JRHC01000005.1 388	#CCCC00	d__Bacteria
NZ_FXTB01000013.1_40	NZ FXTB01000013.1 40	#CCCC00	d__Bacteria
JAFGBR010000042.1_38	JAFGBR010000042.1 38	#CCCC00	d__Bacteria
NZ_QAAD01000024.1_8	NZ QAAD01000024.1 8	#CCCC00	d__Bacteria
JAAYTC010000095.1_13	JAAYTC010000095.1 13	#CCCC00	d__Bacteria
NZ_KB905708.1_40	NZ KB905708.1 40	#CCCC00	d__Bacteria
NZ_LT605205.1_1041	NZ LT605205.1 1041	#CCCC00	d__Bacteria
DFYK01000038.1_7	DFYK01000038.1 7	#CCCC00	d__Bacteria
MENQ01000007.1_311	MENQ01000007.1 311	#CCCC00	d__Bacteria
JAENWZ010000149.1_4	JAENWZ010000149.1 4	#CCCC00	d__Bacteria
JADMKJ010000234.1_1	JADMKJ010000234.1 1	#CCCC00	d__Bacteria
JAAYGM010000217.1_2	JAAYGM010000217.1 2	#CCCC00	d__Bacteria
NZ_JAGUCO010000001.1_217	NZ JAGUCO010000001.1 217	#CCCC00	d__Bacteria
JAFGQZ010000075.1_11	JAFGQZ010000075.1 11	#CCCC00	d__Bacteria
DHQI01000083.1_4	DHQI01000083.1 4	#CCCC00	d__Bacteria
NZ_JAGTAR010000010.1_58	NZ JAGTAR010000010.1 58	#CCCC00	d__Bacteria
NZ_JAGUCN010000001.1_362	NZ JAGUCN010000001.1 362	#CCCC00	d__Bacteria
DHQI01000018.1_42	DHQI01000018.1 42	#CCCC00	d__Bacteria
JAAYDB010000116.1_7	JAAYDB010000116.1 7	#CCCC00	d__Bacteria
QKJP01000026.1_13	QKJP01000026.1 13	#CCCC00	d__Bacteria
NZ_KI912107.1_122	NZ KI912107.1 122	#CCCC00	d__Bacteria
JAFGIP010000045.1_114	JAFGIP010000045.1 114	#CCCC00	d__Bacteria
JAFGTR010000169.1_10	JAFGTR010000169.1 10	#CCCC00	d__Bacteria
NZ_CP019633.1_1535	NZ CP019633.1 1535	#CCCC00	d__Bacteria
NZ_CP021023.1_1850	NZ CP021023.1 1850	#CCCC00	d__Bacteria
DIQC01000019.1_19	DIQC01000019.1 19	#CCCC00	d__Bacteria
NZ_CP046457.1_1196	NZ CP046457.1 1196	#CCCC00	d__Bacteria
JACDOH010000007.1_24	JACDOH010000007.1 24	#CCCC00	d__Bacteria
JAENZN010000006.1_117	JAENZN010000006.1 117	#CCCC00	d__Bacteria
JAENZE010000009.1_127	JAENZE010000009.1 127	#CCCC00	d__Bacteria
NC_019978.1_1583	NC 019978.1 1583	#CCCC00	d__Bacteria
NZ_JAFBDQ010000005.1_207	NZ JAFBDQ010000005.1 207	#CCCC00	d__Bacteria
NC_014378.1_1274	NC 014378.1 1274	#CCCC00	d__Bacteria
NZ_JAFBEG010000024.1_4	NZ JAFBEG010000024.1 4	#CCCC00	d__Bacteria
NZ_FUWM01000005.1_189	NZ FUWM01000005.1 189	#CCCC00	d__Bacteria
NZ_FOTT01000015.1_7	NZ FOTT01000015.1 7	#CCCC00	d__Bacteria
JAFGXQ010000060.1_10	JAFGXQ010000060.1 10	#CCCC00	d__Bacteria
JAFGWT010000062.1_13	JAFGWT010000062.1 13	#CCCC00	d__Bacteria
JAFGQN010000144.1_26	JAFGQN010000144.1 26	#CCCC00	d__Bacteria
DUUU01000107.1_5	DUUU01000107.1 5	#CCCC00	d__Bacteria
SLQH01000474.1_10	SLQH01000474.1 10	#CCCC00	d__Bacteria
NZ_AUIS01000030.1_8	NZ AUIS01000030.1 8	#CCCC00	d__Bacteria
JAFGDC010000198.1_5	JAFGDC010000198.1 5	#CCCC00	d__Bacteria
JAHJTW010000264.1_10	JAHJTW010000264.1 10	#CCCC00	d__Bacteria
QQUA01000009.1_131	QQUA01000009.1 131	#CCCC00	d__Bacteria
PCUY01000059.1_10	PCUY01000059.1 10	#CCCC00	d__Bacteria
JAENWV010000170.1_7	JAENWV010000170.1 7	#CCCC00	d__Bacteria
JAENWV010000226.1_2	JAENWV010000226.1 2	#CCCC00	d__Bacteria
JAHJCH010000142.1_6	JAHJCH010000142.1 6	#CCCC00	d__Bacteria
SBGO01000109.1_4	SBGO01000109.1 4	#CCCC00	d__Bacteria
PHBI01000163.1_9	PHBI01000163.1 9	#CCCC00	d__Bacteria
SKNI01000647.1_4	SKNI01000647.1 4	#CCCC00	d__Bacteria
CP042467.1_2510	CP042467.1 2510	#CCCC00	d__Bacteria
JAACVK010000044.1_25	JAACVK010000044.1 25	#CCCC00	d__Bacteria
JAFGVK010000069.1_4	JAFGVK010000069.1 4	#CCCC00	d__Bacteria
PDPC01000041.1_18	PDPC01000041.1 18	#CCCC00	d__Bacteria
PWKZ01000166.1_6	PWKZ01000166.1 6	#CCCC00	d__Bacteria
JAFGLY010000141.1_2	JAFGLY010000141.1 2	#CCCC00	d__Bacteria
NZ_ABCS01000025.1_75	NZ ABCS01000025.1 75	#CCCC00	d__Bacteria
JAEPMI010000014.1_5	JAEPMI010000014.1 5	#CCCC00	d__Bacteria
DCLA01000036.1_12	DCLA01000036.1 12	#CCCC00	d__Bacteria
NZ_PVNK01000168.1_10	NZ PVNK01000168.1 10	#CCCC00	d__Bacteria
NZ_JMCC02000003.1_27	NZ JMCC02000003.1 27	#CCCC00	d__Bacteria
NZ_PVNL01000014.1_24	NZ PVNL01000014.1 24	#CCCC00	d__Bacteria
NZ_CP009505.1_474	NZ CP009505.1 474	#7570be	Methanogens_f__Methanosarcinaceae
JAENYU010000002.1_67	JAENYU010000002.1 67	#7570be	Methanogens_f__Methanosarcinaceae
DUKH01000147.1_13	DUKH01000147.1 13	#7570be	Methanogens_f__Methanosarcinaceae
JAENZL010000059.1_8	JAENZL010000059.1 8	#7570be	Methanogens_f__Methanosarcinaceae
Plugger2003_abl2_WP_011032885.1	Plugger2003 abl2 WP 011032885.1	#7570be	Methanogens_f__Methanosarcinaceae
NZ_CP009512.1_389	NZ CP009512.1 389	#7570be	Methanogens_f__Methanosarcinaceae
NZ_CP009506.1_3543	NZ CP009506.1 3543	#7570be	Methanogens_f__Methanosarcinaceae
NC_003552.1_4188	NC 003552.1 4188	#7570be	Methanogens_f__Methanosarcinaceae
NZ_CP009516.1_484	NZ CP009516.1 484	#7570be	Methanogens_f__Methanosarcinaceae
NZ_CP009515.1_603	NZ CP009515.1 603	#7570be	Methanogens_f__Methanosarcinaceae
NZ_JJOY01000049.1_181	NZ JJOY01000049.1 181	#7570be	Methanogens_f__Methanosarcinaceae
NZ_CP009503.1_446	NZ CP009503.1 446	#7570be	Methanogens_f__Methanosarcinaceae
NZ_LMVP01000301.1_32	NZ LMVP01000301.1 32	#7570be	Methanogens_f__Methanosarcinaceae
NZ_CP009528.1_3528	NZ CP009528.1 3528	#7570be	Methanogens_f__Methanosarcinaceae
NC_007355.1_712	NC 007355.1 712	#7570be	Methanogens_f__Methanosarcinaceae
NZ_CP009520.1_3430	NZ CP009520.1 3430	#7570be	Methanogens_f__Methanosarcinaceae
DLMZ01000041.1_38	DLMZ01000041.1 38	#CCCC00	d__Bacteria
NZ_ACJM01000015.1_20	NZ ACJM01000015.1 20	#CCCC00	d__Bacteria
NZ_BMHQ01000001.1_54	NZ BMHQ01000001.1 54	#CCCC00	d__Bacteria
NZ_LN812102.1_362	NZ LN812102.1 362	#CCCC00	d__Bacteria
NZ_JPST01000012.1_58	NZ JPST01000012.1 58	#CCCC00	d__Bacteria
NZ_JACXAG020000006.1_93	NZ JACXAG020000006.1 93	#CCCC00	d__Bacteria
NZ_JACEOL010000025.1_67	NZ JACEOL010000025.1 67	#CCCC00	d__Bacteria
NZ_REFP01000009.1_381	NZ REFP01000009.1 381	#CCCC00	d__Bacteria
NZ_SMAG01000002.1_395	NZ SMAG01000002.1 395	#CCCC00	d__Bacteria
NZ_FOCQ01000003.1_218	NZ FOCQ01000003.1 218	#CCCC00	d__Bacteria
NZ_JAECVR010000006.1_72	NZ JAECVR010000006.1 72	#CCCC00	d__Bacteria
NZ_PVTZ01000011.1_74	NZ PVTZ01000011.1 74	#CCCC00	d__Bacteria
NZ_SMDD01000001.1_1196	NZ SMDD01000001.1 1196	#CCCC00	d__Bacteria
NC_009633.1_3662	NC 009633.1 3662	#CCCC00	d__Bacteria
NZ_WBZB01000016.1_28	NZ WBZB01000016.1 28	#CCCC00	d__Bacteria
NZ_JAFBEE010000004.1_144	NZ JAFBEE010000004.1 144	#CCCC00	d__Bacteria
NZ_KK211287.1_19	NZ KK211287.1 19	#CCCC00	d__Bacteria
NZ_JAERVL010000004.1_280	NZ JAERVL010000004.1 280	#CCCC00	d__Bacteria
NZ_BAMO01000010.1_35	NZ BAMO01000010.1 35	#CCCC00	d__Bacteria
NZ_QOCW01000003.1_18	NZ QOCW01000003.1 18	#CCCC00	d__Bacteria
NZ_FMZA01000004.1_160	NZ FMZA01000004.1 160	#CCCC00	d__Bacteria
NZ_NOWF01000001.1_430	NZ NOWF01000001.1 430	#CCCC00	d__Bacteria
NZ_FXTI01000007.1_52	NZ FXTI01000007.1 52	#CCCC00	d__Bacteria
NZ_AUCI01000002.1_186	NZ AUCI01000002.1 186	#CCCC00	d__Bacteria
NZ_FOTY01000002.1_144	NZ FOTY01000002.1 144	#CCCC00	d__Bacteria
NZ_FOXD01000010.1_115	NZ FOXD01000010.1 115	#CCCC00	d__Bacteria
NZ_FNDK01000010.1_43	NZ FNDK01000010.1 43	#CCCC00	d__Bacteria
NZ_VTOK01000005.1_204	NZ VTOK01000005.1 204	#CCCC00	d__Bacteria
NZ_KZ614149.1_1658	NZ KZ614149.1 1658	#CCCC00	d__Bacteria
VENI01000002.1_101	VENI01000002.1 101	#CCCC00	d__Bacteria
NZ_FOGT01000011.1_3	NZ FOGT01000011.1 3	#CCCC00	d__Bacteria
NZ_PDOD01000006.1_113	NZ PDOD01000006.1 113	#CCCC00	d__Bacteria
NZ_WIXM01000029.1_33	NZ WIXM01000029.1 33	#CCCC00	d__Bacteria
NZ_CP045915.1_70	NZ CP045915.1 70	#CCCC00	d__Bacteria
NZ_FOTR01000003.1_431	NZ FOTR01000003.1 431	#CCCC00	d__Bacteria
NZ_CZRP01000013.1_1389	NZ CZRP01000013.1 1389	#CCCC00	d__Bacteria
NZ_KB898677.1_80	NZ KB898677.1 80	#CCCC00	d__Bacteria
NZ_JAGFVL010000004.1_3	NZ JAGFVL010000004.1 3	#CCCC00	d__Bacteria
NZ_LT839648.1_2776	NZ LT839648.1 2776	#CCCC00	d__Bacteria
NZ_FNEV01000002.1_190	NZ FNEV01000002.1 190	#CCCC00	d__Bacteria
NZ_AUDY01000008.1_1127	NZ AUDY01000008.1 1127	#CCCC00	d__Bacteria
NZ_WMEW01000002.1_5	NZ WMEW01000002.1 5	#CCCC00	d__Bacteria
NZ_SRJC01000004.1_222	NZ SRJC01000004.1 222	#CCCC00	d__Bacteria
NZ_JACEFG010000004.1_28	NZ JACEFG010000004.1 28	#CCCC00	d__Bacteria
NZ_AVBF01000095.1_6	NZ AVBF01000095.1 6	#CCCC00	d__Bacteria
NZ_WMEU01000001.1_1445	NZ WMEU01000001.1 1445	#CCCC00	d__Bacteria
NZ_CP020772.1_2789	NZ CP020772.1 2789	#CCCC00	d__Bacteria
NZ_BMEL01000003.1_630	NZ BMEL01000003.1 630	#CCCC00	d__Bacteria
NZ_FOOG01000019.1_33	NZ FOOG01000019.1 33	#CCCC00	d__Bacteria
NC_017668.1_2803	NC 017668.1 2803	#CCCC00	d__Bacteria
JAENYN010000031.1_32	JAENYN010000031.1 32	#CCCC00	d__Bacteria
NZ_CP038015.1_3110	NZ CP038015.1 3110	#CCCC00	d__Bacteria
NZ_MJEH01000011.1_228	NZ MJEH01000011.1 228	#CCCC00	d__Bacteria
NZ_WMKZ01000001.1_528	NZ WMKZ01000001.1 528	#CCCC00	d__Bacteria
NZ_JAFLJM010000004.1_82	NZ JAFLJM010000004.1 82	#CCCC00	d__Bacteria
NZ_KV917368.1_116	NZ KV917368.1 116	#CCCC00	d__Bacteria
NZ_JAHPIV010000013.1_149	NZ JAHPIV010000013.1 149	#CCCC00	d__Bacteria
NZ_NISU01000001.1_900	NZ NISU01000001.1 900	#CCCC00	d__Bacteria
NZ_SNUY01000004.1_72	NZ SNUY01000004.1 72	#CCCC00	d__Bacteria
NZ_ANNK01000085.1_53	NZ ANNK01000085.1 53	#CCCC00	d__Bacteria
SKOL01000030.1_3	SKOL01000030.1 3	#CCCC00	d__Bacteria
NZ_MLQQ01000001.1_363	NZ MLQQ01000001.1 363	#CCCC00	d__Bacteria
NZ_JAHQCS010000066.1_2	NZ JAHQCS010000066.1 2	#CCCC00	d__Bacteria
NZ_FNPI01000004.1_127	NZ FNPI01000004.1 127	#CCCC00	d__Bacteria
NZ_FOGT01000001.1_82	NZ FOGT01000001.1 82	#CCCC00	d__Bacteria
NZ_PDOD01000001.1_674	NZ PDOD01000001.1 674	#CCCC00	d__Bacteria
NZ_KZ119600.1_2142	NZ KZ119600.1 2142	#CCCC00	d__Bacteria
NZ_KV917376.1_4134	NZ KV917376.1 4134	#CCCC00	d__Bacteria
NZ_NIST01000001.1_3240	NZ NIST01000001.1 3240	#CCCC00	d__Bacteria
NZ_PDOF01000001.1_1409	NZ PDOF01000001.1 1409	#CCCC00	d__Bacteria
NZ_VCRO01000001.1_871	NZ VCRO01000001.1 871	#CCCC00	d__Bacteria
NZ_KZ293963.1_496	NZ KZ293963.1 496	#CCCC00	d__Bacteria
NZ_KE386941.1_864	NZ KE386941.1 864	#CCCC00	d__Bacteria
NZ_RHIB01000001.1_901	NZ RHIB01000001.1 901	#CCCC00	d__Bacteria
JACDOE010000001.1_1085	JACDOE010000001.1 1085	#CCCC00	d__Bacteria
NZ_MCHY01000008.1_306	NZ MCHY01000008.1 306	#CCCC00	d__Bacteria
NZ_CP033464.1_2514	NZ CP033464.1 2514	#CCCC00	d__Bacteria
NZ_CP007806.1_1366	NZ CP007806.1 1366	#CCCC00	d__Bacteria
NZ_CP017705.1_3525	NZ CP017705.1 3525	#CCCC00	d__Bacteria
NZ_RHHQ01000015.1_7	NZ RHHQ01000015.1 7	#CCCC00	d__Bacteria
NZ_HE978536.1_128	NZ HE978536.1 128	#CCCC00	d__Bacteria
NZ_CP034541.1_2397	NZ CP034541.1 2397	#CCCC00	d__Bacteria
JACDOF010000001.1_1223	JACDOF010000001.1 1223	#CCCC00	d__Bacteria
NZ_VCNA01000003.1_589	NZ VCNA01000003.1 589	#CCCC00	d__Bacteria
NZ_JAFBEB010000001.1_6	NZ JAFBEB010000001.1 6	#CCCC00	d__Bacteria
NZ_JAALGD010000018.1_6	NZ JAALGD010000018.1 6	#CCCC00	d__Bacteria
NZ_SDKD01000002.1_7	NZ SDKD01000002.1 7	#CCCC00	d__Bacteria
NZ_RHHO01000005.1_133	NZ RHHO01000005.1 133	#CCCC00	d__Bacteria
NZ_CP073708.1_2717	NZ CP073708.1 2717	#CCCC00	d__Bacteria
NZ_SDLF01000032.1_8	NZ SDLF01000032.1 8	#CCCC00	d__Bacteria
NZ_KE695651.1_4	NZ KE695651.1 4	#CCCC00	d__Bacteria
NZ_RHHR01000003.1_29	NZ RHHR01000003.1 29	#CCCC00	d__Bacteria
NZ_RHHT01000002.1_437	NZ RHHT01000002.1 437	#CCCC00	d__Bacteria
NZ_KI629782.1_655	NZ KI629782.1 655	#CCCC00	d__Bacteria
NZ_CP069127.1_2130	NZ CP069127.1 2130	#CCCC00	d__Bacteria
NZ_LJJB01000007.1_841	NZ LJJB01000007.1 841	#CCCC00	d__Bacteria
NZ_RHHP01000013.1_208	NZ RHHP01000013.1 208	#CCCC00	d__Bacteria
NZ_RHHV01000014.1_6	NZ RHHV01000014.1 6	#CCCC00	d__Bacteria
NZ_RHHS01000083.1_6	NZ RHHS01000083.1 6	#CCCC00	d__Bacteria
NZ_CP026363.1_3654	NZ CP026363.1 3654	#CCCC00	d__Bacteria
NZ_BEXF01000016.1_118	NZ BEXF01000016.1 118	#CCCC00	d__Bacteria
NZ_LGIQ01000009.1_1479	NZ LGIQ01000009.1 1479	#CCCC00	d__Bacteria
NZ_PXZL01000013.1_4	NZ PXZL01000013.1 4	#CCCC00	d__Bacteria
NZ_PXZM01000016.1_4	NZ PXZM01000016.1 4	#CCCC00	d__Bacteria
NZ_CP030117.1_2111	NZ CP030117.1 2111	#CCCC00	d__Bacteria
NZ_PXZO01000068.1_88	NZ PXZO01000068.1 88	#CCCC00	d__Bacteria
NZ_LR134338.1_3772	NZ LR134338.1 3772	#CCCC00	d__Bacteria
NZ_JABSUY010000003.1_787	NZ JABSUY010000003.1 787	#CCCC00	d__Bacteria
NZ_AKIX01000060.1_4	NZ AKIX01000060.1 4	#CCCC00	d__Bacteria
NC_012491.1_2098	NC 012491.1 2098	#CCCC00	d__Bacteria
NZ_SZNK01000001.1_2427	NZ SZNK01000001.1 2427	#CCCC00	d__Bacteria
NZ_PVXQ01000018.1_61	NZ PVXQ01000018.1 61	#CCCC00	d__Bacteria
NZ_JAEAGR010000014.1_111	NZ JAEAGR010000014.1 111	#CCCC00	d__Bacteria
NZ_FMMP01000009.1_595	NZ FMMP01000009.1 595	#CCCC00	d__Bacteria
NZ_SMAL01000002.1_173	NZ SMAL01000002.1 173	#CCCC00	d__Bacteria
NZ_BOPZ01000027.1_28	NZ BOPZ01000027.1 28	#CCCC00	d__Bacteria
NZ_CP009268.1_1318	NZ CP009268.1 1318	#CCCC00	d__Bacteria
NZ_BAEV01000016.1_11	NZ BAEV01000016.1 11	#CCCC00	d__Bacteria
NC_021182.1_3392	NC 021182.1 3392	#CCCC00	d__Bacteria
JAHDSB010000141.1_9	JAHDSB010000141.1 9	#CCCC00	d__Bacteria
JAENZN010000003.1_99	JAENZN010000003.1 99	#CCCC00	d__Bacteria
JAENZE010000007.1_164	JAENZE010000007.1 164	#CCCC00	d__Bacteria
NZ_QPJT01000002.1_139	NZ QPJT01000002.1 139	#CCCC00	d__Bacteria
PHAD01000108.1_5	PHAD01000108.1 5	#CCCC00	d__Bacteria
PGZO01000016.1_68	PGZO01000016.1 68	#CCCC00	d__Bacteria
JADQBO010000109.1_5	JADQBO010000109.1 5	#CCCC00	d__Bacteria
NC_016584.1_2702	NC 016584.1 2702	#CCCC00	d__Bacteria
NZ_CP007453.1_66	NZ CP007453.1 66	#CCCC00	d__Bacteria
NZ_ACXX02000007.1_63	NZ ACXX02000007.1 63	#CCCC00	d__Bacteria
DMZI01000067.1_14	DMZI01000067.1 14	#CCCC00	d__Bacteria
NZ_LGTC01000001.1_4676	NZ LGTC01000001.1 4676	#CCCC00	d__Bacteria
PHAA01000035.1_8	PHAA01000035.1 8	#CCCC00	d__Bacteria
MVQL01000134.1_108	MVQL01000134.1 108	#CCCC00	d__Bacteria
DDXI01000013.1_7	DDXI01000013.1 7	#CCCC00	d__Bacteria
NZ_CP007033.1_47	NZ CP007033.1 47	#CCCC00	d__Bacteria
NZ_POSF01000013.1_144	NZ POSF01000013.1 144	#CCCC00	d__Bacteria
VMEE01000022.1_22	VMEE01000022.1 22	#CCCC00	d__Bacteria
NZ_CP007033.1_929	NZ CP007033.1 929	#CCCC00	d__Bacteria
NZ_BBCE01000021.1_3	NZ BBCE01000021.1 3	#CCCC00	d__Bacteria
NZ_KB913028.1_590	NZ KB913028.1 590	#CCCC00	d__Bacteria
DIWW01000004.1_55	DIWW01000004.1 55	#CCCC00	d__Bacteria
DFZA01000007.1_52	DFZA01000007.1 52	#CCCC00	d__Bacteria
DIFI01000009.1_476	DIFI01000009.1 476	#CCCC00	d__Bacteria
VLTH01000002.1_1441	VLTH01000002.1 1441	#CCCC00	d__Bacteria
JAAZML010000113.1_11	JAAZML010000113.1 11	#CCCC00	d__Bacteria
JAAYTS010000229.1_1	JAAYTS010000229.1 1	#CCCC00	d__Bacteria
NZ_CP025197.1_1294	NZ CP025197.1 1294	#CCCC00	d__Bacteria
NZ_QPJT01000006.1_27	NZ QPJT01000006.1 27	#CCCC00	d__Bacteria
NZ_FMKA01000001.1_63	NZ FMKA01000001.1 63	#CCCC00	d__Bacteria
NZ_JAGI01000003.1_474	NZ JAGI01000003.1 474	#CCCC00	d__Bacteria
NZ_QOHO01000028.1_13	NZ QOHO01000028.1 13	#CCCC00	d__Bacteria
NZ_OAOF01000004.1_277	NZ OAOF01000004.1 277	#CCCC00	d__Bacteria
NZ_PVXQ01000007.1_102	NZ PVXQ01000007.1 102	#CCCC00	d__Bacteria
NZ_MZGV01000004.1_72	NZ MZGV01000004.1 72	#CCCC00	d__Bacteria
CP029329.1_2797	CP029329.1 2797	#CCCC00	d__Bacteria
NZ_LHUR01000031.1_6	NZ LHUR01000031.1 6	#CCCC00	d__Bacteria
JAAYCK010000113.1_19	JAAYCK010000113.1 19	#CCCC00	d__Bacteria
NZ_CM001240.1_4657	NZ CM001240.1 4657	#CCCC00	d__Bacteria
NZ_CM001240.1_4467	NZ CM001240.1 4467	#CCCC00	d__Bacteria
NZ_AUUU01000100.1_47	NZ AUUU01000100.1 47	#CCCC00	d__Bacteria
NZ_MZGT01000071.1_9	NZ MZGT01000071.1 9	#CCCC00	d__Bacteria
NZ_MZGT01000095.1_6	NZ MZGT01000095.1 6	#CCCC00	d__Bacteria
NZ_KK211338.1_82	NZ KK211338.1 82	#CCCC00	d__Bacteria
NZ_CP073653.1_1493	NZ CP073653.1 1493	#CCCC00	d__Bacteria
NZ_CP017253.2_1240	NZ CP017253.2 1240	#CCCC00	d__Bacteria
NZ_JACGAG010000004.1_164	NZ JACGAG010000004.1 164	#CCCC00	d__Bacteria
NZ_PVXP01000008.1_37	NZ PVXP01000008.1 37	#CCCC00	d__Bacteria
CADDXC010000001.1_2359	CADDXC010000001.1 2359	#CCCC00	d__Bacteria
NZ_CP029758.2_2925	NZ CP029758.2 2925	#CCCC00	d__Bacteria
NZ_CP033465.1_933	NZ CP033465.1 933	#CCCC00	d__Bacteria
NZ_CP032416.1_1856	NZ CP032416.1 1856	#CCCC00	d__Bacteria
NZ_JAEEGC010000026.1_66	NZ JAEEGC010000026.1 66	#CCCC00	d__Bacteria
NZ_LWAE01000003.1_383	NZ LWAE01000003.1 383	#CCCC00	d__Bacteria
NZ_APMH01000010.1_62	NZ APMH01000010.1 62	#CCCC00	d__Bacteria
NZ_JIBU02000072.1_25	NZ JIBU02000072.1 25	#CCCC00	d__Bacteria
NZ_CP009933.1_2446	NZ CP009933.1 2446	#CCCC00	d__Bacteria
NZ_CP011803.1_440	NZ CP011803.1 440	#CCCC00	d__Bacteria
DDHO01000068.1_1	DDHO01000068.1 1	#CCCC00	d__Bacteria
NZ_MJAT01000033.1_163	NZ MJAT01000033.1 163	#CCCC00	d__Bacteria
NZ_LGTE01000002.1_189	NZ LGTE01000002.1 189	#CCCC00	d__Bacteria
PHAB01000008.1_50	PHAB01000008.1 50	#CCCC00	d__Bacteria
JAENZJ010000020.1_26	JAENZJ010000020.1 26	#CCCC00	d__Bacteria
JAHHUL010000023.1_23	JAHHUL010000023.1 23	#CCCC00	d__Bacteria
JAENYP010000001.1_443	JAENYP010000001.1 443	#CCCC00	d__Bacteria
JAENYW010000069.1_7	JAENYW010000069.1 7	#CCCC00	d__Bacteria
DJVJ01000014.1_24	DJVJ01000014.1 24	#CCCC00	d__Bacteria
NZ_JONT01000011.1_94	NZ JONT01000011.1 94	#CCCC00	d__Bacteria
VENI01000010.1_3	VENI01000010.1 3	#CCCC00	d__Bacteria
JACDOL010000030.1_25	JACDOL010000030.1 25	#CCCC00	d__Bacteria
DFYS01000036.1_2	DFYS01000036.1 2	#CCCC00	d__Bacteria
JAENYQ010000106.1_9	JAENYQ010000106.1 9	#CCCC00	d__Bacteria
LADP01000010.1_91	LADP01000010.1 91	#CCCC00	d__Bacteria
LADO01000036.1_14	LADO01000036.1 14	#CCCC00	d__Bacteria
JAENYS010000001.1_77	JAENYS010000001.1 77	#CCCC00	d__Bacteria
JAENZP010000025.1_11	JAENZP010000025.1 11	#CCCC00	d__Bacteria
NC_021184.1_1640	NC 021184.1 1640	#CCCC00	d__Bacteria
JAENYF010000051.1_3	JAENYF010000051.1 3	#CCCC00	d__Bacteria
NZ_FOOX01000004.1_112	NZ FOOX01000004.1 112	#CCCC00	d__Bacteria
JUEB01000013.1_151	JUEB01000013.1 151	#CCCC00	d__Bacteria
VENG01000015.1_121	VENG01000015.1 121	#CCCC00	d__Bacteria
JADQBQ010000002.1_88	JADQBQ010000002.1 88	#CCCC00	d__Bacteria
NZ_CP045875.1_2575	NZ CP045875.1 2575	#CCCC00	d__Bacteria
NZ_WBXO01000005.1_205	NZ WBXO01000005.1 205	#CCCC00	d__Bacteria
DFAP01000094.1_58	DFAP01000094.1 58	#CCCC00	d__Bacteria
AWVY01000012.1_95	AWVY01000012.1 95	#CCCC00	d__Bacteria
NZ_BFAV01000150.1_21	NZ BFAV01000150.1 21	#CCCC00	d__Bacteria
JADQBR010000067.1_109	JADQBR010000067.1 109	#CCCC00	d__Bacteria
JADQBS010000006.1_46	JADQBS010000006.1 46	#CCCC00	d__Bacteria
PHAB01000003.1_245	PHAB01000003.1 245	#CCCC00	d__Bacteria
JAENZJ010000009.1_2	JAENZJ010000009.1 2	#CCCC00	d__Bacteria
JAHHUL010000008.1_70	JAHHUL010000008.1 70	#CCCC00	d__Bacteria
JAENYP010000010.1_54	JAENYP010000010.1 54	#CCCC00	d__Bacteria
NZ_KK211100.1_789	NZ KK211100.1 789	#CCCC00	d__Bacteria
JAAYFF010000013.1_4	JAAYFF010000013.1 4	#CCCC00	d__Bacteria
JAENYV010000003.1_146	JAENYV010000003.1 146	#CCCC00	d__Bacteria
PGZN01000056.1_1	PGZN01000056.1 1	#CCCC00	d__Bacteria
JAENZX010000001.1_258	JAENZX010000001.1 258	#CCCC00	d__Bacteria
JAHDQS010000005.1_150	JAHDQS010000005.1 150	#CCCC00	d__Bacteria
JAHDSQ010000011.1_101	JAHDSQ010000011.1 101	#CCCC00	d__Bacteria
NZ_WIQK01000001.1_1138	NZ WIQK01000001.1 1138	#CCCC00	d__Bacteria
NZ_JACHFH010000028.1_31	NZ JACHFH010000028.1 31	#CCCC00	d__Bacteria
NZ_ASXP01000002.1_889	NZ ASXP01000002.1 889	#CCCC00	d__Bacteria
NZ_KB905847.1_54	NZ KB905847.1 54	#CCCC00	d__Bacteria
NZ_FNZK01000009.1_62	NZ FNZK01000009.1 62	#CCCC00	d__Bacteria
NZ_CP058559.1_1868	NZ CP058559.1 1868	#CCCC00	d__Bacteria
VEMY01000001.1_18	VEMY01000001.1 18	#CCCC00	d__Bacteria
NZ_JAETGO010000018.1_49	NZ JAETGO010000018.1 49	#CCCC00	d__Bacteria
VEND01000169.1_4	VEND01000169.1 4	#CCCC00	d__Bacteria
VENA01000087.1_9	VENA01000087.1 9	#CCCC00	d__Bacteria
NZ_MIJE01000011.1_2	NZ MIJE01000011.1 2	#CCCC00	d__Bacteria
DOBT01000015.1_5	DOBT01000015.1 5	#CCCC00	d__Bacteria
DAZV01000031.1_45	DAZV01000031.1 45	#CCCC00	d__Bacteria
JAHJDR010000373.1_14	JAHJDR010000373.1 14	#CCCC00	d__Bacteria
JABGUH010000005.1_135	JABGUH010000005.1 135	#CCCC00	d__Bacteria
PFUL01000113.1_3	PFUL01000113.1 3	#CCCC00	d__Bacteria
REDH01000086.1_20	REDH01000086.1 20	#CCCC00	d__Bacteria
JACCWM010000022.1_5	JACCWM010000022.1 5	#CCCC00	d__Bacteria
SKWY01000347.1_4	SKWY01000347.1 4	#CCCC00	d__Bacteria
SLRQ01000089.1_20	SLRQ01000089.1 20	#CCCC00	d__Bacteria
DHSB01000179.1_27	DHSB01000179.1 27	#CCCC00	d__Bacteria
JACRCU010000285.1_4	JACRCU010000285.1 4	#CCCC00	d__Bacteria
MWBB01000022.1_12	MWBB01000022.1 12	#CCCC00	d__Bacteria
JADJRG010000017.1_324	JADJRG010000017.1 324	#CCCC00	d__Bacteria
SKIL01000125.1_11	SKIL01000125.1 11	#CCCC00	d__Bacteria
DIWH01000083.1_20	DIWH01000083.1 20	#CCCC00	d__Bacteria
DCTU01000270.1_12	DCTU01000270.1 12	#CCCC00	d__Bacteria
JAAZKF010000241.1_10	JAAZKF010000241.1 10	#CCCC00	d__Bacteria
JAHIWF010000338.1_24	JAHIWF010000338.1 24	#CCCC00	d__Bacteria
MEPR01000058.1_4	MEPR01000058.1 4	#CCCC00	d__Bacteria
PHAL01000023.1_25	PHAL01000023.1 25	#CCCC00	d__Bacteria
JAGVVD010000052.1_61	JAGVVD010000052.1 61	#CCCC00	d__Bacteria
WOVA01000001.1_109	WOVA01000001.1 109	#CCCC00	d__Bacteria
DNQL01000091.1_4	DNQL01000091.1 4	#CCCC00	d__Bacteria
DKEX01000061.1_14	DKEX01000061.1 14	#CCCC00	d__Bacteria
JAAZLZ010000278.1_10	JAAZLZ010000278.1 10	#CCCC00	d__Bacteria
JAENZX010000008.1_71	JAENZX010000008.1 71	#CCCC00	d__Bacteria
NZ_CP045875.1_2075	NZ CP045875.1 2075	#CCCC00	d__Bacteria
NZ_WBXO01000003.1_129	NZ WBXO01000003.1 129	#CCCC00	d__Bacteria
NZ_WXEY01000028.1_15	NZ WXEY01000028.1 15	#CCCC00	d__Bacteria
DHJG01000103.1_1	DHJG01000103.1 1	#CCCC00	d__Bacteria
NZ_SPQQ01000008.1_114	NZ SPQQ01000008.1 114	#CCCC00	d__Bacteria
NZ_MASS01000002.1_130	NZ MASS01000002.1 130	#CCCC00	d__Bacteria
NZ_AGAF01000003.1_2	NZ AGAF01000003.1 2	#CCCC00	d__Bacteria
JADQBO010000300.1_7	JADQBO010000300.1 7	#CCCC00	d__Bacteria
NC_016584.1_4443	NC 016584.1 4443	#CCCC00	d__Bacteria
NC_018515.1_3520	NC 018515.1 3520	#CCCC00	d__Bacteria
NZ_JMGA01000018.1_274	NZ JMGA01000018.1 274	#CCCC00	d__Bacteria
NZ_FNCP01000005.1_168	NZ FNCP01000005.1 168	#CCCC00	d__Bacteria
NZ_FQXJ01000029.1_8	NZ FQXJ01000029.1 8	#CCCC00	d__Bacteria
LNDB01000009.1_1	LNDB01000009.1 1	#CCCC00	d__Bacteria
NZ_CM001441.1_4260	NZ CM001441.1 4260	#CCCC00	d__Bacteria
DOPM01000038.1_199	DOPM01000038.1 199	#CCCC00	d__Bacteria
LADV01000338.1_3	LADV01000338.1 3	#CCCC00	d__Bacteria
NZ_JYNH01000021.1_3	NZ JYNH01000021.1 3	#CCCC00	d__Bacteria
NZ_MLBF01000067.1_2	NZ MLBF01000067.1 2	#CCCC00	d__Bacteria
NZ_NADJ01000008.1_45	NZ NADJ01000008.1 45	#CCCC00	d__Bacteria
LOEW01000076.1_12	LOEW01000076.1 12	#CCCC00	d__Bacteria
JQID01000039.1_53	JQID01000039.1 53	#CCCC00	d__Bacteria
NZ_JAEQNB010000001.1_762	NZ JAEQNB010000001.1 762	#CCCC00	d__Bacteria
NZ_CP021434.1_225	NZ CP021434.1 225	#CCCC00	d__Bacteria
NZ_BCWE01000012.1_17	NZ BCWE01000012.1 17	#CCCC00	d__Bacteria
NZ_JAFBCW010000009.1_14	NZ JAFBCW010000009.1 14	#CCCC00	d__Bacteria
VENI01000001.1_70	VENI01000001.1 70	#CCCC00	d__Bacteria
NZ_JONT01000014.1_38	NZ JONT01000014.1 38	#CCCC00	d__Bacteria
JACDOK010000018.1_25	JACDOK010000018.1 25	#CCCC00	d__Bacteria
QZIR01000070.1_13	QZIR01000070.1 13	#CCCC00	d__Bacteria
JAHRFU010000080.1_20	JAHRFU010000080.1 20	#CCCC00	d__Bacteria
DFNH01000037.1_24	DFNH01000037.1 24	#CCCC00	d__Bacteria
NC_010424.1_181	NC 010424.1 181	#CCCC00	d__Bacteria
JACUUW010000113.1_8	JACUUW010000113.1 8	#CCCC00	d__Bacteria
MPOA01000004.1_78	MPOA01000004.1 78	#CCCC00	d__Bacteria
NZ_FOOX01000027.1_12	NZ FOOX01000027.1 12	#CCCC00	d__Bacteria
NZ_JADNRQ010000002.1_308	NZ JADNRQ010000002.1 308	#CCCC00	d__Bacteria
JAENYQ010000064.1_8	JAENYQ010000064.1 8	#CCCC00	d__Bacteria
LADP01000026.1_21	LADP01000026.1 21	#CCCC00	d__Bacteria
NZ_FOYM01000008.1_95	NZ FOYM01000008.1 95	#CCCC00	d__Bacteria
NZ_VNHM01000009.1_30	NZ VNHM01000009.1 30	#CCCC00	d__Bacteria
NC_021184.1_2568	NC 021184.1 2568	#CCCC00	d__Bacteria
NC_015589.1_248	NC 015589.1 248	#CCCC00	d__Bacteria
NC_009253.1_779	NC 009253.1 779	#CCCC00	d__Bacteria
AWVY01000040.1_37	AWVY01000040.1 37	#CCCC00	d__Bacteria
JUEB01000009.1_180	JUEB01000009.1 180	#CCCC00	d__Bacteria
JAENZP010000003.1_37	JAENZP010000003.1 37	#CCCC00	d__Bacteria
JAENYS010000001.1_12	JAENYS010000001.1 12	#CCCC00	d__Bacteria
NZ_WHYR01000001.1_143	NZ WHYR01000001.1 143	#CCCC00	d__Bacteria
LADN01000060.1_6	LADN01000060.1 6	#CCCC00	d__Bacteria
LADO01000059.1_5	LADO01000059.1 5	#CCCC00	d__Bacteria
NZ_LYVF01000198.1_22	NZ LYVF01000198.1 22	#CCCC00	d__Bacteria
CP002770.1_2587	CP002770.1 2587	#CCCC00	d__Bacteria
NZ_RBWE01000001.1_889	NZ RBWE01000001.1 889	#CCCC00	d__Bacteria
NZ_FQUW01000007.1_96	NZ FQUW01000007.1 96	#CCCC00	d__Bacteria
NZ_FQZM01000063.1_5	NZ FQZM01000063.1 5	#CCCC00	d__Bacteria
NZ_JAFLJM010000004.1_137	NZ JAFLJM010000004.1 137	#CCCC00	d__Bacteria
NZ_QOUX01000047.1_629	NZ QOUX01000047.1 629	#CCCC00	d__Bacteria
NZ_CP063356.1_3916	NZ CP063356.1 3916	#CCCC00	d__Bacteria
NZ_MLQR01000045.1_30	NZ MLQR01000045.1 30	#CCCC00	d__Bacteria
NZ_MLQS01000019.1_69	NZ MLQS01000019.1 69	#CCCC00	d__Bacteria
NZ_LNNH01000010.1_429	NZ LNNH01000010.1 429	#CCCC00	d__Bacteria
NZ_LGYA01000001.1_3974	NZ LGYA01000001.1 3974	#CCCC00	d__Bacteria
NZ_LMBV01000005.1_45	NZ LMBV01000005.1 45	#CCCC00	d__Bacteria
NZ_CP017080.1_3755	NZ CP017080.1 3755	#CCCC00	d__Bacteria
NZ_CP011008.1_4050	NZ CP011008.1 4050	#CCCC00	d__Bacteria
NZ_KV440950.1_1445	NZ KV440950.1 1445	#CCCC00	d__Bacteria
NZ_JAGGQJ010000008.1_160	NZ JAGGQJ010000008.1 160	#CCCC00	d__Bacteria
NZ_FTMX01000001.1_141	NZ FTMX01000001.1 141	#CCCC00	d__Bacteria
NZ_JADILK010000054.1_11	NZ JADILK010000054.1 11	#CCCC00	d__Bacteria
NZ_CP017704.1_3624	NZ CP017704.1 3624	#CCCC00	d__Bacteria
NZ_PIZR01000002.1_1117	NZ PIZR01000002.1 1117	#CCCC00	d__Bacteria
NZ_SDLR01000004.1_753	NZ SDLR01000004.1 753	#CCCC00	d__Bacteria
NZ_SDLI01000011.1_17	NZ SDLI01000011.1 17	#CCCC00	d__Bacteria
NZ_FOCQ01000018.1_35	NZ FOCQ01000018.1 35	#CCCC00	d__Bacteria
NZ_FNPL01000008.1_114	NZ FNPL01000008.1 114	#CCCC00	d__Bacteria
NZ_SLXV01000016.1_14	NZ SLXV01000016.1 14	#CCCC00	d__Bacteria
NZ_FPJZ01000001.1_537	NZ FPJZ01000001.1 537	#CCCC00	d__Bacteria
NZ_AUMJ01000067.1_22	NZ AUMJ01000067.1 22	#CCCC00	d__Bacteria
NZ_QYTV02000010.1_49	NZ QYTV02000010.1 49	#CCCC00	d__Bacteria
NZ_JAABNQ010000033.1_9	NZ JAABNQ010000033.1 9	#CCCC00	d__Bacteria
NZ_MAYT01000009.1_33	NZ MAYT01000009.1 33	#CCCC00	d__Bacteria
NZ_BBWZ01000047.1_22	NZ BBWZ01000047.1 22	#CCCC00	d__Bacteria
NZ_AP017312.1_3998	NZ AP017312.1 3998	#CCCC00	d__Bacteria
NZ_KE952786.1_18	NZ KE952786.1 18	#CCCC00	d__Bacteria
NZ_LGUG01000009.1_98	NZ LGUG01000009.1 98	#CCCC00	d__Bacteria
NZ_BJXX01000156.1_1	NZ BJXX01000156.1 1	#CCCC00	d__Bacteria
NZ_FNDE01000030.1_28	NZ FNDE01000030.1 28	#CCCC00	d__Bacteria
NZ_KE384308.1_290	NZ KE384308.1 290	#CCCC00	d__Bacteria
NZ_SUPK01000007.1_196	NZ SUPK01000007.1 196	#CCCC00	d__Bacteria
NZ_CP033433.1_2574	NZ CP033433.1 2574	#CCCC00	d__Bacteria
NZ_QLUW01000002.1_453	NZ QLUW01000002.1 453	#CCCC00	d__Bacteria
NZ_FNNV01000001.1_578	NZ FNNV01000001.1 578	#CCCC00	d__Bacteria
NZ_FPAD01000001.1_2233	NZ FPAD01000001.1 2233	#CCCC00	d__Bacteria
NZ_CP034437.1_3264	NZ CP034437.1 3264	#CCCC00	d__Bacteria
NZ_FOCJ01000013.1_98	NZ FOCJ01000013.1 98	#CCCC00	d__Bacteria
NZ_QTTN01000036.1_41	NZ QTTN01000036.1 41	#CCCC00	d__Bacteria
NZ_SLZD01000001.1_76	NZ SLZD01000001.1 76	#CCCC00	d__Bacteria
NZ_JXAL01000021.1_91	NZ JXAL01000021.1 91	#CCCC00	d__Bacteria
NZ_JTHN01000021.1_4	NZ JTHN01000021.1 4	#CCCC00	d__Bacteria
NZ_JNVM01000024.1_81	NZ JNVM01000024.1 81	#CCCC00	d__Bacteria
NZ_FMTT01000032.1_54	NZ FMTT01000032.1 54	#CCCC00	d__Bacteria
NZ_BILX01000089.1_3	NZ BILX01000089.1 3	#CCCC00	d__Bacteria
NZ_JAHNZO010000004.1_17	NZ JAHNZO010000004.1 17	#CCCC00	d__Bacteria
NZ_BIMB01000004.1_64	NZ BIMB01000004.1 64	#CCCC00	d__Bacteria
NZ_VNJI01000078.1_13	NZ VNJI01000078.1 13	#CCCC00	d__Bacteria
NZ_JAEMXM010000006.1_179	NZ JAEMXM010000006.1 179	#CCCC00	d__Bacteria
NZ_QPJD01000001.1_266	NZ QPJD01000001.1 266	#CCCC00	d__Bacteria
NZ_LMRV01000032.1_32	NZ LMRV01000032.1 32	#CCCC00	d__Bacteria
NZ_QJTA01000007.1_263	NZ QJTA01000007.1 263	#CCCC00	d__Bacteria
NZ_JACVVD010000010.1_121	NZ JACVVD010000010.1 121	#CCCC00	d__Bacteria
NZ_FNIF01000015.1_10	NZ FNIF01000015.1 10	#CCCC00	d__Bacteria
NZ_LMEO01000001.1_33	NZ LMEO01000001.1 33	#CCCC00	d__Bacteria
NZ_WHOA01000099.1_58	NZ WHOA01000099.1 58	#CCCC00	d__Bacteria
NZ_AUGY01000015.1_11	NZ AUGY01000015.1 11	#CCCC00	d__Bacteria
NZ_JUGY01000017.1_72	NZ JUGY01000017.1 72	#CCCC00	d__Bacteria
NZ_LMSP01000044.1_293	NZ LMSP01000044.1 293	#CCCC00	d__Bacteria
NZ_RXHU01000015.1_18	NZ RXHU01000015.1 18	#CCCC00	d__Bacteria
NZ_JAGGKV010000035.1_13	NZ JAGGKV010000035.1 13	#CCCC00	d__Bacteria
NZ_WHNZ01000049.1_13	NZ WHNZ01000049.1 13	#CCCC00	d__Bacteria
NZ_BILW01000075.1_3	NZ BILW01000075.1 3	#CCCC00	d__Bacteria
NZ_WTUZ01000034.1_13	NZ WTUZ01000034.1 13	#CCCC00	d__Bacteria
NZ_VIWN01000022.1_28	NZ VIWN01000022.1 28	#CCCC00	d__Bacteria
NZ_LYPC01000022.1_131	NZ LYPC01000022.1 131	#CCCC00	d__Bacteria
NZ_JIAZ01000014.1_106	NZ JIAZ01000014.1 106	#CCCC00	d__Bacteria
NZ_LYPB01000076.1_360	NZ LYPB01000076.1 360	#CCCC00	d__Bacteria
NZ_LMSD01000034.1_488	NZ LMSD01000034.1 488	#CCCC00	d__Bacteria
NZ_LMSJ01000009.1_76	NZ LMSJ01000009.1 76	#CCCC00	d__Bacteria
NZ_WHNY01000082.1_177	NZ WHNY01000082.1 177	#CCCC00	d__Bacteria
NZ_JABMKY010000002.1_282	NZ JABMKY010000002.1 282	#CCCC00	d__Bacteria
NZ_SWLG01000006.1_200	NZ SWLG01000006.1 200	#CCCC00	d__Bacteria
NZ_LELK01000001.1_894	NZ LELK01000001.1 894	#CCCC00	d__Bacteria
NZ_SWFM01000001.1_355	NZ SWFM01000001.1 355	#CCCC00	d__Bacteria
NZ_JAFKOI010000001.1_477	NZ JAFKOI010000001.1 477	#CCCC00	d__Bacteria
NZ_JADFCM010000008.1_1362	NZ JADFCM010000008.1 1362	#CCCC00	d__Bacteria
NZ_CP046564.1_2120	NZ CP046564.1 2120	#CCCC00	d__Bacteria
NZ_PDIZ01000001.1_1325	NZ PDIZ01000001.1 1325	#CCCC00	d__Bacteria
NZ_NOII01000001.1_436	NZ NOII01000001.1 436	#CCCC00	d__Bacteria
NZ_AUMP01000016.1_92	NZ AUMP01000016.1 92	#CCCC00	d__Bacteria
NZ_AKKV01000020.1_345	NZ AKKV01000020.1 345	#CCCC00	d__Bacteria
NZ_LMVC01000001.1_700	NZ LMVC01000001.1 700	#CCCC00	d__Bacteria
NZ_FNHW01000001.1_1228	NZ FNHW01000001.1 1228	#CCCC00	d__Bacteria
NZ_KQ758617.1_1406	NZ KQ758617.1 1406	#CCCC00	d__Bacteria
NZ_BMCE01000002.1_239	NZ BMCE01000002.1 239	#CCCC00	d__Bacteria
NZ_LRFC01000023.1_272	NZ LRFC01000023.1 272	#CCCC00	d__Bacteria
NZ_SGXL01000001.1_1858	NZ SGXL01000001.1 1858	#CCCC00	d__Bacteria
NZ_MQMF01000003.1_349	NZ MQMF01000003.1 349	#CCCC00	d__Bacteria
NZ_CP016761.1_2127	NZ CP016761.1 2127	#CCCC00	d__Bacteria
JAEACG010000001.1_218	JAEACG010000001.1 218	#CCCC00	d__Bacteria
JAFHKR010000039.1_908	JAFHKR010000039.1 908	#CCCC00	d__Bacteria
NZ_CP015378.1_1865	NZ CP015378.1 1865	#CCCC00	d__Bacteria
NZ_JAEACF010000001.1_1292	NZ JAEACF010000001.1 1292	#CCCC00	d__Bacteria
NZ_SCOL01000001.1_1284	NZ SCOL01000001.1 1284	#CCCC00	d__Bacteria
NZ_JACSQM010000003.1_302	NZ JACSQM010000003.1 302	#CCCC00	d__Bacteria
NZ_VDZU01000001.1_2262	NZ VDZU01000001.1 2262	#CCCC00	d__Bacteria
NZ_QOCW01000031.1_33	NZ QOCW01000031.1 33	#CCCC00	d__Bacteria
NZ_ASJC01000009.1_61	NZ ASJC01000009.1 61	#CCCC00	d__Bacteria
NZ_JOTP01000006.1_93	NZ JOTP01000006.1 93	#CCCC00	d__Bacteria
NZ_JACXXE010000007.1_58	NZ JACXXE010000007.1 58	#CCCC00	d__Bacteria
NZ_LT906438.1_611	NZ LT906438.1 611	#CCCC00	d__Bacteria
NZ_NKHG01000016.1_67	NZ NKHG01000016.1 67	#CCCC00	d__Bacteria
NZ_ASJD01000006.1_77	NZ ASJD01000006.1 77	#CCCC00	d__Bacteria
NZ_LGYN01000031.1_31	NZ LGYN01000031.1 31	#CCCC00	d__Bacteria
NZ_AMSH01000005.1_61	NZ AMSH01000005.1 61	#CCCC00	d__Bacteria
NZ_CP027116.1_589	NZ CP027116.1 589	#CCCC00	d__Bacteria
MKZN01000009.1_41	MKZN01000009.1 41	#CCCC00	d__Bacteria
NZ_KZ454936.1_1082	NZ KZ454936.1 1082	#CCCC00	d__Bacteria
NZ_LTAO01000001.1_51	NZ LTAO01000001.1 51	#CCCC00	d__Bacteria
LFJO01000005.1_923	LFJO01000005.1 923	#CCCC00	d__Bacteria
NZ_ALPT02000006.1_1	NZ ALPT02000006.1 1	#CCCC00	d__Bacteria
SKOL01000363.1_5	SKOL01000363.1 5	#CCCC00	d__Bacteria
JAENYN010000018.1_59	JAENYN010000018.1 59	#CCCC00	d__Bacteria
NZ_LWBL02000009.1_65	NZ LWBL02000009.1 65	#CCCC00	d__Bacteria
NZ_LT965958.1_149	NZ LT965958.1 149	#CCCC00	d__Bacteria
NZ_VLKZ01000002.1_229	NZ VLKZ01000002.1 229	#CCCC00	d__Bacteria
NZ_BAUV01000029.1_13	NZ BAUV01000029.1 13	#CCCC00	d__Bacteria
NZ_KZ614146.1_1630	NZ KZ614146.1 1630	#CCCC00	d__Bacteria
NZ_CP020814.1_2318	NZ CP020814.1 2318	#CCCC00	d__Bacteria
NZ_JRJU01000013.1_36	NZ JRJU01000013.1 36	#CCCC00	d__Bacteria
NZ_BAUT01000005.1_94	NZ BAUT01000005.1 94	#CCCC00	d__Bacteria
NZ_RWIV01000002.1_18	NZ RWIV01000002.1 18	#CCCC00	d__Bacteria
NZ_RWIV01000001.1_3673	NZ RWIV01000001.1 3673	#CCCC00	d__Bacteria
NZ_ANOK01000007.1_35	NZ ANOK01000007.1 35	#CCCC00	d__Bacteria
NZ_JABTTE010000016.1_16	NZ JABTTE010000016.1 16	#CCCC00	d__Bacteria
JAENZK010000009.1_11	JAENZK010000009.1 11	#CCCC00	d__Bacteria
DULJ01000092.1_33	DULJ01000092.1 33	#CCCC00	d__Bacteria
NZ_AJLR01000041.1_28	NZ AJLR01000041.1 28	#CCCC00	d__Bacteria
NZ_QLLP01000002.1_777	NZ QLLP01000002.1 777	#CCCC00	d__Bacteria
NZ_CP046266.1_1510	NZ CP046266.1 1510	#CCCC00	d__Bacteria
NZ_LATZ01000001.1_159	NZ LATZ01000001.1 159	#CCCC00	d__Bacteria
NZ_JAGDEL010000016.1_81	NZ JAGDEL010000016.1 81	#CCCC00	d__Bacteria
NZ_CP055263.1_3248	NZ CP055263.1 3248	#CCCC00	d__Bacteria
NZ_CADEPK010000231.1_8	NZ CADEPK010000231.1 8	#CCCC00	d__Bacteria
NZ_JAFBDU010000002.1_109	NZ JAFBDU010000002.1 109	#CCCC00	d__Bacteria
NZ_VOQF01000006.1_57	NZ VOQF01000006.1 57	#CCCC00	d__Bacteria
NZ_NUMC01000039.1_6	NZ NUMC01000039.1 6	#CCCC00	d__Bacteria
NZ_CP033043.1_314	NZ CP033043.1 314	#CCCC00	d__Bacteria
NZ_PNGA01000015.1_97	NZ PNGA01000015.1 97	#CCCC00	d__Bacteria
NZ_JAEK01000055.1_17	NZ JAEK01000055.1 17	#CCCC00	d__Bacteria
NZ_KV917372.1_1343	NZ KV917372.1 1343	#CCCC00	d__Bacteria
NZ_JAEUFG010000031.1_35	NZ JAEUFG010000031.1 35	#CCCC00	d__Bacteria
NZ_JACYHA010000002.1_274	NZ JACYHA010000002.1 274	#CCCC00	d__Bacteria
NZ_KV917374.1_2715	NZ KV917374.1 2715	#CCCC00	d__Bacteria
NZ_CTDX01000016.1_648	NZ CTDX01000016.1 648	#CCCC00	d__Bacteria
NZ_QUQV01000001.1_74	NZ QUQV01000001.1 74	#CCCC00	d__Bacteria
NZ_SLUB01000008.1_65	NZ SLUB01000008.1 65	#CCCC00	d__Bacteria
NZ_LMBW01000002.1_126	NZ LMBW01000002.1 126	#CCCC00	d__Bacteria
NZ_HE610985.1_337	NZ HE610985.1 337	#CCCC00	d__Bacteria
NZ_LT732529.1_1239	NZ LT732529.1 1239	#CCCC00	d__Bacteria
NZ_NSEA01000008.1_134	NZ NSEA01000008.1 134	#CCCC00	d__Bacteria
NZ_NSEB01000012.1_143	NZ NSEB01000012.1 143	#CCCC00	d__Bacteria
NZ_CP063163.1_2902	NZ CP063163.1 2902	#CCCC00	d__Bacteria
NZ_JAGGKM010000003.1_393	NZ JAGGKM010000003.1 393	#CCCC00	d__Bacteria
NZ_JAAIWM010000018.1_13	NZ JAAIWM010000018.1 13	#CCCC00	d__Bacteria
NZ_JAFELM010000043.1_97	NZ JAFELM010000043.1 97	#CCCC00	d__Bacteria
VTTJ01000001.1_373	VTTJ01000001.1 373	#CCCC00	d__Bacteria
NZ_KZ454938.1_1407	NZ KZ454938.1 1407	#CCCC00	d__Bacteria
NZ_ATAE01000020.1_137	NZ ATAE01000020.1 137	#CCCC00	d__Bacteria
NC_013791.2_2092	NC 013791.2 2092	#CCCC00	d__Bacteria
NZ_JACDUU010000001.1_673	NZ JACDUU010000001.1 673	#CCCC00	d__Bacteria
NZ_JACDUT010000006.1_164	NZ JACDUT010000006.1 164	#CCCC00	d__Bacteria
NZ_JHVN01000006.1_188	NZ JHVN01000006.1 188	#CCCC00	d__Bacteria
NZ_JACIDF010000006.1_50	NZ JACIDF010000006.1 50	#CCCC00	d__Bacteria
NZ_JACHEP010000001.1_101	NZ JACHEP010000001.1 101	#CCCC00	d__Bacteria
NZ_CP015438.1_1805	NZ CP015438.1 1805	#CCCC00	d__Bacteria
NZ_JACIDE010000009.1_114	NZ JACIDE010000009.1 114	#CCCC00	d__Bacteria
NZ_LILC01000002.1_706	NZ LILC01000002.1 706	#CCCC00	d__Bacteria
NZ_JAFBFC010000003.1_397	NZ JAFBFC010000003.1 397	#CCCC00	d__Bacteria
NZ_QFRU01000001.1_222	NZ QFRU01000001.1 222	#CCCC00	d__Bacteria
NZ_VTEF01000002.1_133	NZ VTEF01000002.1 133	#CCCC00	d__Bacteria
NZ_FXAJ01000003.1_377	NZ FXAJ01000003.1 377	#CCCC00	d__Bacteria
NZ_FOXX01000002.1_400	NZ FOXX01000002.1 400	#CCCC00	d__Bacteria
NZ_NOXE01000020.1_4	NZ NOXE01000020.1 4	#CCCC00	d__Bacteria
NZ_BCVD01000021.1_37	NZ BCVD01000021.1 37	#CCCC00	d__Bacteria
NZ_CP009920.1_948	NZ CP009920.1 948	#CCCC00	d__Bacteria
NZ_JYOO01000002.1_6	NZ JYOO01000002.1 6	#CCCC00	d__Bacteria
NZ_CP023317.1_3872	NZ CP023317.1 3872	#CCCC00	d__Bacteria
NZ_BMFK01000001.1_762	NZ BMFK01000001.1 762	#CCCC00	d__Bacteria
NZ_NCSY01000009.1_119	NZ NCSY01000009.1 119	#CCCC00	d__Bacteria
NZ_JAGIYQ010000011.1_56	NZ JAGIYQ010000011.1 56	#CCCC00	d__Bacteria
NZ_JAGHKQ010000007.1_23	NZ JAGHKQ010000007.1 23	#CCCC00	d__Bacteria
NZ_QAXY01000005.1_258	NZ QAXY01000005.1 258	#CCCC00	d__Bacteria
NZ_KE387252.1_17	NZ KE387252.1 17	#CCCC00	d__Bacteria
NZ_RIAV01000001.1_463	NZ RIAV01000001.1 463	#CCCC00	d__Bacteria
NZ_SLVL01000005.1_89	NZ SLVL01000005.1 89	#CCCC00	d__Bacteria
NZ_NETJ01000005.1_52	NZ NETJ01000005.1 52	#CCCC00	d__Bacteria
NZ_NCTA01000020.1_28	NZ NCTA01000020.1 28	#CCCC00	d__Bacteria
NZ_NULG01000038.1_65	NZ NULG01000038.1 65	#CCCC00	d__Bacteria
NZ_CP053688.1_3957	NZ CP053688.1 3957	#CCCC00	d__Bacteria
NZ_NESS01000006.1_75	NZ NESS01000006.1 75	#CCCC00	d__Bacteria
NZ_SCFN01000008.1_64	NZ SCFN01000008.1 64	#CCCC00	d__Bacteria
NZ_NUGT01000021.1_67	NZ NUGT01000021.1 67	#CCCC00	d__Bacteria
NZ_MDKC01000003.1_70	NZ MDKC01000003.1 70	#CCCC00	d__Bacteria
NZ_LJIZ01000030.1_21	NZ LJIZ01000030.1 21	#CCCC00	d__Bacteria
NZ_NUUX01000037.1_7	NZ NUUX01000037.1 7	#CCCC00	d__Bacteria
NZ_NTZO01000025.1_18	NZ NTZO01000025.1 18	#CCCC00	d__Bacteria
NZ_SCFM01000004.1_379	NZ SCFM01000004.1 379	#CCCC00	d__Bacteria
NZ_JOTN01000015.1_102	NZ JOTN01000015.1 102	#CCCC00	d__Bacteria
NZ_NTTM01000012.1_57	NZ NTTM01000012.1 57	#CCCC00	d__Bacteria
NUQE01000036.1_83	NUQE01000036.1 83	#CCCC00	d__Bacteria
NZ_FPAF01000005.1_93	NZ FPAF01000005.1 93	#CCCC00	d__Bacteria
NZ_FOLV01000004.1_53	NZ FOLV01000004.1 53	#CCCC00	d__Bacteria
NZ_NVOY01000040.1_45	NZ NVOY01000040.1 45	#CCCC00	d__Bacteria
NZ_KB910934.1_41	NZ KB910934.1 41	#CCCC00	d__Bacteria
NZ_LTAQ01000067.1_198	NZ LTAQ01000067.1 198	#CCCC00	d__Bacteria
NZ_AKCS01000005.1_410	NZ AKCS01000005.1 410	#CCCC00	d__Bacteria
NZ_NTSZ01000023.1_176	NZ NTSZ01000023.1 176	#CCCC00	d__Bacteria
NZ_NUOT01000074.1_20	NZ NUOT01000074.1 20	#CCCC00	d__Bacteria
NZ_NTUG01000009.1_139	NZ NTUG01000009.1 139	#CCCC00	d__Bacteria
NZ_CM000745.1_1995	NZ CM000745.1 1995	#CCCC00	d__Bacteria
NZ_JABUAE010000008.1_125	NZ JABUAE010000008.1 125	#CCCC00	d__Bacteria
NZ_JMQC01000008.1_4602	NZ JMQC01000008.1 4602	#CCCC00	d__Bacteria
NC_009674.1_1729	NC 009674.1 1729	#CCCC00	d__Bacteria
NZ_NVPR01000073.1_44	NZ NVPR01000073.1 44	#CCCC00	d__Bacteria
NZ_NULR01000001.1_257	NZ NULR01000001.1 257	#CCCC00	d__Bacteria
NZ_CP036132.1_2097	NZ CP036132.1 2097	#CCCC00	d__Bacteria
NZ_CP009692.1_3647	NZ CP009692.1 3647	#CCCC00	d__Bacteria
NZ_PCNZ01000019.1_71	NZ PCNZ01000019.1 71	#CCCC00	d__Bacteria
NZ_VOVA01000005.1_150	NZ VOVA01000005.1 150	#CCCC00	d__Bacteria
NZ_JH791984.1_1916	NZ JH791984.1 1916	#CCCC00	d__Bacteria
NZ_LXLV01000026.1_24	NZ LXLV01000026.1 24	#CCCC00	d__Bacteria
NZ_NUGR01000003.1_123	NZ NUGR01000003.1 123	#CCCC00	d__Bacteria
NZ_MACH01000087.1_26	NZ MACH01000087.1 26	#CCCC00	d__Bacteria
NZ_MAOC01000021.1_87	NZ MAOC01000021.1 87	#CCCC00	d__Bacteria
CP076653.1_4929	CP076653.1 4929	#CCCC00	d__Bacteria
NZ_MAOI01000101.1_118	NZ MAOI01000101.1 118	#CCCC00	d__Bacteria
NZ_VHIV01000001.1_1474	NZ VHIV01000001.1 1474	#CCCC00	d__Bacteria
NZ_CP013274.1_2125	NZ CP013274.1 2125	#CCCC00	d__Bacteria
NZ_NWUW01000039.1_16	NZ NWUW01000039.1 16	#CCCC00	d__Bacteria
NZ_LOBC01000013.1_70	NZ LOBC01000013.1 70	#CCCC00	d__Bacteria
NZ_MACF01000123.1_109	NZ MACF01000123.1 109	#CCCC00	d__Bacteria
NZ_FMJG01000022.1_87	NZ FMJG01000022.1 87	#CCCC00	d__Bacteria
NZ_MACE01000049.1_207	NZ MACE01000049.1 207	#CCCC00	d__Bacteria
NZ_CP007666.1_1095	NZ CP007666.1 1095	#CCCC00	d__Bacteria
NZ_MACG01000035.1_428	NZ MACG01000035.1 428	#CCCC00	d__Bacteria
NZ_WBPF01000021.1_337	NZ WBPF01000021.1 337	#CCCC00	d__Bacteria
NZ_NVEC01000085.1_8	NZ NVEC01000085.1 8	#CCCC00	d__Bacteria
NZ_MAOE01000083.1_20	NZ MAOE01000083.1 20	#CCCC00	d__Bacteria
NZ_BOQB01000213.1_6	NZ BOQB01000213.1 6	#CCCC00	d__Bacteria
NZ_VDZL01000053.1_2	NZ VDZL01000053.1 2	#CCCC00	d__Bacteria
NC_022781.1_4865	NC 022781.1 4865	#CCCC00	d__Bacteria
NZ_NUPZ01000045.1_20	NZ NUPZ01000045.1 20	#CCCC00	d__Bacteria
NZ_MACI01000003.1_24	NZ MACI01000003.1 24	#CCCC00	d__Bacteria
NZ_NUVD01000089.1_155	NZ NUVD01000089.1 155	#CCCC00	d__Bacteria
NZ_NUMR01000023.1_2	NZ NUMR01000023.1 2	#CCCC00	d__Bacteria
NZ_JACYOF010000018.1_65	NZ JACYOF010000018.1 65	#CCCC00	d__Bacteria
NC_011772.1_2089	NC 011772.1 2089	#CCCC00	d__Bacteria
NZ_CP021061.1_2084	NZ CP021061.1 2084	#CCCC00	d__Bacteria
NZ_NIQX01000081.1_16	NZ NIQX01000081.1 16	#CCCC00	d__Bacteria
NZ_CP014282.1_2139	NZ CP014282.1 2139	#CCCC00	d__Bacteria
NC_004722.1_2213	NC 004722.1 2213	#CCCC00	d__Bacteria
NZ_CP029454.1_2095	NZ CP029454.1 2095	#CCCC00	d__Bacteria
NZ_NVAP01000012.1_91	NZ NVAP01000012.1 91	#CCCC00	d__Bacteria
NZ_JAGYPH010000001.1_742	NZ JAGYPH010000001.1 742	#CCCC00	d__Bacteria
NZ_ABFU01000028.3_52	NZ ABFU01000028.3 52	#CCCC00	d__Bacteria
NZ_RCVZ01000007.1_182	NZ RCVZ01000007.1 182	#CCCC00	d__Bacteria
NZ_QQAY01000004.1_142	NZ QQAY01000004.1 142	#CCCC00	d__Bacteria
JACDOC010000007.1_46	JACDOC010000007.1 46	#CCCC00	d__Bacteria
NZ_JAFBDZ010000001.1_752	NZ JAFBDZ010000001.1 752	#CCCC00	d__Bacteria
NZ_ABCF01000001.1_47	NZ ABCF01000001.1 47	#CCCC00	d__Bacteria
NZ_QXIR01000044.1_26	NZ QXIR01000044.1 26	#CCCC00	d__Bacteria
NZ_NIJF01000083.1_288	NZ NIJF01000083.1 288	#CCCC00	d__Bacteria
NZ_VTEI01000002.1_453	NZ VTEI01000002.1 453	#CCCC00	d__Bacteria
NZ_VTEH01000003.1_303	NZ VTEH01000003.1 303	#CCCC00	d__Bacteria
JAEUUF010000022.1_471	JAEUUF010000022.1 471	#CCCC00	d__Bacteria
JAEUUE010000117.1_2	JAEUUE010000117.1 2	#CCCC00	d__Bacteria
JAFEAM010000008.1_112	JAFEAM010000008.1 112	#CCCC00	d__Bacteria
NZ_LR701576.1_10	NZ LR701576.1 10	#CCCC00	d__Bacteria
JAEUTZ010000017.1_46	JAEUTZ010000017.1 46	#CCCC00	d__Bacteria
JADJMA010000028.1_62	JADJMA010000028.1 62	#CCCC00	d__Bacteria
JAENVX010000463.1_6	JAENVX010000463.1 6	#CCCC00	d__Bacteria
NZ_MINN01000085.1_361	NZ MINN01000085.1 361	#CCCC00	d__Bacteria
NZ_KQ758482.1_777	NZ KQ758482.1 777	#CCCC00	d__Bacteria
NZ_JABMCR010000213.1_10	NZ JABMCR010000213.1 10	#CCCC00	d__Bacteria
NZ_CAHJXM010000003.1_597	NZ CAHJXM010000003.1 597	#CCCC00	d__Bacteria
NZ_LGUE01000001.1_746	NZ LGUE01000001.1 746	#CCCC00	d__Bacteria
NZ_CP047095.1_2622	NZ CP047095.1 2622	#CCCC00	d__Bacteria
NZ_VFMV01000001.1_2080	NZ VFMV01000001.1 2080	#CCCC00	d__Bacteria
NZ_LQXM01000020.1_111	NZ LQXM01000020.1 111	#CCCC00	d__Bacteria
NZ_AP022842.1_2563	NZ AP022842.1 2563	#CCCC00	d__Bacteria
NZ_CAJGBF010000002.1_17	NZ CAJGBF010000002.1 17	#CCCC00	d__Bacteria
NZ_NTUP01000003.1_144	NZ NTUP01000003.1 144	#CCCC00	d__Bacteria
NZ_JAFKOH010000001.1_133	NZ JAFKOH010000001.1 133	#CCCC00	d__Bacteria
NZ_LIXZ01000006.1_306	NZ LIXZ01000006.1 306	#CCCC00	d__Bacteria
NZ_PDIY01000001.1_2747	NZ PDIY01000001.1 2747	#CCCC00	d__Bacteria
NZ_BCVQ01000083.1_4	NZ BCVQ01000083.1 4	#CCCC00	d__Bacteria
NZ_JAAXCV010000030.1_355	NZ JAAXCV010000030.1 355	#CCCC00	d__Bacteria
NZ_VCQN01000001.1_316	NZ VCQN01000001.1 316	#CCCC00	d__Bacteria
NZ_JXZC01000001.1_145	NZ JXZC01000001.1 145	#CCCC00	d__Bacteria
NZ_VTUY01000007.1_161	NZ VTUY01000007.1 161	#CCCC00	d__Bacteria
NZ_VTEX01000001.1_1364	NZ VTEX01000001.1 1364	#CCCC00	d__Bacteria
NZ_QNRJ01000017.1_9	NZ QNRJ01000017.1 9	#CCCC00	d__Bacteria
NZ_CP018866.1_2230	NZ CP018866.1 2230	#CCCC00	d__Bacteria
NZ_NISQ01000001.1_1269	NZ NISQ01000001.1 1269	#CCCC00	d__Bacteria
NZ_CP045403.1_2202	NZ CP045403.1 2202	#CCCC00	d__Bacteria
NZ_KV917375.1_2102	NZ KV917375.1 2102	#CCCC00	d__Bacteria
NZ_JAFBED010000002.1_499	NZ JAFBED010000002.1 499	#CCCC00	d__Bacteria
KV440964.1_2576	KV440964.1 2576	#CCCC00	d__Bacteria
LQXN01000062.1_211	LQXN01000062.1 211	#CCCC00	d__Bacteria
NZ_CP020880.1_2340	NZ CP020880.1 2340	#CCCC00	d__Bacteria
NZ_JAAXCU010000033.1_51	NZ JAAXCU010000033.1 51	#CCCC00	d__Bacteria
NZ_VTEV01000009.1_53	NZ VTEV01000009.1 53	#CCCC00	d__Bacteria
NZ_JAAZWB010000014.1_5	NZ JAAZWB010000014.1 5	#CCCC00	d__Bacteria
NZ_LBMD01000001.1_364	NZ LBMD01000001.1 364	#CCCC00	d__Bacteria
NZ_JACXAI010000002.1_368	NZ JACXAI010000002.1 368	#CCCC00	d__Bacteria
NZ_CP060137.1_2057	NZ CP060137.1 2057	#CCCC00	d__Bacteria
NZ_JGVU02000002.1_756	NZ JGVU02000002.1 756	#CCCC00	d__Bacteria
NZ_WKKF01000015.1_64	NZ WKKF01000015.1 64	#CCCC00	d__Bacteria
NZ_BCVG01000115.1_3	NZ BCVG01000115.1 3	#CCCC00	d__Bacteria
NZ_WMIB01000001.1_264	NZ WMIB01000001.1 264	#CCCC00	d__Bacteria
NZ_CP033906.1_2580	NZ CP033906.1 2580	#CCCC00	d__Bacteria
NZ_JAGVRK010000001.1_2146	NZ JAGVRK010000001.1 2146	#CCCC00	d__Bacteria
NZ_JAQV02000020.1_63	NZ JAQV02000020.1 63	#CCCC00	d__Bacteria
NZ_WKKI01000023.1_14	NZ WKKI01000023.1 14	#CCCC00	d__Bacteria
NZ_CP012600.1_1375	NZ CP012600.1 1375	#CCCC00	d__Bacteria
NZ_LECW02000024.1_140	NZ LECW02000024.1 140	#CCCC00	d__Bacteria
NZ_BCVZ01000004.1_73	NZ BCVZ01000004.1 73	#CCCC00	d__Bacteria
NZ_MRBK01000028.1_9	NZ MRBK01000028.1 9	#CCCC00	d__Bacteria
NZ_LT745776.1_1137	NZ LT745776.1 1137	#CCCC00	d__Bacteria
NC_006270.3_2253	NC 006270.3 2253	#CCCC00	d__Bacteria
NZ_MRBL01000016.1_166	NZ MRBL01000016.1 166	#CCCC00	d__Bacteria
NZ_LBMN02000036.1_96	NZ LBMN02000036.1 96	#CCCC00	d__Bacteria
NZ_LSAZ01000022.1_113	NZ LSAZ01000022.1 113	#CCCC00	d__Bacteria
NZ_JAGGQB010000012.1_111	NZ JAGGQB010000012.1 111	#CCCC00	d__Bacteria
NC_014551.1_2119	NC 014551.1 2119	#CCCC00	d__Bacteria
NZ_LLZC01000012.1_831	NZ LLZC01000012.1 831	#CCCC00	d__Bacteria
NZ_AJVF01000015.1_103	NZ AJVF01000015.1 103	#CCCC00	d__Bacteria
NZ_LSBB01000018.1_638	NZ LSBB01000018.1 638	#CCCC00	d__Bacteria
NZ_AYTO01000034.1_656	NZ AYTO01000034.1 656	#CCCC00	d__Bacteria
NC_000964.3_2044	NC 000964.3 2044	#CCCC00	d__Bacteria
NZ_CP026362.1_1419	NZ CP026362.1 1419	#CCCC00	d__Bacteria
NZ_KZ118859.1_32	NZ KZ118859.1 32	#CCCC00	d__Bacteria
NZ_LPVF01000013.1_137	NZ LPVF01000013.1 137	#CCCC00	d__Bacteria
NZ_RJVS01000002.1_134	NZ RJVS01000002.1 134	#CCCC00	d__Bacteria
NC_016047.1_2175	NC 016047.1 2175	#CCCC00	d__Bacteria
AMXN01000009.1_24	AMXN01000009.1 24	#CCCC00	d__Bacteria
NZ_LN851186.1_2165	NZ LN851186.1 2165	#CCCC00	d__Bacteria
NZ_JACXSI010000045.1_95	NZ JACXSI010000045.1 95	#CCCC00	d__Bacteria
NZ_CABKRX010000087.1_75	NZ CABKRX010000087.1 75	#CCCC00	d__Bacteria
NZ_JAFBEQ010000001.1_339	NZ JAFBEQ010000001.1 339	#CCCC00	d__Bacteria
NZ_HG428741.1_933	NZ HG428741.1 933	#CCCC00	d__Bacteria
NZ_QVTE01000051.1_145	NZ QVTE01000051.1 145	#CCCC00	d__Bacteria
NZ_PGVF01000015.1_1	NZ PGVF01000015.1 1	#CCCC00	d__Bacteria
NZ_FOMA01000006.1_54	NZ FOMA01000006.1 54	#CCCC00	d__Bacteria
NZ_PGUW01000004.1_441	NZ PGUW01000004.1 441	#CCCC00	d__Bacteria
NZ_QVTD01000003.1_882	NZ QVTD01000003.1 882	#CCCC00	d__Bacteria
NZ_QVTC01000061.1_25	NZ QVTC01000061.1 25	#CCCC00	d__Bacteria
NZ_RYZZ01000001.1_95	NZ RYZZ01000001.1 95	#CCCC00	d__Bacteria
NZ_JACJHX010000009.1_46	NZ JACJHX010000009.1 46	#CCCC00	d__Bacteria
NZ_LFZW01000001.1_2883	NZ LFZW01000001.1 2883	#CCCC00	d__Bacteria
NZ_LMVB01000001.1_1305	NZ LMVB01000001.1 1305	#CCCC00	d__Bacteria
NZ_AJTN02000222.1_38	NZ AJTN02000222.1 38	#CCCC00	d__Bacteria
NZ_LT622358.1_526	NZ LT622358.1 526	#CCCC00	d__Bacteria
NZ_QWVS01000002.1_77	NZ QWVS01000002.1 77	#CCCC00	d__Bacteria
NZ_CP026095.1_3043	NZ CP026095.1 3043	#CCCC00	d__Bacteria
NZ_LNNH01000004.1_79	NZ LNNH01000004.1 79	#CCCC00	d__Bacteria
NZ_LMBV01000004.1_91	NZ LMBV01000004.1 91	#CCCC00	d__Bacteria
NZ_CP017080.1_2688	NZ CP017080.1 2688	#CCCC00	d__Bacteria
NZ_LGYA01000001.1_2879	NZ LGYA01000001.1 2879	#CCCC00	d__Bacteria
NZ_CP011008.1_2911	NZ CP011008.1 2911	#CCCC00	d__Bacteria
NZ_FTMX01000001.1_1252	NZ FTMX01000001.1 1252	#CCCC00	d__Bacteria
NZ_JAGGQJ010000031.1_46	NZ JAGGQJ010000031.1 46	#CCCC00	d__Bacteria
NZ_PIZR01000007.1_276	NZ PIZR01000007.1 276	#CCCC00	d__Bacteria
NZ_CP017704.1_4800	NZ CP017704.1 4800	#CCCC00	d__Bacteria
NZ_JADILK010000035.1_31	NZ JADILK010000035.1 31	#CCCC00	d__Bacteria
NZ_KV440950.1_2549	NZ KV440950.1 2549	#CCCC00	d__Bacteria
NC_022524.1_2990	NC 022524.1 2990	#CCCC00	d__Bacteria
NZ_LT800494.1_1943	NZ LT800494.1 1943	#CCCC00	d__Bacteria
NZ_KV440945.1_1976	NZ KV440945.1 1976	#CCCC00	d__Bacteria
NZ_PISD01000008.1_99	NZ PISD01000008.1 99	#CCCC00	d__Bacteria
NZ_JACSQT010000001.1_797	NZ JACSQT010000001.1 797	#CCCC00	d__Bacteria
NZ_CP022983.1_3884	NZ CP022983.1 3884	#CCCC00	d__Bacteria
NZ_LMAS01000010.1_51	NZ LMAS01000010.1 51	#CCCC00	d__Bacteria
NZ_JAGYPM010000003.1_97	NZ JAGYPM010000003.1 97	#CCCC00	d__Bacteria
NZ_CP042593.1_2797	NZ CP042593.1 2797	#CCCC00	d__Bacteria
NZ_JAGIKZ010000008.1_26	NZ JAGIKZ010000008.1 26	#CCCC00	d__Bacteria
NZ_LT904904.1_1822	NZ LT904904.1 1822	#CCCC00	d__Bacteria
NZ_LMBX01000010.1_86	NZ LMBX01000010.1 86	#CCCC00	d__Bacteria
NZ_LJIX01000006.1_3152	NZ LJIX01000006.1 3152	#CCCC00	d__Bacteria
NZ_AUER01000026.1_9	NZ AUER01000026.1 9	#CCCC00	d__Bacteria
NZ_JAAOEO010000001.1_337	NZ JAAOEO010000001.1 337	#CCCC00	d__Bacteria
NZ_LT630337.1_2502	NZ LT630337.1 2502	#CCCC00	d__Bacteria
NZ_LT707409.1_1794	NZ LT707409.1 1794	#CCCC00	d__Bacteria
NZ_JAAIWN010000025.1_27	NZ JAAIWN010000025.1 27	#CCCC00	d__Bacteria
NZ_HE978515.1_334	NZ HE978515.1 334	#CCCC00	d__Bacteria
NZ_SWLZ01000003.1_184	NZ SWLZ01000003.1 184	#CCCC00	d__Bacteria
NZ_VTQX01000034.1_12	NZ VTQX01000034.1 12	#CCCC00	d__Bacteria
DLCS01000149.1_3	DLCS01000149.1 3	#CCCC00	d__Bacteria
NZ_SWBM01000001.1_1732	NZ SWBM01000001.1 1732	#CCCC00	d__Bacteria
NZ_SUND01000009.1_137	NZ SUND01000009.1 137	#CCCC00	d__Bacteria
NZ_BCVH01000001.1_354	NZ BCVH01000001.1 354	#CCCC00	d__Bacteria
NZ_CP030028.1_3033	NZ CP030028.1 3033	#CCCC00	d__Bacteria
QZEB01000051.1_4	QZEB01000051.1 4	#CCCC00	d__Bacteria
NZ_JAEL01000064.1_5	NZ JAEL01000064.1 5	#CCCC00	d__Bacteria
NZ_JAGGRA010000034.1_57	NZ JAGGRA010000034.1 57	#CCCC00	d__Bacteria
NZ_VLKI01000003.1_371	NZ VLKI01000003.1 371	#CCCC00	d__Bacteria
NZ_QGTW01000003.1_84	NZ QGTW01000003.1 84	#CCCC00	d__Bacteria
NZ_LGUF01000007.1_2436	NZ LGUF01000007.1 2436	#CCCC00	d__Bacteria
NZ_JAFKOJ010000002.1_75	NZ JAFKOJ010000002.1 75	#CCCC00	d__Bacteria
NZ_SOEE01000001.1_87	NZ SOEE01000001.1 87	#CCCC00	d__Bacteria
NZ_CP015506.1_3754	NZ CP015506.1 3754	#CCCC00	d__Bacteria
NZ_APVL01000014.1_61	NZ APVL01000014.1 61	#CCCC00	d__Bacteria
NZ_VCRN01000008.1_15	NZ VCRN01000008.1 15	#CCCC00	d__Bacteria
NZ_LDWQ01000028.1_34	NZ LDWQ01000028.1 34	#CCCC00	d__Bacteria
NZ_BCUY01000018.1_33	NZ BCUY01000018.1 33	#CCCC00	d__Bacteria
NZ_MRTQ01000020.1_85	NZ MRTQ01000020.1 85	#CCCC00	d__Bacteria
NZ_NPDG01000083.1_5	NZ NPDG01000083.1 5	#CCCC00	d__Bacteria
NC_021171.1_2955	NC 021171.1 2955	#CCCC00	d__Bacteria
NZ_LR656169.1_24	NZ LR656169.1 24	#CCCC00	d__Bacteria
NZ_JABAIT010000026.1_38	NZ JABAIT010000026.1 38	#CCCC00	d__Bacteria
NZ_PGUZ01000029.1_131	NZ PGUZ01000029.1 131	#CCCC00	d__Bacteria
NZ_PGVA01000041.1_52	NZ PGVA01000041.1 52	#CCCC00	d__Bacteria
NZ_AFEU01000003.1_551	NZ AFEU01000003.1 551	#CCCC00	d__Bacteria
NZ_CP007739.1_1947	NZ CP007739.1 1947	#CCCC00	d__Bacteria
NZ_SLVV01000009.1_313	NZ SLVV01000009.1 313	#CCCC00	d__Bacteria
NZ_FOBW01000006.1_11	NZ FOBW01000006.1 11	#CCCC00	d__Bacteria
NZ_WOFU01000002.1_296	NZ WOFU01000002.1 296	#CCCC00	d__Bacteria
NZ_LIGG01000001.1_4186	NZ LIGG01000001.1 4186	#CCCC00	d__Bacteria
NZ_LAYY01000013.1_158	NZ LAYY01000013.1 158	#CCCC00	d__Bacteria
NZ_QWVT01000023.1_6	NZ QWVT01000023.1 6	#CCCC00	d__Bacteria
NZ_LT630004.1_1715	NZ LT630004.1 1715	#CCCC00	d__Bacteria
NZ_PGVB01000005.1_169	NZ PGVB01000005.1 169	#CCCC00	d__Bacteria
NZ_JAERSD010000006.1_76	NZ JAERSD010000006.1 76	#CCCC00	d__Bacteria
NZ_RSFW01000017.1_267	NZ RSFW01000017.1 267	#CCCC00	d__Bacteria
NZ_JAFEUV010000002.1_481	NZ JAFEUV010000002.1 481	#CCCC00	d__Bacteria
DMSR01000001.1_6	DMSR01000001.1 6	#CCCC00	d__Bacteria
NZ_FVZC01000009.1_1765	NZ FVZC01000009.1 1765	#CCCC00	d__Bacteria
NZ_JXIQ01000101.1_18	NZ JXIQ01000101.1 18	#CCCC00	d__Bacteria
NZ_VEEP01000009.1_210	NZ VEEP01000009.1 210	#CCCC00	d__Bacteria
NZ_JAGGQZ010000018.1_75	NZ JAGGQZ010000018.1 75	#CCCC00	d__Bacteria
NZ_QTKX01000001.1_1798	NZ QTKX01000001.1 1798	#CCCC00	d__Bacteria
NZ_JAGGQQ010000011.1_126	NZ JAGGQQ010000011.1 126	#CCCC00	d__Bacteria
NZ_VMBO01000004.1_128	NZ VMBO01000004.1 128	#CCCC00	d__Bacteria
NZ_JAGGQP010000020.1_16	NZ JAGGQP010000020.1 16	#CCCC00	d__Bacteria
NZ_JAAVUM010000014.1_98	NZ JAAVUM010000014.1 98	#CCCC00	d__Bacteria
NZ_CP025025.1_2796	NZ CP025025.1 2796	#CCCC00	d__Bacteria
NZ_BASE01000138.1_52	NZ BASE01000138.1 52	#CCCC00	d__Bacteria
NZ_JAGGQL010000040.1_7	NZ JAGGQL010000040.1 7	#CCCC00	d__Bacteria
NZ_JAGGQU010000041.1_36	NZ JAGGQU010000041.1 36	#CCCC00	d__Bacteria
NZ_JACHGK010000003.1_18	NZ JACHGK010000003.1 18	#CCCC00	d__Bacteria
NZ_LT629731.1_1644	NZ LT629731.1 1644	#CCCC00	d__Bacteria
NZ_VYKL01000026.1_162	NZ VYKL01000026.1 162	#CCCC00	d__Bacteria
NZ_JABUNR010000008.1_50	NZ JABUNR010000008.1 50	#CCCC00	d__Bacteria
NZ_BCUZ01000027.1_13	NZ BCUZ01000027.1 13	#CCCC00	d__Bacteria
NZ_JAGYPF010000005.1_729	NZ JAGYPF010000005.1 729	#CCCC00	d__Bacteria
NZ_JAAIUV010000011.1_42	NZ JAAIUV010000011.1 42	#CCCC00	d__Bacteria
NZ_LMTJ01000005.1_745	NZ LMTJ01000005.1 745	#CCCC00	d__Bacteria
NZ_MSLS01000016.1_95	NZ MSLS01000016.1 95	#CCCC00	d__Bacteria
NZ_JADDIU010000002.1_153	NZ JADDIU010000002.1 153	#CCCC00	d__Bacteria
NZ_KV440949.1_466	NZ KV440949.1 466	#CCCC00	d__Bacteria
NZ_BNDS01000006.1_189	NZ BNDS01000006.1 189	#CCCC00	d__Bacteria
NZ_JAESWB010000247.1_84	NZ JAESWB010000247.1 84	#CCCC00	d__Bacteria
NZ_JABRWH010000001.1_4757	NZ JABRWH010000001.1 4757	#CCCC00	d__Bacteria
NZ_HG942051.1_50	NZ HG942051.1 50	#CCCC00	d__Bacteria
NZ_MLYR01000034.1_11	NZ MLYR01000034.1 11	#CCCC00	d__Bacteria
NZ_JAEHGC010000001.1_288	NZ JAEHGC010000001.1 288	#CCCC00	d__Bacteria
NZ_SMYO01000007.1_313	NZ SMYO01000007.1 313	#CCCC00	d__Bacteria
NZ_KI535298.1_157	NZ KI535298.1 157	#CCCC00	d__Bacteria
NZ_BCVI01000005.1_1	NZ BCVI01000005.1 1	#CCCC00	d__Bacteria
NZ_BCVP01000012.1_64	NZ BCVP01000012.1 64	#CCCC00	d__Bacteria
NZ_LDNB01000012.1_514	NZ LDNB01000012.1 514	#CCCC00	d__Bacteria
NZ_FXWM01000001.1_4580	NZ FXWM01000001.1 4580	#CCCC00	d__Bacteria
NZ_JAGGQW010000049.1_50	NZ JAGGQW010000049.1 50	#CCCC00	d__Bacteria
NZ_BCUX01000005.1_120	NZ BCUX01000005.1 120	#CCCC00	d__Bacteria
NZ_NTXX01000016.1_185	NZ NTXX01000016.1 185	#CCCC00	d__Bacteria
JAHUWN010000023.1_109	JAHUWN010000023.1 109	#CCCC00	d__Bacteria
NZ_JMLP01000010.1_174	NZ JMLP01000010.1 174	#CCCC00	d__Bacteria
NZ_VEED01000001.1_172	NZ VEED01000001.1 172	#CCCC00	d__Bacteria
NZ_NUZU01000009.1_41	NZ NUZU01000009.1 41	#CCCC00	d__Bacteria
NZ_NPDD01000192.1_23	NZ NPDD01000192.1 23	#CCCC00	d__Bacteria
NZ_JABWSY010000009.1_195	NZ JABWSY010000009.1 195	#CCCC00	d__Bacteria
NZ_FNHN01000001.1_108	NZ FNHN01000001.1 108	#CCCC00	d__Bacteria
NZ_SLYN01000005.1_13	NZ SLYN01000005.1 13	#CCCC00	d__Bacteria
NZ_BAWM01000152.1_450	NZ BAWM01000152.1 450	#CCCC00	d__Bacteria
NZ_BCVA01000009.1_68	NZ BCVA01000009.1 68	#CCCC00	d__Bacteria
NZ_JADBDA010000004.1_280	NZ JADBDA010000004.1 280	#CCCC00	d__Bacteria
NZ_JACCBX010000003.1_108	NZ JACCBX010000003.1 108	#CCCC00	d__Bacteria
NZ_CCAS010000041.1_37	NZ CCAS010000041.1 37	#CCCC00	d__Bacteria
NZ_CVRB01000004.1_150	NZ CVRB01000004.1 150	#CCCC00	d__Bacteria
NZ_CP039727.1_3032	NZ CP039727.1 3032	#CCCC00	d__Bacteria
NZ_AJLS01000055.1_9	NZ AJLS01000055.1 9	#CCCC00	d__Bacteria
NZ_JAANMZ010000005.1_105	NZ JAANMZ010000005.1 105	#CCCC00	d__Bacteria
NZ_JAABNN010000003.1_158	NZ JAABNN010000003.1 158	#CCCC00	d__Bacteria
NZ_PGVE01000091.1_83	NZ PGVE01000091.1 83	#CCCC00	d__Bacteria
NZ_NUNF01000085.1_55	NZ NUNF01000085.1 55	#CCCC00	d__Bacteria
NZ_JAGGQG010000010.1_163	NZ JAGGQG010000010.1 163	#CCCC00	d__Bacteria
NZ_JAFBEX010000017.1_31	NZ JAFBEX010000017.1 31	#CCCC00	d__Bacteria

## Sheet: S5 - PROBES
experiment	target microorganism	probe name/(position)	probe (5-3')	fluorophore	double labelled	Formamide (%)	reference
DOPE-FISH	All Archaea	dd_ARCH_915	GTG CTC CCC CGC CAA TTC CT	Cy5	yes	35	Amann et al. 1990
DOPE-FISH	N-DAMO/Ca. Methanoperedens	dd_DAMOARCH_641	GGT CCC AAG CCT ACC AGT	Cy3	yes	35	Schubert et al 2011
PHA-stain (Red Nile) combination	N-DAMO/Ca. Methanoperedens	ss_DAMOARCH_641	GGT CCC AAG CCT ACC AGT	Alexa350	no	35	Schubert et al 2011
DOPE-FISH	Eubacteria (I)	dd_Eub_I	GCT GCC TCC CGT AGG AGT	FITC	yes	35	Daims et al 1999
DOPE-FISH	Eubacteria (II)	dd_Eub_II	GCA GCC ACC CGT AGG TGT	FITC	yes	35	Daims et al 1999
DOPE-FISH	Eubacteria (III)	dd_Eub_III	GCT GCC ACC CGT AGG TGT	FITC	yes	35	Daims et al 1999

## Sheet: S6- MIMAG
MAG name	GTDB-Tk classification	bin size (bp)	mean gc bin	completeness (%)	redundancy (%)	number contigs	mean contig length	N50 contig
Aggregatilineales_A4B	d__Bacteria;p__Chloroflexota;c__Anaerolineae;o__Aggregatilineales;f__A4b;g__OLB15;s__	6191830	59.25	89.92	1.82	390	15876	23040
Aggregatilineales_UBA2796	d__Bacteria;p__Chloroflexota;c__Anaerolineae;o__Aggregatilineales;f__UBA2796;g__UBA2796;s__UBA2796 sp014879835	5300436	55.55	96.06	2	693	7648	10642
Bacteria_CLD3_SB21	d__Bacteria;p__CLD3;c__CLD3;o__SB21;f__SB21;g__SB21;s__SB21 sp016788215	2607302	44.49	57.48	8.77	1235	2111	2278
Brocadia_1	d__Bacteria;p__Planctomycetota;c__Brocadiae;o__Brocadiales;f__Brocadiaceae;g__Brocadia;s__	3407345	43.21	98.84	1.65	257	13258	19287
Brocadia_2	d__Bacteria;p__Planctomycetota;c__Brocadiae;o__Brocadiales;f__Brocadiaceae;g__Brocadia;s__	2608065	41.08	68.46	1.2	821	3176	3510
Casimicrobiaceae_JACPUX01	d__Bacteria;p__Proteobacteria;c__Gammaproteobacteria;o__Burkholderiales;f__Casimicrobiaceae;g__JACPUX01;s__	4424803	64.02	99.76	0.75	132	33521	63130
Casimicrobiaceae_VBCG01	d__Bacteria;p__Proteobacteria;c__Gammaproteobacteria;o__Burkholderiales;f__Casimicrobiaceae;g__VBCG01;s__VBCG01 sp905339295	3944532	71.48	97.39	0.63	239	16504	23468
Contendobacter	d__Bacteria;p__Proteobacteria;c__Gammaproteobacteria;o__Competibacterales;f__Competibacteraceae;g__Contendobacter;s__Contendobacter sp008933795	4671860	62.62	95.77	2.73	240	19466	31460
Desulfobacillus_1	d__Bacteria;p__Proteobacteria;c__Gammaproteobacteria;o__Burkholderiales;f__Rhodocyclaceae;g__Desulfobacillus;s__Desulfobacillus sp008933825	3451262	66.46	93.62	1.94	134	25755	55560
Desulfobacillus_2	d__Bacteria;p__Proteobacteria;c__Gammaproteobacteria;o__Burkholderiales;f__Rhodocyclaceae;g__Desulfobacillus;s__Desulfobacillus sp905339315	2353992	66.16	67.64	0.78	462	5095	6742
Desulfobacterota_GWA25412	d__Bacteria;p__Desulfobacterota;c__GWC2-55-46;o__GWC2-55-46;f__GWC2-55-46;g__GWA2-54-12;s__GWA2-54-12 sp905339405	2822251	56.67	94.19	1.94	89	31710	66991
Devosia_A	d__Bacteria;p__Proteobacteria;c__Alphaproteobacteria;o__Rhizobiales;f__Devosiaceae;g__Devosia_A;s__Devosia_A sp001899065	4571238	65.9	98.19	4.93	154	29683	73737
Fimbriimonadaceae_H1_ARM1	d__Bacteria;p__Armatimonadota;c__Fimbriimonadia;o__Fimbriimonadales;f__Fimbriimonadaceae;g__H1-ARM1;s__H1-ARM1 sp001567425	2775848	61.05	94.91	0.93	52	53381	93355
Gallionellaceae	d__Bacteria;p__Proteobacteria;c__Gammaproteobacteria;o__Burkholderiales;f__Gallionellaceae;g__;s__	3187169	57.3	98.18	1.34	76	41936	154136
Gammaproteobacteria_QUBU01	d__Bacteria;p__Proteobacteria;c__Gammaproteobacteria;o__GCA-2729495;f__GCA-2729495;g__QUBU01;s__QUBU01 sp015709695	3181401	68.67	90.97	2.04	55	57843	126321
Gemmatimonadaceae_JABWBJ01	d__Bacteria;p__Gemmatimonadota;c__Gemmatimonadetes;o__Gemmatimonadales;f__Gemmatimonadaceae;g__JABWBJ01;s__	3906653	68.48	83.31	3.3	733	5329	7074
Geobacter	d__Bacteria;p__Desulfobacterota;c__Desulfuromonadia;o__Geobacterales;f__Geobacteraceae;g__Geobacter;s__Geobacter sp905339345	4339478	60.1	99.44	0	67	64768	105462
Ignavibacteria_SJA_28_OLB5	d__Bacteria;p__Bacteroidota;c__Ignavibacteria;o__SJA-28;f__OLB5;g__OLB5;s__	3982363	38.43	93.88	0.82	39	102111	174804
Ignavibacteriaceae	d__Bacteria;p__Bacteroidota;c__Ignavibacteria;o__Ignavibacteriales;f__Ignavibacteriaceae;g__;s__	3914640	44.21	97.21	0.67	86	45519	86656
Kapabacteriaceae_OLB6	d__Bacteria;p__Bacteroidota;c__Kapabacteria;o__Kapabacteriales;f__Kapabacteriaceae;g__OLB6;s__OLB6 sp001567175	1875574	49.98	66.28	1.09	801	2341	2615
Methanoperedens_sp905339155	d__Archaea;p__Halobacteriota;c__Methanosarcinia;o__Methanosarcinales;f__Methanoperedenaceae;g__Methanoperedens;s__Methanoperedens sp905339155	3498554	40.73	99.35	2.61	57	61378	114601
Methylocystis	d__Bacteria;p__Proteobacteria;c__Alphaproteobacteria;o__Rhizobiales;f__Beijerinckiaceae;g__Methylocystis;s__	2361917	64.56	56.11	1.79	817	2890	3039
Methylomonas	d__Bacteria;p__Proteobacteria;c__Gammaproteobacteria;o__Methylococcales;f__Methylomonadaceae;g__Methylomonas;s__Methylomonas sp015711015	3745858	52.88	81.95	1.18	736	5089	6225
Methylophilaceae_UBA6140	d__Bacteria;p__Proteobacteria;c__Gammaproteobacteria;o__Burkholderiales;f__Methylophilaceae;g__UBA6140;s__UBA6140 sp905339275	2251488	55.76	81.93	6.87	529	4256	5045
Myxococcota_UBA9160	d__Bacteria;p__Myxococcota_A;c__UBA9160;o__UBA9160;f__UBA9160;g__MYXO;s__MYXO sp905339255	4249457	69.41	90.3	0.97	133	31950	52631
Paceibacteria_UBA918	d__Bacteria;p__Patescibacteria;c__Paceibacteria;o__UBA9983_A;f__UBA918;g__UBA918;s__	729709	52.87	81.87	3.45	33	22112	33618
Polyangiaceae_JADJKB01	d__Bacteria;p__Myxococcota;c__Polyangia;o__Polyangiales;f__Polyangiaceae;g__JADJKB01;s__	8051241	69.81	87.02	8.45	2103	3828	5618
Rhizobiaceae_DUSC01	d__Bacteria;p__Proteobacteria;c__Alphaproteobacteria;o__Rhizobiales;f__Rhizobiaceae;g__DUSC01;s__DUSC01 sp008933895	5541031	66.29	98.63	1.16	84	65964	111449
Sandaracinaceae	d__Bacteria;p__Myxococcota;c__Polyangia;o__Polyangiales;f__Sandaracinaceae;g__;s__	8521881	70.8	86.4	6.64	961	8867	11727
Thermoflexales_Fen1058	d__Bacteria;p__Chloroflexota;c__Anaerolineae;o__Thermoflexales;f__Fen-1058;g__Fen-1058;s__	8432345	58.1	95.45	1.82	304	27737	50075
Thermoflexales_JAGOBP01	d__Bacteria;p__Chloroflexota;c__Anaerolineae;o__Thermoflexales;f__Fen-1058;g__JAGOBP01;s__	4741456	59.93	72.43	7.27	1538	3082	3333

## Sheet: S8- TPM
Genome	Gene_id	TPM_T0_2	TPM_T0_3	TPM_T0_4	TPM_T0_5	TPM_T12_7	TPM_T12_8	TPM_T12_9	TPM_T12_10	TPM_T0_2345_avr	TPM_T12_78910_avr	TPM_T0_2345_std	TPM_T12_78910_std
Aggregatilineales_A4B	contigs_NODE_122_length_125228_cov_5.327643_3	7.34121	0	0	0	0	12.6882	0	29.9717	1.8353	10.665	3.67061	14.193
Aggregatilineales_A4B	contigs_NODE_122_length_125228_cov_5.327643_6	0	0	6.06957	3.97708	0	0	0	0	2.51166	0	3.02341	0
Aggregatilineales_A4B	contigs_NODE_122_length_125228_cov_5.327643_7	0	0	0	2.83933	0	0	0	0	0.709832	0	1.41966	0
Aggregatilineales_A4B	contigs_NODE_122_length_125228_cov_5.327643_8	0	0	0	0	0	12.9386	0	0	0	3.23465	0	6.46929
Aggregatilineales_A4B	contigs_NODE_122_length_125228_cov_5.327643_9	0	4.92499	0	0	0	0	0	0	1.23125	0	2.46249	0
Aggregatilineales_A4B	contigs_NODE_122_length_125228_cov_5.327643_10	0	0	0	0	34.9713	23.4127	36.8379	34.5655	0	32.4469	0	6.10354
Aggregatilineales_A4B	contigs_NODE_122_length_125228_cov_5.327643_11	2.87345	4.3902	14.4076	1.88811	31.6508	44.6969	45.8428	25.4179	5.88983	36.9021	5.77099	10.0026
Aggregatilineales_A4B	contigs_NODE_122_length_125228_cov_5.327643_12	1.36111	2.07957	0	0	0	0	0	2.77847	0.86017	0.694619	1.03564	1.38924
Aggregatilineales_A4B	contigs_NODE_122_length_125228_cov_5.327643_13	4.90998	9.37713	11.0784	3.62956	70.9838	61.5246	58.75	65.1488	7.24878	64.1018	3.548	5.28337
Aggregatilineales_A4B	contigs_NODE_122_length_125228_cov_5.327643_14	3.01029	0	0	0	0	0	0	0	0.752571	0	1.50514	0
Aggregatilineales_A4B	contigs_NODE_122_length_125228_cov_5.327643_18	0	0	0	6.77665	0	0	0	7.01754	1.69416	1.75438	3.38832	3.50877
Aggregatilineales_A4B	contigs_NODE_122_length_125228_cov_5.327643_19	0	0	0	2.52598	0	17.7177	0	0	0.631495	4.42943	1.26299	8.85885
Aggregatilineales_A4B	contigs_NODE_122_length_125228_cov_5.327643_21	0	0	0	4.41549	0	0	0	4.57245	1.10387	1.14311	2.20775	2.28623
Aggregatilineales_A4B	contigs_NODE_122_length_125228_cov_5.327643_25	0	0	3.45782	0	0	0	0	0	0.864454	0	1.72891	0
Aggregatilineales_A4B	contigs_NODE_122_length_125228_cov_5.327643_30	0	0	0	0	17.0295	0	17.9385	0	0	8.74199	0	10.1012
Aggregatilineales_A4B	contigs_NODE_122_length_125228_cov_5.327643_37	0	0	0	0	0	5.30098	0	0	0	1.32525	0	2.65049
Aggregatilineales_A4B	contigs_NODE_122_length_125228_cov_5.327643_39	0	0	0	0	10.3527	8.66372	0	0	0	4.75411	0	5.53271
Aggregatilineales_A4B	contigs_NODE_122_length_125228_cov_5.327643_44	0	0	0	3.66515	0	0	0	0	0.916287	0	1.83257	0
Aggregatilineales_A4B	contigs_NODE_122_length_125228_cov_5.327643_45	0	9.24745	0	0	0	0	0	0	2.31186	0	4.62372	0
Aggregatilineales_A4B	contigs_NODE_122_length_125228_cov_5.327643_49	0	0	2.40059	0	0	0	0	0	0.600147	0	1.20029	0
Aggregatilineales_A4B	contigs_NODE_122_length_125228_cov_5.327643_50	0	0	0	1.3812	0	0	0	0	0.3453	0	0.690601	0
Aggregatilineales_A4B	contigs_NODE_122_length_125228_cov_5.327643_55	0	0	0	0	0	0	5.39327	0	0	1.34832	0	2.69663
Aggregatilineales_A4B	contigs_NODE_122_length_125228_cov_5.327643_57	0	0	0	4.8342	0	0	0	0	1.20855	0	2.4171	0
Aggregatilineales_A4B	contigs_NODE_122_length_125228_cov_5.327643_63	0	0	0	0	0	6.36461	0	0	0	1.59115	0	3.18231
Aggregatilineales_A4B	contigs_NODE_122_length_125228_cov_5.327643_67	0	0	3.43699	2.25208	9.43803	0	0	4.66427	1.42227	3.52557	1.71205	4.51343
Aggregatilineales_A4B	contigs_NODE_122_length_125228_cov_5.327643_68	0	0	5.28278	0	0	0	0	0	1.32069	0	2.64139	0
Aggregatilineales_A4B	contigs_NODE_122_length_125228_cov_5.327643_69	0	0	0	2.39133	5.01081	8.38663	0	0	0.597833	3.34936	1.19567	4.10573
Aggregatilineales_A4B	contigs_NODE_122_length_125228_cov_5.327643_75	0	0	0	0	4.70956	0	0	0	0	1.17739	0	2.35478
Aggregatilineales_A4B	contigs_NODE_122_length_125228_cov_5.327643_80	0	3.1841	0	0	4.30416	7.2039	0	0	0.796026	2.87701	1.59205	3.52671
Aggregatilineales_A4B	contigs_NODE_122_length_125228_cov_5.327643_87	0	0	0	0	0	0	21.1582	0	0	5.28955	0	10.5791
Aggregatilineales_A4B	contigs_NODE_122_length_125228_cov_5.327643_93	0	5.05384	0	6.52055	13.6632	5.71705	0	6.75234	2.8936	6.53315	3.39447	5.60457
Aggregatilineales_A4B	contigs_NODE_122_length_125228_cov_5.327643_95	0	0	0	5.07482	10.6338	0	0	0	1.26871	2.65845	2.53741	5.3169
Aggregatilineales_A4B	contigs_NODE_122_length_125228_cov_5.327643_99	0	6.05756	0	0	0	0	0	0	1.51439	0	3.02878	0
Aggregatilineales_A4B	contigs_NODE_122_length_125228_cov_5.327643_102	0	0	0	0	0	0	1.75319	0	0	0.438298	0	0.876597
Aggregatilineales_A4B	contigs_NODE_122_length_125228_cov_5.327643_103	0	0	0	3.97708	0	0	0	0	0.994269	0	1.98854	0
Aggregatilineales_A4B	contigs_NODE_122_length_125228_cov_5.327643_104	0	0	0	0	8.73632	0	0	0	0	2.18408	0	4.36816
Aggregatilineales_A4B	contigs_NODE_122_length_125228_cov_5.327643_107	0	0	0	0	0	0	0	24.1959	0	6.04897	0	12.0979
Aggregatilineales_A4B	contigs_NODE_332_length_68750_cov_5.116646_2	0	0	0	0	0	0	7.57037	0	0	1.89259	0	3.78518
Aggregatilineales_A4B	contigs_NODE_332_length_68750_cov_5.116646_13	0	0	0	0	0	6.73515	8.47777	0	0	3.80323	0	4.44884
Aggregatilineales_A4B	contigs_NODE_332_length_68750_cov_5.116646_14	0	0	0	3.21818	0	0	0	3.33258	0.804545	0.833144	1.60909	1.66629
Aggregatilineales_A4B	contigs_NODE_332_length_68750_cov_5.116646_15	0	0	0	0	0	0	10.5791	0	0	2.64478	0	5.28955
Aggregatilineales_A4B	contigs_NODE_332_length_68750_cov_5.116646_16	0	0	0	3.25083	0	0	7.17539	0	0.812707	1.79385	1.62541	3.58769
Aggregatilineales_A4B	contigs_NODE_332_length_68750_cov_5.116646_19	0	7.62509	0	0	0	0	0	0	1.90627	0	3.81255	0
Aggregatilineales_A4B	contigs_NODE_332_length_68750_cov_5.116646_20	0	5.87338	0	0	7.93942	0	0	0	1.46835	1.98486	2.93669	3.96971
Aggregatilineales_A4B	contigs_NODE_332_length_68750_cov_5.116646_21	1.54815	0	2.32873	0.762949	6.39475	1.33787	3.36804	3.16028	1.15996	3.56523	1.0033	2.09525
Aggregatilineales_A4B	contigs_NODE_332_length_68750_cov_5.116646_24	0	0	12.8371	0	0	0	0	0	3.20929	0	6.41857	0
Aggregatilineales_A4B	contigs_NODE_332_length_68750_cov_5.116646_27	4.58826	7.01016	6.90169	0	0	0	0	0	4.62503	0	3.27945	0
Aggregatilineales_A4B	contigs_NODE_332_length_68750_cov_5.116646_30	0	5.30037	0	10.2579	14.3297	0	7.54728	14.1634	3.88958	9.01011	4.92626	6.78667
Aggregatilineales_A4B	contigs_NODE_332_length_68750_cov_5.116646_32	1.64197	0	0	0	0	0	0	0	0.410493	0	0.820987	0
Aggregatilineales_A4B	contigs_NODE_332_length_68750_cov_5.116646_33	0	0	0	8.24658	17.2799	28.9215	54.6068	34.1589	2.06165	33.7418	4.12329	15.5965
Aggregatilineales_A4B	contigs_NODE_332_length_68750_cov_5.116646_34	0	23.8153	11.7234	53.7722	225.349	148.173	67.8222	238.644	22.3278	169.997	23.1081	78.9352
Aggregatilineales_A4B	contigs_NODE_332_length_68750_cov_5.116646_39	0	3.1045	0	2.00274	0	0	4.42055	0	1.27681	1.10514	1.54142	2.21028
Aggregatilineales_A4B	contigs_NODE_332_length_68750_cov_5.116646_40	0	0	0	0	12.9838	0	0	0	0	3.24595	0	6.4919
Aggregatilineales_A4B	contigs_NODE_332_length_68750_cov_5.116646_42	0	9.15011	0	0	0	0	0	12.2253	2.28753	3.05632	4.57505	6.11264
Aggregatilineales_A4B	contigs_NODE_332_length_68750_cov_5.116646_44	0	1.81474	0	1.1707	0	0	0	0	0.746361	0	0.901038	0
Aggregatilineales_A4B	contigs_NODE_332_length_68750_cov_5.116646_45	3.93733	6.01564	0	0	24.3952	6.80507	0	8.03739	2.48824	9.80941	2.99584	10.3463
Aggregatilineales_A4B	contigs_NODE_332_length_68750_cov_5.116646_46	0	0	0	0	0	4.24766	5.34667	0	0	2.39858	0	2.80575
Aggregatilineales_A4B	contigs_NODE_332_length_68750_cov_5.116646_47	0	0	0	0	7.53227	0	0	7.44489	0	3.74429	0	4.32368
Aggregatilineales_A4B	contigs_NODE_332_length_68750_cov_5.116646_52	0	0	0	0	22.0319	0	0	0	0	5.50798	0	11.016
Aggregatilineales_A4B	contigs_NODE_332_length_68750_cov_5.116646_55	0	0	0	0	0	5.14834	6.48039	0	0	2.90718	0	3.40069
Aggregatilineales_A4B	contigs_NODE_332_length_68750_cov_5.116646_58	0	0	0	0	0	0	6.02314	0	0	1.50578	0	3.01157
Aggregatilineales_A4B	contigs_NODE_362_length_65550_cov_5.316528_1	0	0	2.67023	0	7.33251	0	7.7239	3.62372	0.667558	4.67003	1.33512	3.62026
Aggregatilineales_A4B	contigs_NODE_362_length_65550_cov_5.316528_2	0	0	0	0	0	22.4762	14.1458	26.5463	0	15.7921	0	11.7251
Aggregatilineales_A4B	contigs_NODE_362_length_65550_cov_5.316528_4	0	0	0	0	0	0	29.4704	0	0	7.36759	0	14.7352
Aggregatilineales_A4B	contigs_NODE_362_length_65550_cov_5.316528_5	0	0	0	0	6.99425	5.85317	0	0	0	3.21186	0	3.73787
Aggregatilineales_A4B	contigs_NODE_362_length_65550_cov_5.316528_10	0	0	0	0	0	0	8.96924	0	0	2.24231	0	4.48462
Aggregatilineales_A4B	contigs_NODE_362_length_65550_cov_5.316528_11	0	0	0	0	60.7777	16.954	21.3406	60.0725	0	39.7862	0	23.9007
Aggregatilineales_A4B	contigs_NODE_362_length_65550_cov_5.316528_20	55.1703	73.7554	72.6141	40.7831	313.343	143.03	120.025	211.164	60.5807	196.89	15.7013	86.7451
Aggregatilineales_A4B	contigs_NODE_362_length_65550_cov_5.316528_22	0	0	0	0	11.4918	0	0	0	0	2.87295	0	5.74589
Aggregatilineales_A4B	contigs_NODE_362_length_65550_cov_5.316528_32	0	0	0	0	0	0	0	13.1232	0	3.2808	0	6.5616
Aggregatilineales_A4B	contigs_NODE_362_length_65550_cov_5.316528_33	0	0	0	0	0	0	7.54728	0	0	1.88682	0	3.77364
Aggregatilineales_A4B	contigs_NODE_362_length_65550_cov_5.316528_34	0	0	0	3.11538	0	0	0	0	0.778844	0	1.55769	0
Aggregatilineales_A4B	contigs_NODE_362_length_65550_cov_5.316528_36	0	0	0	0	17.1538	0	18.0694	0	0	8.8058	0	10.1749
Aggregatilineales_A4B	contigs_NODE_362_length_65550_cov_5.316528_37	0	13.3732	0	0	18.0775	0	0	0	3.34331	4.51936	6.68662	9.03873
Aggregatilineales_A4B	contigs_NODE_362_length_65550_cov_5.316528_39	0	0	0	0	0	3.94913	0	0	0	0.987282	0	1.97456
Aggregatilineales_A4B	contigs_NODE_362_length_65550_cov_5.316528_43	0	0	0	0	0	0	3.16157	0	0	0.790393	0	1.58079
Aggregatilineales_A4B	contigs_NODE_362_length_65550_cov_5.316528_46	10.3444	0	0	0	21.3643	0	0	21.1164	2.58611	10.6202	5.17222	12.2635
Aggregatilineales_A4B	contigs_NODE_362_length_65550_cov_5.316528_47	0	0	11.1144	0	15.2602	0	0	0	2.7786	3.81505	5.55721	7.6301
Aggregatilineales_A4B	contigs_NODE_362_length_65550_cov_5.316528_48	0	0	0	0	3.48675	0	3.67286	0	0	1.7899	0	2.0682
Aggregatilineales_A4B	contigs_NODE_362_length_65550_cov_5.316528_53	0	12.8779	0	0	0	0	0	0	3.21948	0	6.43896	0
Aggregatilineales_A4B	contigs_NODE_362_length_65550_cov_5.316528_55	0	0	0	0	0	5.95959	0	0	0	1.4899	0	2.9798
Aggregatilineales_A4B	contigs_NODE_362_length_65550_cov_5.316528_57	0	0	0	0	6.4919	0	0	0	0	1.62298	0	3.24595
Aggregatilineales_A4B	contigs_NODE_362_length_65550_cov_5.316528_58	0	0	10.6312	0	0	0	0	0	2.65779	0	5.31559	0
Aggregatilineales_A4B	contigs_NODE_362_length_65550_cov_5.316528_59	0	0	0	0	9.21596	15.4248	0	18.2181	0	10.7147	0	8.07335
Aggregatilineales_A4B	contigs_NODE_362_length_65550_cov_5.316528_60	0	0	0	10.5805	0	18.5534	46.7077	21.9133	2.64513	21.7936	5.29026	19.2023
Aggregatilineales_A4B	contigs_NODE_362_length_65550_cov_5.316528_61	0	0	0	5.40499	5.66282	0	0	5.59712	1.35125	2.81498	2.70249	3.25057
Aggregatilineales_A4B	contigs_NODE_362_length_65550_cov_5.316528_62	0	0	0	6.52055	13.6632	0	0	0	1.63014	3.4158	3.26028	6.8316
Aggregatilineales_A4B	contigs_NODE_362_length_65550_cov_5.316528_63	0	0	0	0	0	0	24.0341	0	0	6.00852	0	12.017
Aggregatilineales_A4B	contigs_NODE_362_length_65550_cov_5.316528_64	0	0	0	1.33675	2.80104	0	0	0	0.334188	0.700259	0.668376	1.40052
Aggregatilineales_A4B	contigs_NODE_362_length_65550_cov_5.316528_65	0	0	0	0	0	0	0	4.39094	0	1.09773	0	2.19547
Aggregatilineales_A4B	contigs_NODE_390_length_61946_cov_5.161687_1	16.9834	0	0	0	0	0	0	0	4.24585	0	8.4917	0
Aggregatilineales_A4B	contigs_NODE_390_length_61946_cov_5.161687_4	0	5.9743	0	0	8.07584	0	0	0	1.49357	2.01896	2.98715	4.03792
Aggregatilineales_A4B	contigs_NODE_390_length_61946_cov_5.161687_5	2.36076	28.8551	7.10215	11.6342	14.627	32.6417	10.2718	9.63819	12.4881	16.7947	11.5496	10.7949
Aggregatilineales_A4B	contigs_NODE_390_length_61946_cov_5.161687_6	0	5.25233	0	0	0	0	0	0	1.31308	0	2.62616	0
Aggregatilineales_A4B	contigs_NODE_390_length_61946_cov_5.161687_12	2.72222	0	0	2.6831	0	4.70494	0	0	1.35133	1.17624	1.56046	2.35247
Aggregatilineales_A4B	contigs_NODE_390_length_61946_cov_5.161687_19	0	0	0	0	0	4.3997	0	0	0	1.09992	0	2.19985
Aggregatilineales_A4B	contigs_NODE_390_length_61946_cov_5.161687_26	1.35948	0	0	0	0	0	0	0	0.339871	0	0.679742	0
Aggregatilineales_A4B	contigs_NODE_390_length_61946_cov_5.161687_31	0	0	0	0	20.0006	0	0	0	0	5.00015	0	10.0003
Aggregatilineales_A4B	contigs_NODE_390_length_61946_cov_5.161687_32	0	0	0	4.33025	0	0	0	0	1.08256	0	2.16513	0
Aggregatilineales_A4B	contigs_NODE_390_length_61946_cov_5.161687_33	0	0	0	4.47719	0	0	0	0	1.1193	0	2.23859	0
Aggregatilineales_A4B	contigs_NODE_390_length_61946_cov_5.161687_34	0	11.5134	11.3352	3.71369	0	6.51214	0	0	6.64058	1.62803	5.72852	3.25607
Aggregatilineales_A4B	contigs_NODE_390_length_61946_cov_5.161687_35	2.85901	4.36814	17.2022	8.45378	41.3329	19.7655	6.21987	5.83619	8.22079	18.2886	6.43717	16.6727
Aggregatilineales_A4B	contigs_NODE_390_length_61946_cov_5.161687_38	0	0	0	0	5.66282	0	0	0	0	1.4157	0	2.83141
Aggregatilineales_A4B	contigs_NODE_390_length_61946_cov_5.161687_42	0	0	0	0	0	0	0	5.73532	0	1.43383	0	2.86766
Aggregatilineales_A4B	contigs_NODE_390_length_61946_cov_5.161687_50	0	0	0	0	0	0	0	5.38934	0	1.34733	0	2.69467
Aggregatilineales_A4B	contigs_NODE_431_length_57928_cov_5.712042_1	0	0	0	0	0	0	7.28091	13.6636	0	5.23612	0	6.58374
Aggregatilineales_A4B	contigs_NODE_431_length_57928_cov_5.712042_8	0	5.26824	0	0	7.12142	0	0	0	1.31706	1.78036	2.63412	3.56071
Aggregatilineales_A4B	contigs_NODE_431_length_57928_cov_5.712042_10	0	4.27155	0	0	0	0	6.08233	0	1.06789	1.52058	2.13577	3.04117
Aggregatilineales_A4B	contigs_NODE_431_length_57928_cov_5.712042_12	0	0	0	0	0	0	0	15.4854	0	3.87134	0	7.74268
Aggregatilineales_A4B	contigs_NODE_431_length_57928_cov_5.712042_13	0	0	0	0	0	0	6.80085	0	0	1.70021	0	3.40043
Aggregatilineales_A4B	contigs_NODE_431_length_57928_cov_5.712042_14	0	0	0	0	0	0	0	3.07656	0	0.769141	0	1.53828
Aggregatilineales_A4B	contigs_NODE_431_length_57928_cov_5.712042_15	0	0	0	0	0	5.65134	14.2271	6.67473	0	6.63828	0	5.84898
Aggregatilineales_A4B	contigs_NODE_431_length_57928_cov_5.712042_20	0	0	0	1.97802	0	0	0	0	0.494504	0	0.989008	0
Aggregatilineales_A4B	contigs_NODE_431_length_57928_cov_5.712042_22	0	4.1295	0	2.66398	0	9.34283	5.88007	0	1.69837	3.80572	2.05034	4.61626
Aggregatilineales_A4B	contigs_NODE_431_length_57928_cov_5.712042_23	0	0	5.66761	0	0	0	0	0	1.4169	0	2.83381	0
Aggregatilineales_A4B	contigs_NODE_431_length_57928_cov_5.712042_24	0	0	2.67859	0	0	3.07772	0	0	0.669648	0.769431	1.3393	1.53886
Aggregatilineales_A4B	contigs_NODE_431_length_57928_cov_5.712042_25	0	0	0	0	19.2629	16.1202	0	19.0394	0	13.6056	0	9.18271
Aggregatilineales_A4B	contigs_NODE_431_length_57928_cov_5.712042_26	0	0	0	9.58577	10.043	16.8091	10.5791	9.92652	2.39644	11.8394	4.79289	3.32527
Aggregatilineales_A4B	contigs_NODE_431_length_57928_cov_5.712042_27	1.44036	0	2.16661	0	5.94954	7.46835	0	14.7013	0.901743	7.0298	1.08263	6.04509
Aggregatilineales_A4B	contigs_NODE_431_length_57928_cov_5.712042_29	0	0	0	0	6.36875	0	0	0	0	1.59219	0	3.18438
Aggregatilineales_A4B	contigs_NODE_431_length_57928_cov_5.712042_30	0	0	0	0	13.3148	5.57129	7.01277	19.7406	0	11.4099	0	6.49237
Aggregatilineales_A4B	contigs_NODE_431_length_57928_cov_5.712042_31	0	0	5.29913	3.47225	7.27576	0	0	0	2.19284	1.81894	2.63963	3.63788
Aggregatilineales_A4B	contigs_NODE_431_length_57928_cov_5.712042_32	3.1608	0	0	0	13.0559	0	0	0	0.7902	3.26399	1.5804	6.52797
Aggregatilineales_A4B	contigs_NODE_431_length_57928_cov_5.712042_33	0	0	5.39943	0	0	0	0	0	1.34986	0	2.69971	0
Aggregatilineales_A4B	contigs_NODE_431_length_57928_cov_5.712042_35	0	0	0	0	9.63143	0	0	0	0	2.40786	0	4.81572
Aggregatilineales_A4B	contigs_NODE_431_length_57928_cov_5.712042_36	0	0	6.31594	0	8.67184	0	9.13472	0	1.57898	4.45164	3.15797	5.14378
Aggregatilineales_A4B	contigs_NODE_431_length_57928_cov_5.712042_37	0	0	8.98488	0	6.16816	0	0	6.0966	2.24622	3.06619	4.49244	3.54065
Aggregatilineales_A4B	contigs_NODE_431_length_57928_cov_5.712042_38	0	0	31.0263	10.165	42.5994	23.7663	14.9578	7.01754	10.2978	22.0853	14.6262	15.2916
Aggregatilineales_A4B	contigs_NODE_431_length_57928_cov_5.712042_42	0	0	5.72448	0	0	0	0	0	1.43112	0	2.86224	0
Aggregatilineales_A4B	contigs_NODE_431_length_57928_cov_5.712042_43	0	0	0	0	0	0	0	6.61768	0	1.65442	0	3.30884
Aggregatilineales_A4B	contigs_NODE_434_length_57301_cov_4.982898_6	0	0	0	0	0	0	0	3.45655	0	0.864139	0	1.72828
Aggregatilineales_A4B	contigs_NODE_434_length_57301_cov_4.982898_11	0	0	0	4.16928	0	0	0	0	1.04232	0	2.08464	0
Aggregatilineales_A4B	contigs_NODE_434_length_57301_cov_4.982898_12	0	0	0	0	0	0	6.20428	0	0	1.55107	0	3.10214
Aggregatilineales_A4B	contigs_NODE_434_length_57301_cov_4.982898_13	0	0	0	32.0439	0	0	0	0	8.01097	0	16.0219	0
Aggregatilineales_A4B	contigs_NODE_434_length_57301_cov_4.982898_15	0	0	3.26023	0	4.47632	0	0	0	0.815057	1.11908	1.63011	2.23816
Aggregatilineales_A4B	contigs_NODE_434_length_57301_cov_4.982898_23	0	0	0	3.27934	0	0	0	0	0.819836	0	1.63967	0
Aggregatilineales_A4B	contigs_NODE_434_length_57301_cov_4.982898_25	0	0	0	0	1.50164	2.51331	0	0	0	1.00374	0	1.23041
Aggregatilineales_A4B	contigs_NODE_434_length_57301_cov_4.982898_26	0	0	0	0	4.27285	0	0	0	0	1.06821	0	2.13643
Aggregatilineales_A4B	contigs_NODE_434_length_57301_cov_4.982898_27	0	1.63395	0	0	2.20871	0	0	0	0.408487	0.552178	0.816974	1.10436
Aggregatilineales_A4B	contigs_NODE_434_length_57301_cov_4.982898_28	0	0	0	0	0	0	14.7352	0	0	3.68379	0	7.36759
Aggregatilineales_A4B	contigs_NODE_434_length_57301_cov_4.982898_29	0	0	0	0	0	0	9.10114	0	0	2.27528	0	4.55057
Aggregatilineales_A4B	contigs_NODE_434_length_57301_cov_4.982898_36	0	0	0	11.3286	0	0	0	0	2.83216	0	5.66432	0
Aggregatilineales_A4B	contigs_NODE_434_length_57301_cov_4.982898_38	0	0	0	0	0	0	12.6949	0	0	3.17373	0	6.34746
Aggregatilineales_A4B	contigs_NODE_434_length_57301_cov_4.982898_41	0	0	0	0	0	0	0	3.8908	0	0.972699	0	1.9454
Aggregatilineales_A4B	contigs_NODE_434_length_57301_cov_4.982898_44	0	0	0	0	0	5.16185	0	0	0	1.29046	0	2.58093
Aggregatilineales_A4B	contigs_NODE_434_length_57301_cov_4.982898_46	0	0	0	2.71558	0	0	0	0	0.678895	0	1.35779	0
Aggregatilineales_A4B	contigs_NODE_434_length_57301_cov_4.982898_47	0	0	0	5.72212	0	0	0	0	1.43053	0	2.86106	0
Aggregatilineales_A4B	contigs_NODE_434_length_57301_cov_4.982898_48	0	0	13.7479	0	0	0	9.9418	0	3.43699	2.48545	6.87397	4.9709
Aggregatilineales_A4B	contigs_NODE_434_length_57301_cov_4.982898_50	0	0	5.10931	0	0	0	0	6.93375	1.27733	1.73344	2.55466	3.46687
Aggregatilineales_A4B	contigs_NODE_446_length_56387_cov_5.584730_9	0	0	0	0	4.96843	0	0	0	0	1.24211	0	2.48422
Aggregatilineales_A4B	contigs_NODE_446_length_56387_cov_5.584730_15	0	0	0	0	0	3.84114	0	0	0	0.960286	0	1.92057
Aggregatilineales_A4B	contigs_NODE_446_length_56387_cov_5.584730_16	0	0	0	4.87624	0	8.55072	0	10.0992	1.21906	4.66247	2.43812	5.42074
Aggregatilineales_A4B	contigs_NODE_446_length_56387_cov_5.584730_18	0	0	0	0	0	0	0	10.0121	0	2.50302	0	5.00604
Aggregatilineales_A4B	contigs_NODE_446_length_56387_cov_5.584730_21	0	0	0	0	0	5.06872	0	5.98661	0	2.76383	0	3.21332
Aggregatilineales_A4B	contigs_NODE_446_length_56387_cov_5.584730_23	0	0	0	0	0	0	6.69057	0	0	1.67264	0	3.34528
Aggregatilineales_A4B	contigs_NODE_446_length_56387_cov_5.584730_24	0	0	0	5.05196	10.5859	0	0	10.4631	1.26299	5.26225	2.52598	6.07652
Aggregatilineales_A4B	contigs_NODE_446_length_56387_cov_5.584730_29	0	0	0	16.5744	11.5767	0	0	11.4424	4.1436	5.75477	8.28721	6.64526
Aggregatilineales_A4B	contigs_NODE_446_length_56387_cov_5.584730_30	0	0	11.2978	0	0	0	0	7.66602	2.82445	1.91651	5.64891	3.83301
Aggregatilineales_A4B	contigs_NODE_446_length_56387_cov_5.584730_31	0	0	0	0	0	5.88822	0	0	0	1.47205	0	2.94411
Aggregatilineales_A4B	contigs_NODE_446_length_56387_cov_5.584730_34	0	0	2.70398	0	0	0	0	0	0.675995	0	1.35199	0
Aggregatilineales_A4B	contigs_NODE_446_length_56387_cov_5.584730_42	2.1033	6.42706	3.16381	0	0	0	0	0	2.92354	0	2.68032	0
Aggregatilineales_A4B	contigs_NODE_446_length_56387_cov_5.584730_43	0	0	0	3.26028	0	0	0	6.75234	0.815069	1.68808	1.63014	3.37617
Aggregatilineales_A4B	contigs_NODE_446_length_56387_cov_5.584730_44	0	0	0	5.84133	0	0	0	0	1.46033	0	2.92066	0
Aggregatilineales_A4B	contigs_NODE_446_length_56387_cov_5.584730_45	0	0	0	1.56421	0	2.74291	3.45259	1.61981	0.391051	1.95383	0.782103	1.50532
Aggregatilineales_A4B	contigs_NODE_446_length_56387_cov_5.584730_47	0	13.5822	0	0	0	0	0	0	3.39555	0	6.7911	0
Aggregatilineales_A4B	contigs_NODE_446_length_56387_cov_5.584730_48	16.2555	0	0	0	0	0	0	0	4.06388	0	8.12777	0
Aggregatilineales_A4B	contigs_NODE_461_length_54934_cov_5.133184_2	0	0	4.95404	0	0	0	0	0	1.23851	0	2.47702	0
Aggregatilineales_A4B	contigs_NODE_461_length_54934_cov_5.133184_3	0	0	0	0	7.2088	0	0	0	0	1.8022	0	3.6044
Aggregatilineales_A4B	contigs_NODE_461_length_54934_cov_5.133184_4	0	0	0	0	15.5634	0	8.19705	7.69141	0	7.86296	0	6.35777
Aggregatilineales_A4B	contigs_NODE_461_length_54934_cov_5.133184_5	0	0	0	0	0	14.4608	9.10114	0	0	5.89048	0	7.14502
Aggregatilineales_A4B	contigs_NODE_461_length_54934_cov_5.133184_6	11.5229	0	4.33321	0	0	0	0	0	3.96403	0	5.43753	0
Aggregatilineales_A4B	contigs_NODE_461_length_54934_cov_5.133184_10	0	0	0	0	2.93759	0	0	0	0	0.734397	0	1.46879
Aggregatilineales_A4B	contigs_NODE_461_length_54934_cov_5.133184_11	0	0	0	0	0	0	0	5.11631	0	1.27908	0	2.55816
Aggregatilineales_A4B	contigs_NODE_461_length_54934_cov_5.133184_24	0	0	0	0	0	0	0	6.08064	0	1.52016	0	3.04032
Aggregatilineales_A4B	contigs_NODE_461_length_54934_cov_5.133184_29	0	9.2969	0	0	0	0	0	0	2.32423	0	4.64845	0
Aggregatilineales_A4B	contigs_NODE_461_length_54934_cov_5.133184_30	0	0	0	0	6.31739	0	0	6.2441	0	3.14037	0	3.62631
Aggregatilineales_A4B	contigs_NODE_461_length_54934_cov_5.133184_36	0	3.96922	3.90781	0	0	4.4901	5.65185	5.30321	1.96926	3.86129	2.27404	2.61981
Aggregatilineales_A4B	contigs_NODE_461_length_54934_cov_5.133184_41	0	0	0	0	0	8.29816	0	9.80086	0	4.52476	0	5.26063
Aggregatilineales_A4B	contigs_NODE_461_length_54934_cov_5.133184_44	0	0	0	0	59.4954	0	15.6678	29.4026	0	26.1415	0	25.2731
Aggregatilineales_A4B	contigs_NODE_461_length_54934_cov_5.133184_49	0	8.31828	0	0	11.2444	0	0	0	2.07957	2.81109	4.15914	5.62218
Aggregatilineales_A4B	contigs_NODE_462_length_54869_cov_5.082041_3	0	0	4.67656	0	0	0	0	0	1.16914	0	2.33828	0
Aggregatilineales_A4B	contigs_NODE_462_length_54869_cov_5.082041_4	0	4.02435	0	0	0	0	0	0	1.00609	0	2.01218	0
Aggregatilineales_A4B	contigs_NODE_462_length_54869_cov_5.082041_10	0	0	6.87397	4.50416	0	0	0	0	2.84453	0	3.4241	0
Aggregatilineales_A4B	contigs_NODE_462_length_54869_cov_5.082041_16	0	0	0	0	0	0	0	7.84731	0	1.96183	0	3.92366
Aggregatilineales_A4B	contigs_NODE_462_length_54869_cov_5.082041_17	0	0	0	0	20.0861	0	0	0	0	5.02152	0	10.043
Aggregatilineales_A4B	contigs_NODE_462_length_54869_cov_5.082041_19	0	0	15.8483	0	0	0	0	0	3.96208	0	7.92416	0
Aggregatilineales_A4B	contigs_NODE_462_length_54869_cov_5.082041_20	0	0	0	3.14156	0	0	0	0	0.785389	0	1.57078	0
Aggregatilineales_A4B	contigs_NODE_462_length_54869_cov_5.082041_23	37.9296	0	57.054	37.3845	235.007	196.666	165.034	541.988	33.092	284.674	23.8822	173.912
Aggregatilineales_A4B	contigs_NODE_462_length_54869_cov_5.082041_32	0	0	0	0	0	0	2.9576	2.77516	0	1.43319	0	1.65658
Aggregatilineales_A4B	contigs_NODE_462_length_54869_cov_5.082041_35	0	0	0	1.5197	0	0	0	6.29486	0.379924	1.57372	0.759848	3.14743
Aggregatilineales_A4B	contigs_NODE_462_length_54869_cov_5.082041_36	0	0	0	0	0	8.98021	0	0	0	2.24505	0	4.4901
Aggregatilineales_A4B	contigs_NODE_462_length_54869_cov_5.082041_40	0	0	6.26967	0	0	0	0	0	1.56742	0	3.13483	0
Aggregatilineales_A4B	contigs_NODE_462_length_54869_cov_5.082041_48	1.41705	0	2.13153	2.79336	2.92661	2.44915	9.24848	0	1.58548	3.65606	1.19712	3.94253
Aggregatilineales_A4B	contigs_NODE_462_length_54869_cov_5.082041_49	0	9.71241	19.1242	6.26556	26.2578	32.9609	13.8297	0	8.77555	18.2621	7.98506	14.5274
Aggregatilineales_A4B	contigs_NODE_462_length_54869_cov_5.082041_50	15.3769	35.2403	23.13	7.57794	47.6365	53.1531	66.9057	78.4731	20.3313	61.5421	11.7941	13.8945
Aggregatilineales_A4B	contigs_NODE_462_length_54869_cov_5.082041_55	0	0	0	0	7.39016	0	0	0	0	1.84754	0	3.69508
Aggregatilineales_A4B	contigs_NODE_464_length_54726_cov_5.729070_7	0	4.45774	0	0	0	0	0	0	1.11444	0	2.22887	0
Aggregatilineales_A4B	contigs_NODE_464_length_54726_cov_5.729070_12	0	0	0	0	7.07852	0	0	0	0	1.76963	0	3.53926
Aggregatilineales_A4B	contigs_NODE_464_length_54726_cov_5.729070_14	0	0	0	1.84463	0	0	0	0	0.461158	0	0.922315	0
Aggregatilineales_A4B	contigs_NODE_464_length_54726_cov_5.729070_16	0	0	0	0	0	1.61334	0	1.9055	0	0.879711	0	1.02278
Aggregatilineales_A4B	contigs_NODE_464_length_54726_cov_5.729070_17	0	0	0	4.87624	0	0	0	0	1.21906	0	2.43812	0
Aggregatilineales_A4B	contigs_NODE_464_length_54726_cov_5.729070_21	0	4.5511	0	0	0	0	0	0	1.13778	0	2.27555	0
Aggregatilineales_A4B	contigs_NODE_464_length_54726_cov_5.729070_26	0	0	0	1.50947	0	0	0	0	0.377367	0	0.754734	0
Aggregatilineales_A4B	contigs_NODE_464_length_54726_cov_5.729070_30	0	0	9.61584	0	13.2026	11.0487	27.8147	0	2.40396	13.0165	4.80792	11.4357
Aggregatilineales_A4B	contigs_NODE_464_length_54726_cov_5.729070_31	0	27.1644	0	0	0	0	0	0	6.7911	0	13.5822	0
Aggregatilineales_A4B	contigs_NODE_464_length_54726_cov_5.729070_33	17.7795	81.4932	26.744	0	0	0	0	0	31.5042	0	35.1304	0
Aggregatilineales_A4B	contigs_NODE_464_length_54726_cov_5.729070_34	0	0	0	0	0	0	34.3821	0	0	8.59552	0	17.191
Aggregatilineales_A4B	contigs_NODE_464_length_54726_cov_5.729070_35	0	0	0	6.50165	0	0	7.17539	0	1.62541	1.79385	3.25083	3.58769
Aggregatilineales_A4B	contigs_NODE_464_length_54726_cov_5.729070_40	0	0	0	0	0	6.06995	0	7.16915	0	3.30978	0	3.84806
Aggregatilineales_A4B	contigs_NODE_464_length_54726_cov_5.729070_41	0	0	0	0	5.13116	0	0	0	0	1.28279	0	2.56558
Aggregatilineales_A4B	contigs_NODE_464_length_54726_cov_5.729070_42	0	0	0	1.17315	0	2.05718	2.58945	0	0.293289	1.16166	0.586577	1.35885
Aggregatilineales_A4B	contigs_NODE_464_length_54726_cov_5.729070_51	0	0	0	0	0	5.52434	0	0	0	1.38108	0	2.76217
Aggregatilineales_A4B	contigs_NODE_464_length_54726_cov_5.729070_52	0	0	4.61353	0	0	0	6.67253	0	1.15338	1.66813	2.30676	3.33627
Aggregatilineales_A4B	contigs_NODE_476_length_54190_cov_4.973123_3	0	5.70007	0	0	0	0	0	0	1.42502	0	2.85003	0
Aggregatilineales_A4B	contigs_NODE_476_length_54190_cov_4.973123_19	0	4.09064	0	5.27781	5.52958	9.25489	11.6495	32.7925	2.34211	14.8066	2.74752	12.2522
Aggregatilineales_A4B	contigs_NODE_476_length_54190_cov_4.973123_21	0	0	0	0	0	1.9281	0	0	0	0.482026	0	0.964051
Aggregatilineales_A4B	contigs_NODE_476_length_54190_cov_4.973123_22	0	0	0	0	3.1168	0	0	3.08064	0	1.54936	0	1.78911
Aggregatilineales_A4B	contigs_NODE_476_length_54190_cov_4.973123_23	0	0	0	0	0	0	0	4.47554	0	1.11888	0	2.23777
Aggregatilineales_A4B	contigs_NODE_476_length_54190_cov_4.973123_24	0	2.43661	0	0.785939	1.64686	4.13454	3.46953	0	0.805637	2.31273	1.1487	1.86631
Aggregatilineales_A4B	contigs_NODE_476_length_54190_cov_4.973123_28	0	3.78763	0	0	0	0	5.39327	0	0.946907	1.34832	1.89381	2.69663
Aggregatilineales_A4B	contigs_NODE_476_length_54190_cov_4.973123_31	0	0	0	0	0	0	0	4.49285	0	1.12321	0	2.24643
Aggregatilineales_A4B	contigs_NODE_476_length_54190_cov_4.973123_34	0	0	0	0	11.0852	0	0	10.9566	0	5.51046	0	6.36315
Aggregatilineales_A4B	contigs_NODE_476_length_54190_cov_4.973123_35	0	0	0	0	0	1.95299	0	0	0	0.488248	0	0.976497
Aggregatilineales_A4B	contigs_NODE_476_length_54190_cov_4.973123_37	0	0	0	0	0	0	0	3.38108	0	0.845271	0	1.69054
Aggregatilineales_A4B	contigs_NODE_476_length_54190_cov_4.973123_38	0	0	0	0	4.28845	0	0	0	0	1.07211	0	2.14422
Aggregatilineales_A4B	contigs_NODE_476_length_54190_cov_4.973123_39	0	0	0	0	22.1705	0	0	0	0	5.54262	0	11.0852
Aggregatilineales_A4B	contigs_NODE_484_length_53371_cov_4.957855_3	0	0	12.6787	0	17.4079	0	0	17.206	3.16967	8.65347	6.33933	9.99251
Aggregatilineales_A4B	contigs_NODE_484_length_53371_cov_4.957855_6	0	0	0	0	27.0123	0	0	0	0	6.75307	0	13.5061
Aggregatilineales_A4B	contigs_NODE_484_length_53371_cov_4.957855_7	0	4.25066	0	0	0	0	6.05259	5.67923	1.06267	2.93295	2.12533	3.39011
Aggregatilineales_A4B	contigs_NODE_484_length_53371_cov_4.957855_8	0	0	0	22.8885	95.9212	0	0	47.4042	5.72212	35.8313	11.4442	45.8712
Aggregatilineales_A4B	contigs_NODE_484_length_53371_cov_4.957855_9	0	0	0	1.62072	3.39605	0	7.15465	3.35665	0.405179	3.47684	0.810358	2.92322
Aggregatilineales_A4B	contigs_NODE_484_length_53371_cov_4.957855_12	0	0	6.8602	0	0	7.88242	0	4.65492	1.71505	3.13434	3.4301	3.85161
Aggregatilineales_A4B	contigs_NODE_484_length_53371_cov_4.957855_13	0	0.881603	2.60388	1.70619	3.57516	0.997295	2.51066	2.35579	1.29792	2.35972	1.11507	1.05772
Aggregatilineales_A4B	contigs_NODE_484_length_53371_cov_4.957855_16	0	0	3.73716	2.44877	0	0	0	5.07163	1.54648	1.26791	1.86158	2.53581
Aggregatilineales_A4B	contigs_NODE_484_length_53371_cov_4.957855_19	0	0	0	1.4757	0	0	0	0	0.368926	0	0.737852	0
Aggregatilineales_A4B	contigs_NODE_484_length_53371_cov_4.957855_27	0	6.07874	0	0	0	0	0	0	1.51969	0	3.03937	0
Aggregatilineales_A4B	contigs_NODE_484_length_53371_cov_4.957855_32	0	0	0	8.36967	0	0	0	0	2.09242	0	4.18483	0
Aggregatilineales_A4B	contigs_NODE_484_length_53371_cov_4.957855_37	3.87696	0	0	9.55311	0	3.35037	0	0	3.35752	0.837592	4.51667	1.67518
Aggregatilineales_A4B	contigs_NODE_485_length_53356_cov_5.313090_6	0	0	0	0	0	0	0	16.2434	0	4.06085	0	8.1217
Aggregatilineales_A4B	contigs_NODE_485_length_53356_cov_5.313090_11	0	0	0	7.23571	0	0	0	0	1.80893	0	3.61786	0
Aggregatilineales_A4B	contigs_NODE_485_length_53356_cov_5.313090_12	0	0	0	0	0	0	0	11.9732	0	2.99331	0	5.98661
Aggregatilineales_A4B	contigs_NODE_485_length_53356_cov_5.313090_16	0	0	19.9025	0	0	0	0	0	4.97564	0	9.95127	0
Aggregatilineales_A4B	contigs_NODE_485_length_53356_cov_5.313090_17	0	1.66366	0	1.07324	2.24887	7.5279	2.36891	0	0.684224	3.03642	0.826024	3.18638
Aggregatilineales_A4B	contigs_NODE_485_length_53356_cov_5.313090_18	0	0	6.90169	0	0	0	0	0	1.72542	0	3.45085	0
Aggregatilineales_A4B	contigs_NODE_485_length_53356_cov_5.313090_20	0	0	0	0	6.20071	0	0	0	0	1.55018	0	3.10036
Aggregatilineales_A4B	contigs_NODE_485_length_53356_cov_5.313090_21	1.01326	1.5481	0	0.998696	0	0	0	0	0.890014	0	0.646067	0
Aggregatilineales_A4B	contigs_NODE_485_length_53356_cov_5.313090_22	0	0	0	0	6.85151	0	0	0	0	1.71288	0	3.42576
Aggregatilineales_A4B	contigs_NODE_485_length_53356_cov_5.313090_23	0	0	0	0	16.8263	4.69371	11.8163	0	0	8.33406	0	7.45994
Aggregatilineales_A4B	contigs_NODE_485_length_53356_cov_5.313090_25	0	0	0	0	0	4.04664	0	0	0	1.01166	0	2.02332
Aggregatilineales_A4B	contigs_NODE_485_length_53356_cov_5.313090_27	0	0	0	0	11.1114	0	0	0	0	2.77786	0	5.55572
Aggregatilineales_A4B	contigs_NODE_485_length_53356_cov_5.313090_30	0	2.6829	0	0	0	0	0	0	0.670726	0	1.34145	0
Aggregatilineales_A4B	contigs_NODE_485_length_53356_cov_5.313090_31	0	0	0	0	0	3.87902	0	0	0	0.969756	0	1.93951
Aggregatilineales_A4B	contigs_NODE_485_length_53356_cov_5.313090_35	0	0	0	0	0	0	6.67253	0	0	1.66813	0	3.33627
Aggregatilineales_A4B	contigs_NODE_485_length_53356_cov_5.313090_40	0	0	0	6.52055	0	0	0	0	1.63014	0	3.26028	0
Aggregatilineales_A4B	contigs_NODE_485_length_53356_cov_5.313090_45	0	0	3.02941	0	0	0	0	0	0.757354	0	1.51471	0
Aggregatilineales_A4B	contigs_NODE_526_length_50483_cov_5.554910_4	2.18825	1.67165	0	1.0784	0	0	0	2.23347	1.23457	0.558367	0.939697	1.11673
Aggregatilineales_A4B	contigs_NODE_526_length_50483_cov_5.554910_9	0	0	8.11194	5.31533	0	27.9621	0	11.0086	3.35682	9.74265	4.04077	13.2084
Aggregatilineales_A4B	contigs_NODE_526_length_50483_cov_5.554910_10	0	0	2.63732	0	3.62106	0	0	0	0.659329	0.905266	1.31866	1.81053
Aggregatilineales_A4B	contigs_NODE_526_length_50483_cov_5.554910_12	0	0	0	0	4.58998	0	0	0	0	1.14749	0	2.29499
Aggregatilineales_A4B	contigs_NODE_526_length_50483_cov_5.554910_19	0	0	0	0	0	10.6884	0	0	0	2.6721	0	5.3442
Aggregatilineales_A4B	contigs_NODE_526_length_50483_cov_5.554910_20	0	0	0	0	0	0	39.6082	0	0	9.90204	0	19.8041
Aggregatilineales_A4B	contigs_NODE_526_length_50483_cov_5.554910_21	0	0	4.0656	0	0	4.67141	0	0	1.0164	1.16785	2.0328	2.33571
Aggregatilineales_A4B	contigs_NODE_526_length_50483_cov_5.554910_26	0	0	3.56216	0	0	0	0	0	0.890541	0	1.78108	0
Aggregatilineales_A4B	contigs_NODE_526_length_50483_cov_5.554910_34	3.47978	0	0	0	0	0	0	0	0.869945	0	1.73989	0
Aggregatilineales_A4B	contigs_NODE_526_length_50483_cov_5.554910_35	0	0	6.73866	0	0	0	0	0	1.68466	0	3.36933	0
Aggregatilineales_A4B	contigs_NODE_526_length_50483_cov_5.554910_39	0	0	0	7.4769	15.6671	0	0	0	1.86923	3.91678	3.73845	7.83357
Aggregatilineales_A4B	contigs_NODE_526_length_50483_cov_5.554910_43	0	0	0	0	0	0	0	14.5175	0	3.62938	0	7.25876
Aggregatilineales_A4B	contigs_NODE_526_length_50483_cov_5.554910_44	0	0	3.62631	0	0	0	0	0	0.906578	0	1.81316	0
Aggregatilineales_A4B	contigs_NODE_529_length_50304_cov_4.914028_6	0	0	0	0	0	0	9.13472	0	0	2.28368	0	4.56736
Aggregatilineales_A4B	contigs_NODE_529_length_50304_cov_4.914028_7	0	0	0	0	4.46781	0	4.70629	0	0	2.29353	0	2.65012
Aggregatilineales_A4B	contigs_NODE_529_length_50304_cov_4.914028_13	0	0	2.56615	0	0	0	0	0	0.641536	0	1.28307	0
Aggregatilineales_A4B	contigs_NODE_529_length_50304_cov_4.914028_14	3.41708	0	0	0	0	0	0	0	0.85427	0	1.70854	0
Aggregatilineales_A4B	contigs_NODE_529_length_50304_cov_4.914028_20	0	0	0	0	0	5.9777	0	0	0	1.49443	0	2.98885
Aggregatilineales_A4B	contigs_NODE_529_length_50304_cov_4.914028_23	1.92536	0	0	5.69307	7.95286	3.32769	0	0	1.90461	2.82014	2.68378	3.76425
Aggregatilineales_A4B	contigs_NODE_529_length_50304_cov_4.914028_25	0	0	3.55846	0	0	0	0	0	0.889615	0	1.77923	0
Aggregatilineales_A4B	contigs_NODE_529_length_50304_cov_4.914028_26	0	0	0	1.83858	0	0	0	0	0.459646	0	0.919291	0
Aggregatilineales_A4B	contigs_NODE_529_length_50304_cov_4.914028_32	0	0	0	0	0	0	9.10114	0	0	2.27528	0	4.55057
Aggregatilineales_A4B	contigs_NODE_529_length_50304_cov_4.914028_33	0	6.51131	0	0	0	0	0	0	1.62783	0	3.25566	0
Aggregatilineales_A4B	contigs_NODE_529_length_50304_cov_4.914028_34	6.70661	6.83112	0	2.20341	0	0	0	0	3.93528	0	3.39372	0
Aggregatilineales_A4B	contigs_NODE_529_length_50304_cov_4.914028_35	0	0	0	7.14354	0	0	0	0	1.78588	0	3.57177	0
Aggregatilineales_A4B	contigs_NODE_552_length_48720_cov_4.871242_2	5.19583	0	2.6052	3.41411	7.15394	2.9934	7.5358	0	2.80379	4.42078	2.15986	3.59417
Aggregatilineales_A4B	contigs_NODE_552_length_48720_cov_4.871242_4	0	0	4.79445	0	0	0	0	0	1.19861	0	2.39723	0
Aggregatilineales_A4B	contigs_NODE_552_length_48720_cov_4.871242_5	0	0	0	0	5.77413	0	0	0	0	1.44353	0	2.88706
Aggregatilineales_A4B	contigs_NODE_552_length_48720_cov_4.871242_6	0	0	0	0	0	4.57364	0	0	0	1.14341	0	2.28682
Aggregatilineales_A4B	contigs_NODE_552_length_48720_cov_4.871242_8	0	0	0	3.48303	0	0	0	0	0.870757	0	1.74151	0
Aggregatilineales_A4B	contigs_NODE_552_length_48720_cov_4.871242_9	17.2035	0	18.484	9.68929	15.2272	12.743	21.3867	15.0506	11.3442	16.1019	8.49976	3.70053
Aggregatilineales_A4B	contigs_NODE_552_length_48720_cov_4.871242_10	7.13409	5.44991	5.36558	0	0	0	7.76022	0	4.48739	1.94005	3.1005	3.88011
Aggregatilineales_A4B	contigs_NODE_552_length_48720_cov_4.871242_19	0	0	0	0	0	6.14583	0	0	0	1.53646	0	3.07291
Aggregatilineales_A4B	contigs_NODE_552_length_48720_cov_4.871242_27	0	0	1.48449	0	0	0	0	0	0.371123	0	0.742246	0
Aggregatilineales_A4B	contigs_NODE_552_length_48720_cov_4.871242_28	0	5.3658	0	0	0	6.06995	0	0	1.34145	1.51749	2.6829	3.03498
Aggregatilineales_A4B	contigs_NODE_552_length_48720_cov_4.871242_29	0	0	0	0	0	0	0	3.66952	0	0.917379	0	1.83476
Aggregatilineales_A4B	contigs_NODE_552_length_48720_cov_4.871242_30	0	0	0	0	0	0	0	7.40927	0	1.85232	0	3.70463
Aggregatilineales_A4B	contigs_NODE_552_length_48720_cov_4.871242_31	0	0	0	0	3.90377	0	0	3.85848	0	1.94056	0	2.24084
Aggregatilineales_A4B	contigs_NODE_552_length_48720_cov_4.871242_34	0	0	6.92963	0	9.51445	15.9244	0	0	1.73241	6.35972	3.46482	7.79589
Aggregatilineales_A4B	contigs_NODE_558_length_48093_cov_5.343103_6	3.02228	0	11.3653	7.44711	31.2094	13.0589	13.1501	6.16947	5.45868	15.897	4.98584	10.7191
Aggregatilineales_A4B	contigs_NODE_558_length_48093_cov_5.343103_7	7.97585	0	3.99911	7.86123	16.4724	18.38	11.5678	16.2813	4.95905	15.6754	3.78758	2.8977
Aggregatilineales_A4B	contigs_NODE_558_length_48093_cov_5.343103_8	0	0	0	0	0	0	8.44884	0	0	2.11221	0	4.22442
Aggregatilineales_A4B	contigs_NODE_558_length_48093_cov_5.343103_10	0	3.78763	0	2.44343	0	0	0	0	1.55776	0	1.8806	0
Aggregatilineales_A4B	contigs_NODE_558_length_48093_cov_5.343103_14	0	0	0	0	0	0	0	3.85208	0	0.96302	0	1.92604
Aggregatilineales_A4B	contigs_NODE_558_length_48093_cov_5.343103_16	0	0	6.3629	0	0	0	0	0	1.59072	0	3.18145	0
Aggregatilineales_A4B	contigs_NODE_558_length_48093_cov_5.343103_27	0	4.435	0	0	0	5.017	0	0	1.10875	1.25425	2.2175	2.5085
Aggregatilineales_A4B	contigs_NODE_558_length_48093_cov_5.343103_42	0	6.4629	0	0	0	7.31102	0	0	1.61573	1.82776	3.23145	3.65551
Aggregatilineales_A4B	contigs_NODE_593_length_46093_cov_5.339068_10	0	11.9623	0	0	10.7801	0	0	15.9826	2.99057	6.69068	5.98115	8.01236
Aggregatilineales_A4B	contigs_NODE_593_length_46093_cov_5.339068_24	0	0	0	0	5.71098	4.77926	0	2.82236	0	3.32815	0	2.52428
Aggregatilineales_A4B	contigs_NODE_593_length_46093_cov_5.339068_26	0	0	0	0	0	0	0	7.87391	0	1.96848	0	3.93696
Aggregatilineales_A4B	contigs_NODE_593_length_46093_cov_5.339068_28	0	0	0	0	0	0	0	2.59822	0	0.649554	0	1.29911
Aggregatilineales_A4B	contigs_NODE_593_length_46093_cov_5.339068_29	0	0	0	0	0	2.2736	0	0	0	0.5684	0	1.1368
Aggregatilineales_A4B	contigs_NODE_593_length_46093_cov_5.339068_32	0	0	1.8504	0	0	0	0	0	0.4626	0	0.9252	0
Aggregatilineales_A4B	contigs_NODE_593_length_46093_cov_5.339068_35	0	0	0	0	0	4.86798	0	0	0	1.217	0	2.43399
Aggregatilineales_A4B	contigs_NODE_608_length_45250_cov_5.402854_1	23.9555	18.3002	36.0341	35.4169	123.688	124.21	104.232	73.3517	28.4267	106.37	8.74209	23.8954
Aggregatilineales_A4B	contigs_NODE_608_length_45250_cov_5.402854_2	0	0	0	0	7.85976	0	0	0	0	1.96494	0	3.92988
Aggregatilineales_A4B	contigs_NODE_608_length_45250_cov_5.402854_3	0	0	0	8.0686	0	0	0	50.1325	2.01715	12.5331	4.0343	25.0662
Aggregatilineales_A4B	contigs_NODE_608_length_45250_cov_5.402854_4	0	0	3.50024	0	0	0	0	0	0.875061	0	1.75012	0
Aggregatilineales_A4B	contigs_NODE_608_length_45250_cov_5.402854_6	0	0	0	3.15925	6.61991	0	0	0	0.789814	1.65498	1.57963	3.30996
Aggregatilineales_A4B	contigs_NODE_608_length_45250_cov_5.402854_9	0	0	3.43699	0	0	0	0	0	0.859247	0	1.71849	0
Aggregatilineales_A4B	contigs_NODE_608_length_45250_cov_5.402854_18	0	4.37914	0	2.82503	17.7587	9.90763	18.7066	23.4036	1.80104	17.4441	2.17429	5.59782
Aggregatilineales_A4B	contigs_NODE_608_length_45250_cov_5.402854_19	0	5.20515	0	0	7.03614	0	0	0	1.30129	1.75903	2.60258	3.51807
Aggregatilineales_A4B	contigs_NODE_608_length_45250_cov_5.402854_20	0	4.98143	0	0	0	0	0	0	1.24536	0	2.49072	0
Aggregatilineales_A4B	contigs_NODE_608_length_45250_cov_5.402854_24	0	0	0	0	0	0	0	10.4162	0	2.60404	0	5.20808
Aggregatilineales_A4B	contigs_NODE_608_length_45250_cov_5.402854_29	0	0	0	0	0	0	0	8.47739	0	2.11935	0	4.23869
Aggregatilineales_A4B	contigs_NODE_608_length_45250_cov_5.402854_36	0	0	0	0	0	0	0	31.6028	0	7.9007	0	15.8014
Aggregatilineales_A4B	contigs_NODE_608_length_45250_cov_5.402854_37	0	0	0	5.27781	0	13.8823	0	0	1.31945	3.47059	2.63891	6.94117
Aggregatilineales_A4B	contigs_NODE_608_length_45250_cov_5.402854_38	0	0	0	0	4.41742	0	0	4.36617	0	2.1959	0	2.53569
Aggregatilineales_A4B	contigs_NODE_608_length_45250_cov_5.402854_39	0	3.08248	0	3.97708	0	0	8.7784	0	1.76489	2.1946	2.07039	4.3892
Aggregatilineales_A4B	contigs_NODE_608_length_45250_cov_5.402854_40	0	0	2.27912	1.49339	0	0	0	6.1859	0.943127	1.54647	1.13529	3.09295
Aggregatilineales_A4B	contigs_NODE_608_length_45250_cov_5.402854_41	0	0	0	1.37275	2.87646	0	3.03	2.84309	0.343187	2.18739	0.686374	1.46053
Aggregatilineales_A4B	contigs_NODE_625_length_43808_cov_5.187713_8	0	0	0	0	23.9803	0	0	0	0	5.99508	0	11.9902
Aggregatilineales_A4B	contigs_NODE_625_length_43808_cov_5.187713_12	0	0	0	0	9.1088	0	0	0	0	2.2772	0	4.5544
Aggregatilineales_A4B	contigs_NODE_625_length_43808_cov_5.187713_18	0	0	0	0	10.3073	0	0	0	0	2.57683	0	5.15366
Aggregatilineales_A4B	contigs_NODE_625_length_43808_cov_5.187713_19	0	0	3.10639	0	0	0	0	0	0.776597	0	1.55319	0
Aggregatilineales_A4B	contigs_NODE_625_length_43808_cov_5.187713_20	0	0	3.1291	0	0	0	0	0	0.782276	0	1.56455	0
Aggregatilineales_A4B	contigs_NODE_625_length_43808_cov_5.187713_21	0	0	0	10.1958	0	0	0	0	2.54894	0	5.09789	0
Aggregatilineales_A4B	contigs_NODE_625_length_43808_cov_5.187713_22	0	0	0	3.65321	0	0	0	0	0.913302	0	1.8266	0
Aggregatilineales_A4B	contigs_NODE_625_length_43808_cov_5.187713_29	0	0	22.2288	0	0	0	0	0	5.55721	0	11.1144	0
Aggregatilineales_A4B	contigs_NODE_625_length_43808_cov_5.187713_35	0	3.87198	0	0	0	0	0	0	0.967996	0	1.93599	0
Aggregatilineales_A4B	contigs_NODE_625_length_43808_cov_5.187713_38	0	0	0	3.67716	0	0	0	0	0.919291	0	1.83858	0
Aggregatilineales_A4B	contigs_NODE_626_length_43801_cov_5.005715_1	0	0	0	0	0	43.7037	0	0	0	10.9259	0	21.8518
Aggregatilineales_A4B	contigs_NODE_626_length_43801_cov_5.005715_2	0	5.30037	0	0	0	5.99593	7.54728	7.08172	1.32509	5.15623	2.65018	3.4984
Aggregatilineales_A4B	contigs_NODE_626_length_43801_cov_5.005715_3	0	0	4.93262	0	0	5.66762	7.13403	0	1.23316	3.20041	2.46631	3.7437
Aggregatilineales_A4B	contigs_NODE_626_length_43801_cov_5.005715_6	0	0	0	0	0	2.98885	0	0	0	0.747213	0	1.49443
Aggregatilineales_A4B	contigs_NODE_626_length_43801_cov_5.005715_7	0	6.64826	0	0	0	7.52071	4.73329	13.3239	1.66207	6.39448	3.32413	5.56581
Aggregatilineales_A4B	contigs_NODE_626_length_43801_cov_5.005715_8	0	0	5.7054	0	7.83357	13.1111	0	0	1.42635	5.23617	2.8527	6.41862
Aggregatilineales_A4B	contigs_NODE_626_length_43801_cov_5.005715_10	0	0	0	7.14354	14.9686	0	15.7676	0	1.78588	7.68404	3.57177	8.87876
Aggregatilineales_A4B	contigs_NODE_626_length_43801_cov_5.005715_11	0	0	0	0	0	12.4868	0	0	0	3.12169	0	6.24338
Aggregatilineales_A4B	contigs_NODE_626_length_43801_cov_5.005715_12	3.3566	0	0	0	0	0	0	0	0.83915	0	1.6783	0
Aggregatilineales_A4B	contigs_NODE_626_length_43801_cov_5.005715_13	2.64011	4.03369	3.97127	7.80651	16.3578	4.56303	5.74364	0	4.6129	6.66612	2.22398	6.91953
Aggregatilineales_A4B	contigs_NODE_626_length_43801_cov_5.005715_15	2.7419	0	0	0	0	0	0	0	0.685475	0	1.37095	0
Aggregatilineales_A4B	contigs_NODE_626_length_43801_cov_5.005715_23	0	0	0	0	0	8.5137	0	0	0	2.12843	0	4.25685
Aggregatilineales_A4B	contigs_NODE_626_length_43801_cov_5.005715_25	5.66113	0	0	0	0	0	0	0	1.41528	0	2.83057	0
Aggregatilineales_A4B	contigs_NODE_626_length_43801_cov_5.005715_27	0	1.37107	0	0	0	0	0	0	0.342768	0	0.685536	0
Aggregatilineales_A4B	contigs_NODE_626_length_43801_cov_5.005715_28	0	0	0	1.14209	0	0	0	0	0.285523	0	0.571046	0
Aggregatilineales_A4B	contigs_NODE_626_length_43801_cov_5.005715_29	0	0	0	0	17.0295	0	0	8.41596	0	6.36136	0	8.14379
Aggregatilineales_A4B	contigs_NODE_626_length_43801_cov_5.005715_34	0	0	0	0	0	9.19002	0	0	0	2.29751	0	4.59501
Aggregatilineales_A4B	contigs_NODE_626_length_43801_cov_5.005715_36	0	11.5901	0	0	0	0	0	0	2.89753	0	5.79507	0
Aggregatilineales_A4B	contigs_NODE_632_length_43441_cov_4.918015_1	0	0	0	0	0	0	11.9879	0	0	2.99698	0	5.99397
Aggregatilineales_A4B	contigs_NODE_632_length_43441_cov_4.918015_2	0	0	0	0	0	60.5128	0	71.4709	0	32.9959	0	38.3622
Aggregatilineales_A4B	contigs_NODE_632_length_43441_cov_4.918015_12	0	0	0	4.54063	0	7.96221	0	0	1.13516	1.99055	2.27031	3.9811
Aggregatilineales_A4B	contigs_NODE_632_length_43441_cov_4.918015_16	0	0	0	8.6605	0	0	0	0	2.16513	0	4.33025	0
Aggregatilineales_A4B	contigs_NODE_632_length_43441_cov_4.918015_20	0	5.88332	2.89614	3.79538	0	6.65538	4.18868	0	3.14371	2.71101	2.44092	3.2884
Aggregatilineales_A4B	contigs_NODE_632_length_43441_cov_4.918015_22	0	0	0	0	0	9.27672	0	5.47831	0	3.68876	0	4.53291
Aggregatilineales_A4B	contigs_NODE_632_length_43441_cov_4.918015_23	0	0	0	3.40892	0	0	0	0	0.85223	0	1.70446	0
Aggregatilineales_A4B	contigs_NODE_632_length_43441_cov_4.918015_27	5.41851	0	0	0	0	0	0	0	1.35463	0	2.70926	0
Aggregatilineales_A4B	contigs_NODE_632_length_43441_cov_4.918015_31	0	0	0	0	0	4.44947	0	0	0	1.11237	0	2.22473
Aggregatilineales_A4B	contigs_NODE_632_length_43441_cov_4.918015_33	0	0	0	0	0	4.8321	0	0	0	1.20803	0	2.41605
Aggregatilineales_A4B	contigs_NODE_632_length_43441_cov_4.918015_36	0	0	0	3.99123	0	0	0	0	0.997807	0	1.99561	0
Aggregatilineales_A4B	contigs_NODE_632_length_43441_cov_4.918015_38	0	0	0	0	0	0	3.84994	0	0	0.962484	0	1.92497
Aggregatilineales_A4B	contigs_NODE_632_length_43441_cov_4.918015_39	0	0	0	0	0	0	0	13.4266	0	3.35665	0	6.71331
Aggregatilineales_A4B	contigs_NODE_632_length_43441_cov_4.918015_40	6.39263	0	0	0	0	11.0487	0	0	1.59816	2.76217	3.19631	5.52434
Aggregatilineales_A4B	contigs_NODE_632_length_43441_cov_4.918015_41	0	0	14.0297	0	0	16.1202	0	0	3.50742	4.03005	7.01483	8.0601
Aggregatilineales_A4B	contigs_NODE_634_length_43359_cov_5.012585_1	7.024	0	0	0	7.2533	6.06995	7.64046	7.16915	1.756	7.03322	3.512	0.674175
Aggregatilineales_A4B	contigs_NODE_634_length_43359_cov_5.012585_2	0	4.82922	4.7545	0	6.52797	0	6.87642	0	2.39593	3.3511	2.76675	3.87213
Aggregatilineales_A4B	contigs_NODE_634_length_43359_cov_5.012585_3	0	0	7.13175	0	9.79196	0	0	0	1.78294	2.44799	3.56587	4.89598
Aggregatilineales_A4B	contigs_NODE_634_length_43359_cov_5.012585_5	0	0	0	0	0	0	10.1455	0	0	2.53638	0	5.07277
Aggregatilineales_A4B	contigs_NODE_634_length_43359_cov_5.012585_7	0	0	0	0	0	0	23.5763	44.2439	0	16.955	0	21.3188
Aggregatilineales_A4B	contigs_NODE_634_length_43359_cov_5.012585_9	0	0	0	0	0	2.18761	0	0	0	0.546903	0	1.09381
Aggregatilineales_A4B	contigs_NODE_634_length_43359_cov_5.012585_13	0	0	3.55846	0	0	0	0	0	0.889615	0	1.77923	0
Aggregatilineales_A4B	contigs_NODE_634_length_43359_cov_5.012585_14	0	0	0	2.56058	0	0	0	0	0.640146	0	1.28029	0
Aggregatilineales_A4B	contigs_NODE_634_length_43359_cov_5.012585_18	0	0	0	0	17.0295	0	0	0	0	4.25737	0	8.51474
Aggregatilineales_A4B	contigs_NODE_634_length_43359_cov_5.012585_19	0	0	0	0	0	0	10.6703	10.0121	0	5.1706	0	5.97654
Aggregatilineales_A4B	contigs_NODE_634_length_43359_cov_5.012585_20	0	0	0	0	0	3.18746	0	7.52935	0	2.6792	0	3.56551
Aggregatilineales_A4B	contigs_NODE_634_length_43359_cov_5.012585_21	0	0	0	0	0	0	14.4767	0	0	3.61917	0	7.23833
Aggregatilineales_A4B	contigs_NODE_634_length_43359_cov_5.012585_25	0	3.07703	3.02941	0	0	0	4.38143	0	1.52661	1.09536	1.76289	2.19072
Aggregatilineales_A4B	contigs_NODE_634_length_43359_cov_5.012585_28	0	0	0	0	0	2.19494	0	0	0	0.548735	0	1.09747
Aggregatilineales_A4B	contigs_NODE_634_length_43359_cov_5.012585_29	0	0	0	6.55869	0	11.501	0	0	1.63967	2.87524	3.27934	5.75048
Aggregatilineales_A4B	contigs_NODE_634_length_43359_cov_5.012585_30	12.5043	0	0	6.16228	0	10.8059	0	0	4.66664	2.70146	5.9783	5.40293
Aggregatilineales_A4B	contigs_NODE_637_length_43202_cov_5.409947_10	0	0	0	0	15.461	0	0	0	0	3.86525	0	7.73049
Aggregatilineales_A4B	contigs_NODE_637_length_43202_cov_5.409947_11	0	0	0	9.92509	0	0	0	0	2.48127	0	4.96255	0
Aggregatilineales_A4B	contigs_NODE_637_length_43202_cov_5.409947_20	0	0	0	0	0	0	0	7.64081	0	1.9102	0	3.8204
Aggregatilineales_A4B	contigs_NODE_637_length_43202_cov_5.409947_33	3.42737	0	0	0	0	0	0	0	0.856843	0	1.71369	0
Aggregatilineales_A4B	contigs_NODE_637_length_43202_cov_5.409947_35	6.75304	0	0	0	0	0	0	0	1.68826	0	3.37652	0
Aggregatilineales_A4B	contigs_NODE_637_length_43202_cov_5.409947_38	3.42737	10.473	30.9329	10.1344	21.2356	5.92369	29.8254	13.9928	13.7419	17.7444	11.911	10.1971
Aggregatilineales_A4B	contigs_NODE_637_length_43202_cov_5.409947_41	0	0	3.35612	0	4.60798	0	0	0	0.839029	1.15199	1.67806	2.30399
Aggregatilineales_A4B	contigs_NODE_663_length_41690_cov_5.301765_4	0	0	3.45085	0	0	3.96505	0	4.68307	0.862711	2.16203	1.72542	2.51365
Aggregatilineales_A4B	contigs_NODE_663_length_41690_cov_5.301765_14	0	0	0	0	16.2074	0	17.0725	16.0193	0	12.3248	0	8.22932
Aggregatilineales_A4B	contigs_NODE_663_length_41690_cov_5.301765_16	0	0	0	0	0	3.78205	0	0	0	0.945512	0	1.89102
Aggregatilineales_A4B	contigs_NODE_663_length_41690_cov_5.301765_17	0	0	0	0	0	4.60577	0	0	0	1.15144	0	2.30289
Aggregatilineales_A4B	contigs_NODE_663_length_41690_cov_5.301765_18	0	0	12.5854	4.12329	0	0	0	0	4.17718	0	5.93294	0
Aggregatilineales_A4B	contigs_NODE_663_length_41690_cov_5.301765_20	0	0	0	0	0	0	7.61695	0	0	1.90424	0	3.80848
Aggregatilineales_A4B	contigs_NODE_663_length_41690_cov_5.301765_23	0	5.53669	0	0	0	0	0	0	1.38417	0	2.76834	0
Aggregatilineales_A4B	contigs_NODE_663_length_41690_cov_5.301765_25	3.27922	0	0	0	6.77253	22.6705	7.13403	0	0.819804	9.14426	1.63961	9.59588
Aggregatilineales_A4B	contigs_NODE_663_length_41690_cov_5.301765_32	0	0	0	0	0	0	10.7631	0	0	2.69077	0	5.38154
Aggregatilineales_A4B	contigs_NODE_663_length_41690_cov_5.301765_33	0	0	0	7.37852	0	0	0	0	1.84463	0	3.68926	0
Aggregatilineales_A4B	contigs_NODE_663_length_41690_cov_5.301765_35	0	0	0	0	3.77218	0	0	3.72842	0	1.87515	0	2.16531
Aggregatilineales_A4B	contigs_NODE_663_length_41690_cov_5.301765_36	0	0	2.64547	0	0	0	0	0	0.661368	0	1.32274	0
Aggregatilineales_A4B	contigs_NODE_663_length_41690_cov_5.301765_37	0	0	0	0	0	17.8788	0	0	0	4.46969	0	8.93939
Aggregatilineales_A4B	contigs_NODE_663_length_41690_cov_5.301765_39	4.99074	0	0	0	0	0	0	0	1.24768	0	2.49537	0
Aggregatilineales_A4B	contigs_NODE_663_length_41690_cov_5.301765_40	0	0	0	0	3.45598	0	0	6.83178	0	2.57194	0	3.27401
Aggregatilineales_A4B	contigs_NODE_728_length_37930_cov_5.617215_8	0	0	0	0	0	6.57747	0	0	0	1.64437	0	3.28874
Aggregatilineales_A4B	contigs_NODE_728_length_37930_cov_5.617215_10	0	0	0	0	0	0	4.29031	0	0	1.07258	0	2.14516
Aggregatilineales_A4B	contigs_NODE_728_length_37930_cov_5.617215_20	0	0	0	0	0	4.99154	0	0	0	1.24788	0	2.49577
Aggregatilineales_A4B	contigs_NODE_728_length_37930_cov_5.617215_29	0	0	0	0	0	0	6.54897	0	0	1.63724	0	3.27448
Aggregatilineales_A4B	contigs_NODE_733_length_37738_cov_4.549797_2	0	5.33289	0	0	0	0	0	0	1.33322	0	2.66644	0
Aggregatilineales_A4B	contigs_NODE_733_length_37738_cov_4.549797_4	0	0	0	8.83099	0	0	0	0	2.20775	0	4.41549	0
Aggregatilineales_A4B	contigs_NODE_733_length_37738_cov_4.549797_5	0	0	10.6976	0	0	0	0	0	2.6744	0	5.34881	0
Aggregatilineales_A4B	contigs_NODE_733_length_37738_cov_4.549797_6	0	2.94664	0	0	0	0	0	0	0.736661	0	1.47332	0
Aggregatilineales_A4B	contigs_NODE_733_length_37738_cov_4.549797_12	0	0	7.71	0	0	0	0	0	1.9275	0	3.855	0
Aggregatilineales_A4B	contigs_NODE_733_length_37738_cov_4.549797_18	0	9.1022	44.8068	17.6157	246.081	185.34	336.98	170.258	17.8812	234.665	19.3379	75.6746
Aggregatilineales_A4B	contigs_NODE_733_length_37738_cov_4.549797_19	0	0	0	0	6.30045	0	0	0	0	1.57511	0	3.15023
Aggregatilineales_A4B	contigs_NODE_733_length_37738_cov_4.549797_20	0	0	0	0	0	6.32368	0	7.46883	0	3.44813	0	4.00891
Aggregatilineales_A4B	contigs_NODE_733_length_37738_cov_4.549797_21	0	0	0	0	0	0	0	14.7013	0	3.67532	0	7.35065
Aggregatilineales_A4B	contigs_NODE_733_length_37738_cov_4.549797_23	8.18624	0	0	0	0	0	0	0	2.04656	0	4.09312	0
Aggregatilineales_A4B	contigs_NODE_733_length_37738_cov_4.549797_29	2.53993	3.88063	0	0	20.9828	0	0	5.18483	1.60514	6.5419	1.93258	9.93266
Aggregatilineales_A4B	contigs_NODE_733_length_37738_cov_4.549797_30	0	14.2502	0	0	0	0	20.2911	0	3.56254	5.07277	7.12508	10.1455
Aggregatilineales_A4B	contigs_NODE_733_length_37738_cov_4.549797_31	0	0	0	0	13.9057	0	0	13.7444	0	6.91254	0	7.98218
Aggregatilineales_A4B	contigs_NODE_733_length_37738_cov_4.549797_32	0	0	0	0	15.5634	13.0243	0	0	0	7.14691	0	8.31739
Aggregatilineales_A4B	contigs_NODE_733_length_37738_cov_4.549797_33	0	0	0	6.92306	29.0132	0	30.5618	0	1.73076	14.8938	3.46153	17.2095
Aggregatilineales_A4B	contigs_NODE_733_length_37738_cov_4.549797_35	0	0	0	0	0	0	11.514	10.8037	0	5.57944	0	6.4491
Aggregatilineales_A4B	contigs_NODE_733_length_37738_cov_4.549797_36	0	0	0	0	9.28881	0	0	0	0	2.3222	0	4.64441
Aggregatilineales_A4B	contigs_NODE_733_length_37738_cov_4.549797_37	0	0	0	0	8.13173	0	0	0	0	2.03293	0	4.06586
Aggregatilineales_A4B	contigs_NODE_733_length_37738_cov_4.549797_38	4.64444	0	0	0	0	8.0272	0	0	1.16111	2.0068	2.32222	4.0136
Aggregatilineales_A4B	contigs_NODE_733_length_37738_cov_4.549797_41	0	0	0	5.05196	0	0	0	0	1.26299	0	2.52598	0
Aggregatilineales_A4B	contigs_NODE_733_length_37738_cov_4.549797_43	0	0	0	2.68953	11.2713	0	5.93647	0	0.672383	4.30195	1.34477	5.42394
Aggregatilineales_A4B	contigs_NODE_733_length_37738_cov_4.549797_44	9.28888	0	0	0	0	8.0272	0	0	2.32222	2.0068	4.64444	4.0136
Aggregatilineales_A4B	contigs_NODE_744_length_37393_cov_5.578205_2	0	4.91802	0	0	0	0	0	0	1.22951	0	2.45901	0
Aggregatilineales_A4B	contigs_NODE_758_length_36689_cov_5.712535_7	0	0	0	0	16.3199	0	0	0	0	4.07998	0	8.15996
Aggregatilineales_A4B	contigs_NODE_758_length_36689_cov_5.712535_10	0	0	0	0	10.2848	4.30342	0	5.08272	0	4.91773	0	4.21876
Aggregatilineales_A4B	contigs_NODE_758_length_36689_cov_5.712535_11	0	0	0	1.43971	0	2.5246	0	0	0.359928	0.63115	0.719856	1.2623
Aggregatilineales_A4B	contigs_NODE_758_length_36689_cov_5.712535_15	0	0	0	0	2.17197	0	0	0	0	0.542992	0	1.08598
Aggregatilineales_A4B	contigs_NODE_758_length_36689_cov_5.712535_17	0	0	0	0	0	0	17.0725	0	0	4.26812	0	8.53624
Aggregatilineales_A4B	contigs_NODE_758_length_36689_cov_5.712535_18	0	0	0	0	0	0	18.0694	0	0	4.51735	0	9.03471
Aggregatilineales_A4B	contigs_NODE_758_length_36689_cov_5.712535_19	0	0	0	0	5.74589	0	0	0	0	1.43647	0	2.87295
Aggregatilineales_A4B	contigs_NODE_758_length_36689_cov_5.712535_20	2.38052	7.27414	0	2.34631	9.83293	16.4574	15.5367	9.71885	3.00024	12.8865	3.05938	3.61171
Aggregatilineales_A4B	contigs_NODE_758_length_36689_cov_5.712535_28	0	0	3.7048	0	0	0	0	0	0.926201	0	1.8524	0
Aggregatilineales_A4B	contigs_NODE_758_length_36689_cov_5.712535_29	0	0	0	0	0	12.4472	0	0	0	3.11181	0	6.22362
Aggregatilineales_A4B	contigs_NODE_758_length_36689_cov_5.712535_32	0	0	0	0	0	12.4472	0	0	0	3.11181	0	6.22362
Aggregatilineales_A4B	contigs_NODE_758_length_36689_cov_5.712535_33	0	0	0	0	0	12.1399	0	0	0	3.03498	0	6.06995
Aggregatilineales_A4B	contigs_NODE_758_length_36689_cov_5.712535_35	0	6.58531	0	0	0	0	0	0	1.64633	0	3.29265	0
Aggregatilineales_A4B	contigs_NODE_758_length_36689_cov_5.712535_36	0	0	0	0	5.43998	0	0	0	0	1.35999	0	2.71999
Aggregatilineales_A4B	contigs_NODE_758_length_36689_cov_5.712535_37	0	0	0	3.67716	0	6.44808	0	0	0.919291	1.61202	1.83858	3.22404
Aggregatilineales_A4B	contigs_NODE_767_length_36179_cov_5.140045_1	0	0	8.96136	0	0	0	12.9608	0	2.24034	3.2402	4.48068	6.48039
Aggregatilineales_A4B	contigs_NODE_767_length_36179_cov_5.140045_4	0	0	0	0	0	14.787	0	0	0	3.69674	0	7.39348
Aggregatilineales_A4B	contigs_NODE_767_length_36179_cov_5.140045_6	0	0	0	8.4326	17.6697	0	0	0	2.10815	4.41742	4.2163	8.83485
Aggregatilineales_A4B	contigs_NODE_767_length_36179_cov_5.140045_10	0	0	6.00568	0	0	0	0	0	1.50142	0	3.00284	0
Aggregatilineales_A4B	contigs_NODE_767_length_36179_cov_5.140045_11	0	0	5.34881	0	0	0	23.2079	7.25876	1.3372	7.61667	2.6744	10.9429
Aggregatilineales_A4B	contigs_NODE_767_length_36179_cov_5.140045_12	0	0	0	2.60822	0	0	0	0	0.652055	0	1.30411	0
Aggregatilineales_A4B	contigs_NODE_767_length_36179_cov_5.140045_14	0	0	0	0	0	11.1111	0	13.1232	0	6.05857	0	7.0439
Aggregatilineales_A4B	contigs_NODE_767_length_36179_cov_5.140045_16	0	36.2192	0	0	0	20.4861	25.7866	0	9.05479	11.5682	18.1096	13.5319
Aggregatilineales_A4B	contigs_NODE_767_length_36179_cov_5.140045_20	0	3.72274	0	0	0	0	0	4.97389	0.930686	1.24347	1.86137	2.48694
Aggregatilineales_A4B	contigs_NODE_767_length_36179_cov_5.140045_21	0	0	0	0	5.22238	0	0	5.16179	0	2.59604	0	2.99775
Aggregatilineales_A4B	contigs_NODE_767_length_36179_cov_5.140045_23	0	0	3.78677	0	15.5978	0	16.4304	10.2779	0.946692	10.5765	1.89338	7.55938
Aggregatilineales_A4B	contigs_NODE_767_length_36179_cov_5.140045_24	4.76104	14.5483	7.16159	0	39.3317	32.9149	20.7156	38.8754	6.61773	32.9594	6.06716	8.67023
Aggregatilineales_A4B	contigs_NODE_767_length_36179_cov_5.140045_25	0	5.06857	4.99014	3.26978	13.703	5.73372	14.4345	6.77203	3.33212	10.1608	2.37144	4.54219
Aggregatilineales_A4B	contigs_NODE_767_length_36179_cov_5.140045_26	0	0	0	0	0	0	0	42.2328	0	10.5582	0	21.1164
Aggregatilineales_A4B	contigs_NODE_767_length_36179_cov_5.140045_27	0	0	0	2.48127	5.19927	0	5.47679	5.13895	0.620318	3.95375	1.24064	2.63994
Aggregatilineales_A4B	contigs_NODE_767_length_36179_cov_5.140045_37	0	0	0	11.6221	6.08826	5.09499	0	12.0353	2.90553	5.80463	5.81106	4.93621
Aggregatilineales_A4B	contigs_NODE_779_length_35499_cov_5.417673_2	0	3.46319	0	2.23413	4.68141	0	0	0	1.42433	1.17035	1.71951	2.34071
Aggregatilineales_A4B	contigs_NODE_779_length_35499_cov_5.417673_4	0	0	0	0	3.17148	0	0	0	0	0.792871	0	1.58574
Aggregatilineales_A4B	contigs_NODE_779_length_35499_cov_5.417673_5	0	0	0	0	0	4.03833	0	0	0	1.00958	0	2.01916
Aggregatilineales_A4B	contigs_NODE_779_length_35499_cov_5.417673_6	0	0	0	0	0	13.2883	0	0	0	3.32207	0	6.64414
Aggregatilineales_A4B	contigs_NODE_779_length_35499_cov_5.417673_7	0	1.54261	0	0	0	1.74504	0	2.06105	0.385652	0.951524	0.771305	1.10627
Aggregatilineales_A4B	contigs_NODE_779_length_35499_cov_5.417673_12	0	0	0	0	6.15201	0	0	6.08064	0	3.05816	0	3.53138
Aggregatilineales_A4B	contigs_NODE_779_length_35499_cov_5.417673_14	0	0	0	5.84133	12.2399	0	0	0	1.46033	3.05999	2.92066	6.11997
Aggregatilineales_A4B	contigs_NODE_779_length_35499_cov_5.417673_15	0	0	0	2.65138	5.55572	0	0	0	0.662846	1.38893	1.32569	2.77786
Aggregatilineales_A4B	contigs_NODE_779_length_35499_cov_5.417673_17	3.3566	0	0	0	0	0	0	0	0.83915	0	1.6783	0
Aggregatilineales_A4B	contigs_NODE_779_length_35499_cov_5.417673_19	0	0	6.80564	0	0	11.7296	0	0	1.70141	2.9324	3.40282	5.86481
Aggregatilineales_A4B	contigs_NODE_779_length_35499_cov_5.417673_20	1.34661	0	2.02558	0	0	2.32741	2.9296	2.74888	0.843049	2.00147	1.01216	1.35796
Aggregatilineales_A4B	contigs_NODE_779_length_35499_cov_5.417673_22	0	0	0	0	0	0	7.31317	0	0	1.82829	0	3.65659
Aggregatilineales_A4B	contigs_NODE_779_length_35499_cov_5.417673_26	0	0	0	0	0	0	30.4366	0	0	7.60915	0	15.2183
Aggregatilineales_A4B	contigs_NODE_780_length_35475_cov_5.223010_1	0	0	0	0	5.66282	0	0	0	0	1.4157	0	2.83141
Aggregatilineales_A4B	contigs_NODE_780_length_35475_cov_5.223010_2	0	4.435	0	0	0	0	0	0	1.10875	0	2.2175	0
Aggregatilineales_A4B	contigs_NODE_780_length_35475_cov_5.223010_4	0	0	0	0	15.461	0	0	0	0	3.86525	0	7.73049
Aggregatilineales_A4B	contigs_NODE_780_length_35475_cov_5.223010_6	0	9.71241	0	6.26556	26.2578	0	13.8297	0	3.99449	10.0219	4.82232	12.6357
Aggregatilineales_A4B	contigs_NODE_780_length_35475_cov_5.223010_7	0	0	0	0	0	0	0	8.06529	0	2.01632	0	4.03265
Aggregatilineales_A4B	contigs_NODE_780_length_35475_cov_5.223010_9	0	0	0	0	0	3.98918	0	0	0	0.997295	0	1.99459
Aggregatilineales_A4B	contigs_NODE_780_length_35475_cov_5.223010_10	0	0	0	5.392	11.2984	0	0	0	1.348	2.8246	2.696	5.64921
Aggregatilineales_A4B	contigs_NODE_780_length_35475_cov_5.223010_11	2.84472	0	0	2.80384	0	4.91666	0	0	1.41214	1.22917	1.63068	2.45833
Aggregatilineales_A4B	contigs_NODE_780_length_35475_cov_5.223010_17	0	0	0	1.41787	0	2.4863	0	0	0.354468	0.621576	0.708935	1.24315
Aggregatilineales_A4B	contigs_NODE_780_length_35475_cov_5.223010_18	0	0	0	0	0	0	9.66996	0	0	2.41749	0	4.83498
Aggregatilineales_A4B	contigs_NODE_780_length_35475_cov_5.223010_21	0	1.93169	0	0	0	0	0	0	0.482922	0	0.965845	0
Aggregatilineales_A4B	contigs_NODE_780_length_35475_cov_5.223010_22	0	0	3.99444	1.30868	0	0	0	0	1.32578	0	1.88303	0
Aggregatilineales_A4B	contigs_NODE_780_length_35475_cov_5.223010_24	0	22.1468	0	0	29.9372	0	0	0	5.53669	7.4843	11.0734	14.9686
Aggregatilineales_A4B	contigs_NODE_783_length_35299_cov_5.313642_1	0	0	0	0	20.0006	0	0	0	0	5.00015	0	10.0003
Aggregatilineales_A4B	contigs_NODE_783_length_35299_cov_5.313642_2	0	0	0	3.29863	0	11.5686	0	0	0.824658	2.89215	1.64932	5.78431
Aggregatilineales_A4B	contigs_NODE_783_length_35299_cov_5.313642_4	2.6711	0	0	0	5.5166	0	5.81106	5.45259	0.667775	4.19506	1.33555	2.80106
Aggregatilineales_A4B	contigs_NODE_783_length_35299_cov_5.313642_5	0	0	0	0	7.6054	12.7292	8.01136	0	0	7.0865	0	5.26572
Aggregatilineales_A4B	contigs_NODE_783_length_35299_cov_5.313642_8	0	0	0	0	0	2.19249	0	0	0	0.548123	0	1.09625
Aggregatilineales_A4B	contigs_NODE_783_length_35299_cov_5.313642_9	0	0	0	0	0	0	0	2.59531	0	0.648828	0	1.29766
Aggregatilineales_A4B	contigs_NODE_787_length_35197_cov_5.059445_1	0	4.20949	0	0	0	4.7619	0	0	1.05237	1.19048	2.10475	2.38095
Aggregatilineales_A4B	contigs_NODE_787_length_35197_cov_5.059445_3	0	0	7.88765	0	10.8298	0	0	0	1.97191	2.70745	3.94382	5.41491
Aggregatilineales_A4B	contigs_NODE_787_length_35197_cov_5.059445_11	0	0	0	0	0	0	0	9.21748	0	2.30437	0	4.60874
Aggregatilineales_A4B	contigs_NODE_787_length_35197_cov_5.059445_13	0	0	0	0	0	0	17.8094	0	0	4.45236	0	8.90471
Aggregatilineales_A4B	contigs_NODE_787_length_35197_cov_5.059445_15	4.4623	0	0	0	0	0	0	0	1.11558	0	2.23115	0
Aggregatilineales_A4B	contigs_NODE_787_length_35197_cov_5.059445_30	0	0	0	0	0	0	5.86614	0	0	1.46653	0	2.93307
Aggregatilineales_A4B	contigs_NODE_787_length_35197_cov_5.059445_31	0	0	0	0	0	10.5735	0	0	0	2.64337	0	5.28673
Aggregatilineales_A4B	contigs_NODE_787_length_35197_cov_5.059445_34	0	0	0	0	5.54262	0	0	5.47831	0	2.75523	0	3.18158
Aggregatilineales_A4B	contigs_NODE_787_length_35197_cov_5.059445_36	0	0	0	1.85685	0	0	0	0	0.464212	0	0.928423	0
Aggregatilineales_A4B	contigs_NODE_800_length_34585_cov_5.186128_4	0	0	4.72823	0	0	0	0	0	1.18206	0	2.36411	0
Aggregatilineales_A4B	contigs_NODE_800_length_34585_cov_5.186128_6	9.64312	4.91107	0	0	26.5545	22.2222	0	6.5616	3.63855	13.8346	4.62429	12.6021
Aggregatilineales_A4B	contigs_NODE_800_length_34585_cov_5.186128_7	0	0	0	0	16.4917	27.6023	26.058	16.3004	0	21.6131	0	6.05754
Aggregatilineales_A4B	contigs_NODE_800_length_34585_cov_5.186128_8	4.41042	13.4769	6.63418	13.0411	36.4352	0	19.19	9.00312	9.39065	16.1571	4.56158	15.6272
Aggregatilineales_A4B	contigs_NODE_800_length_34585_cov_5.186128_9	0	4.0525	0	5.2286	16.4341	9.1686	0	5.41446	2.32027	7.75428	2.72191	6.90271
Aggregatilineales_A4B	contigs_NODE_800_length_34585_cov_5.186128_11	0	0	0	0	3.49193	0	7.35664	0	0	2.71214	0	3.5067
Aggregatilineales_A4B	contigs_NODE_800_length_34585_cov_5.186128_23	0	0	0	0	7.46054	0	0	0	0	1.86513	0	3.73027
Aggregatilineales_A4B	contigs_NODE_800_length_34585_cov_5.186128_26	1.45883	2.22887	0	0	0	0	0	0	0.921926	0	1.11	0
Aggregatilineales_A4B	contigs_NODE_800_length_34585_cov_5.186128_28	0	0	0	0	0	0	0	13.7444	0	3.4361	0	6.8722
Aggregatilineales_A4B	contigs_NODE_801_length_34560_cov_5.211535_4	0	0	0	0	0	0	8.2793	0	0	2.06982	0	4.13965
Aggregatilineales_A4B	contigs_NODE_801_length_34560_cov_5.211535_7	0	6.58531	0	0	0	0	0	0	1.64633	0	3.29265	0
Aggregatilineales_A4B	contigs_NODE_801_length_34560_cov_5.211535_17	0	0	0	0	11.5199	9.64051	0	0	0	5.29012	0	6.1565
Aggregatilineales_A4B	contigs_NODE_801_length_34560_cov_5.211535_23	0	0	0	6.59727	13.8239	0	0	0	1.64932	3.45598	3.29863	6.91197
Aggregatilineales_A4B	contigs_NODE_801_length_34560_cov_5.211535_24	0	0	0	0	9.25224	0	0	0	0	2.31306	0	4.62612
Aggregatilineales_A4B	contigs_NODE_801_length_34560_cov_5.211535_25	2.11897	6.47494	6.37475	0	8.75259	7.32464	0	8.65104	3.74216	6.18207	3.21647	4.1724
Aggregatilineales_A4B	contigs_NODE_801_length_34560_cov_5.211535_26	0	2.41461	0	0	0	0	0	6.45224	0.603653	1.61306	1.20731	3.22612
Aggregatilineales_A4B	contigs_NODE_801_length_34560_cov_5.211535_31	0	8.52216	12.5854	2.74886	17.2799	9.64051	30.3371	11.3863	5.96411	17.161	5.66551	9.37247
Aggregatilineales_A4B	contigs_NODE_801_length_34560_cov_5.211535_32	0	0	0	0	2.30852	9.65945	2.43174	2.28173	0	4.17036	0	3.65998
Aggregatilineales_A4B	contigs_NODE_803_length_34454_cov_5.180092_1	10.8715	11.0734	27.2551	25.0024	89.8116	37.5796	7.88379	14.7949	18.5506	37.5175	8.79906	37.0996
Aggregatilineales_A4B	contigs_NODE_803_length_34454_cov_5.180092_2	3.18736	0	0	0	0	5.50887	0	0	0.79684	1.37722	1.59368	2.75443
Aggregatilineales_A4B	contigs_NODE_803_length_34454_cov_5.180092_3	4.47987	0	0	0	0	0	0	0	1.11997	0	2.23994	0
Aggregatilineales_A4B	contigs_NODE_803_length_34454_cov_5.180092_4	0	0	4.87641	0	0	0	7.05273	0	1.2191	1.76318	2.4382	3.52637
Aggregatilineales_A4B	contigs_NODE_803_length_34454_cov_5.180092_5	0	0	11.1871	0	0	0	0	0	2.79676	0	5.59353	0
Aggregatilineales_A4B	contigs_NODE_803_length_34454_cov_5.180092_9	0	0	0	0	9.0041	0	0	0	0	2.25102	0	4.50205
Aggregatilineales_A4B	contigs_NODE_803_length_34454_cov_5.180092_11	0	0	5.28278	0	7.2533	0	7.64046	7.16915	1.32069	5.51573	2.64139	3.68288
Aggregatilineales_A4B	contigs_NODE_803_length_34454_cov_5.180092_17	0	0	0	1.59991	0	0	0	0	0.399977	0	0.799954	0
Aggregatilineales_A4B	contigs_NODE_803_length_34454_cov_5.180092_26	0	0	0	0	0	9.93265	0	0	0	2.48316	0	4.96633
Aggregatilineales_A4B	contigs_NODE_814_length_33938_cov_5.449636_3	0	0	0	0	0	18.2099	0	0	0	4.55247	0	9.10493
Aggregatilineales_A4B	contigs_NODE_814_length_33938_cov_5.449636_4	0	0	0	0	14.7803	0	0	19.4784	0	8.56469	0	10.0739
Aggregatilineales_A4B	contigs_NODE_814_length_33938_cov_5.449636_5	0	0	0	1.29358	8.13173	9.07343	8.56578	2.67913	0.323395	7.11251	0.646791	2.98054
Aggregatilineales_A4B	contigs_NODE_814_length_33938_cov_5.449636_6	0	0	0	0	0	20.5933	0	60.8064	0	20.3499	0	28.6649
Aggregatilineales_A4B	contigs_NODE_814_length_33938_cov_5.449636_7	0	4.22998	0	0	28.5897	19.1403	6.02314	28.258	1.05749	20.5028	2.11499	10.5996
Aggregatilineales_A4B	contigs_NODE_814_length_33938_cov_5.449636_14	0	0	5.5095	2.40673	0	2.11016	0	0	1.97906	0.527539	2.61281	1.05508
Aggregatilineales_A4B	contigs_NODE_814_length_33938_cov_5.449636_17	0	0	0	0	0	0	0	10.5582	0	2.63955	0	5.2791
Aggregatilineales_A4B	contigs_NODE_814_length_33938_cov_5.449636_20	0	0	3.82058	0	0	0	0	0	0.955145	0	1.91029	0
Aggregatilineales_A4B	contigs_NODE_814_length_33938_cov_5.449636_21	0	0	0	0	0	0	8.33505	0	0	2.08376	0	4.16752
Aggregatilineales_A4B	contigs_NODE_814_length_33938_cov_5.449636_25	0	0	0	0	0	4.38988	5.52569	5.18483	0	3.7751	0	2.56133
Aggregatilineales_A4B	contigs_NODE_819_length_33795_cov_5.290279_2	0	0	0	0	0	0	0	3.8267	0	0.956674	0	1.91335
Aggregatilineales_A4B	contigs_NODE_819_length_33795_cov_5.290279_12	2.13889	0	0	0	0	0	0	0	0.534722	0	1.06944	0
Aggregatilineales_A4B	contigs_NODE_819_length_33795_cov_5.290279_14	0	0	5.8417	0	0	0	0	0	1.46043	0	2.92085	0
Aggregatilineales_A4B	contigs_NODE_819_length_33795_cov_5.290279_15	0	0	0	0	0	0	0	7.44489	0	1.86122	0	3.72244
Aggregatilineales_A4B	contigs_NODE_819_length_33795_cov_5.290279_16	0	9.15011	4.50426	0	0	0	0	0	3.41359	0	4.37426	0
Aggregatilineales_A4B	contigs_NODE_819_length_33795_cov_5.290279_19	0	0	0	0	0	7.65239	0	0	0	1.9131	0	3.8262
Aggregatilineales_A4B	contigs_NODE_819_length_33795_cov_5.290279_23	0	0	0	0	0	0	12.6949	0	0	3.17373	0	6.34746
Aggregatilineales_A4B	contigs_NODE_819_length_33795_cov_5.290279_25	0	0	7.40961	0	0	0	0	0	1.8524	0	3.7048	0
Aggregatilineales_A4B	contigs_NODE_819_length_33795_cov_5.290279_26	0	8.56414	0	0	0	0	6.09731	0	2.14104	1.52433	4.28207	3.04866
Aggregatilineales_A4B	contigs_NODE_819_length_33795_cov_5.290279_29	0	0	0	0	0	0	0	9.18105	0	2.29526	0	4.59052
Aggregatilineales_A4B	contigs_NODE_842_length_32553_cov_5.158841_3	0	0	16.4579	0	0	0	0	0	4.11447	0	8.22894	0
Aggregatilineales_A4B	contigs_NODE_842_length_32553_cov_5.158841_6	0	0	0	4.20051	0	0	0	0	1.05013	0	2.10025	0
Aggregatilineales_A4B	contigs_NODE_842_length_32553_cov_5.158841_7	0	0	3.89004	0	0	0	0	0	0.972511	0	1.94502	0
Aggregatilineales_A4B	contigs_NODE_842_length_32553_cov_5.158841_8	0	0	0	2.50903	0	0	0	0	0.627257	0	1.25451	0
Aggregatilineales_A4B	contigs_NODE_842_length_32553_cov_5.158841_9	0	0	14.2635	0	0	0	0	0	3.56587	0	7.13175	0
Aggregatilineales_A4B	contigs_NODE_842_length_32553_cov_5.158841_11	0	0	0	0	7.65495	0	0	0	0	1.91374	0	3.82747
Aggregatilineales_A4B	contigs_NODE_842_length_32553_cov_5.158841_12	0	0	0	0	0	0	0	7.01754	0	1.75438	0	3.50877
Aggregatilineales_A4B	contigs_NODE_842_length_32553_cov_5.158841_13	2.46296	0	0	0	0	0	0	0	0.61574	0	1.23148	0
Aggregatilineales_A4B	contigs_NODE_842_length_32553_cov_5.158841_14	0	17.5608	17.2891	0	0	39.7306	0	46.9253	8.71247	21.664	10.0609	25.1873
Aggregatilineales_A4B	contigs_NODE_842_length_32553_cov_5.158841_15	0	2.63812	0	0	0	0	1.87823	3.52474	0.65953	1.35074	1.31906	1.69838
Aggregatilineales_A4B	contigs_NODE_842_length_32553_cov_5.158841_19	0	0	0	0	0	0	0	10.4162	0	2.60404	0	5.20808
Aggregatilineales_A4B	contigs_NODE_842_length_32553_cov_5.158841_20	0	0	0	0	8.48401	0	0	0	0	2.121	0	4.242
Aggregatilineales_A4B	contigs_NODE_842_length_32553_cov_5.158841_21	0	0	26.1316	0	17.9395	0	0	0	6.5329	4.48487	13.0658	8.96973
Aggregatilineales_A4B	contigs_NODE_842_length_32553_cov_5.158841_25	0	0	0	0	0	0	3.92938	0	0	0.982345	0	1.96469
Aggregatilineales_A4B	contigs_NODE_857_length_31917_cov_4.743456_2	0	5.91334	0	11.4442	0	0	0	0	4.33939	0	5.49596	0
Aggregatilineales_A4B	contigs_NODE_857_length_31917_cov_4.743456_3	0	0	7.85146	0	0	0	0	0	1.96287	0	3.92573	0
Aggregatilineales_A4B	contigs_NODE_857_length_31917_cov_4.743456_4	0	0	0	3.38832	0	5.94159	0	0	0.847081	1.4854	1.69416	2.97079
Aggregatilineales_A4B	contigs_NODE_857_length_31917_cov_4.743456_5	0	0	0	0	0	0	0	7.39747	0	1.84937	0	3.69873
Aggregatilineales_A4B	contigs_NODE_857_length_31917_cov_4.743456_6	0	15.4535	3.8036	2.4923	20.8895	13.1111	0	5.16179	5.43735	9.7906	6.86126	9.15593
Aggregatilineales_A4B	contigs_NODE_857_length_31917_cov_4.743456_7	0	0	0	0	0	0	20.5153	12.8332	0	8.33711	0	10.1248
Aggregatilineales_A4B	contigs_NODE_857_length_31917_cov_4.743456_11	5.83532	4.45774	26.3326	8.62719	36.1549	15.1282	19.0424	11.9118	11.3132	20.5593	10.162	10.7981
Aggregatilineales_A4B	contigs_NODE_857_length_31917_cov_4.743456_15	0	0	0	0	0	5.16185	0	0	0	1.29046	0	2.58093
Aggregatilineales_A4B	contigs_NODE_857_length_31917_cov_4.743456_17	0	0	0	0	10.88	0	0	0	0	2.71999	0	5.43998
Aggregatilineales_A4B	contigs_NODE_857_length_31917_cov_4.743456_18	0	0	0	0	0	0	5.71711	0	0	1.42928	0	2.85856
Aggregatilineales_A4B	contigs_NODE_857_length_31917_cov_4.743456_24	0	0	0	0	0	2.49894	0	2.95147	0	1.3626	0	1.58421
Aggregatilineales_A4B	contigs_NODE_857_length_31917_cov_4.743456_26	0	23.4935	0	0	0	0	0	0	5.87338	0	11.7468	0
Aggregatilineales_A4B	contigs_NODE_857_length_31917_cov_4.743456_27	0	0	0	0	0	0	14.7352	0	0	3.68379	0	7.36759
Aggregatilineales_A4B	contigs_NODE_857_length_31917_cov_4.743456_28	0	0	0	0	0	0	0	5.85089	0	1.46272	0	2.92545
Aggregatilineales_A4B	contigs_NODE_857_length_31917_cov_4.743456_31	0	0	9.20225	0	0	0	19.9638	0	2.30056	4.99095	4.60113	9.98189
Aggregatilineales_A4B	contigs_NODE_871_length_31504_cov_4.542974_5	0	0	0	0	0	0	6.56634	6.16129	0	3.18191	0	3.67787
Aggregatilineales_A4B	contigs_NODE_871_length_31504_cov_4.542974_10	0	5.18961	0	3.34787	0	5.87064	0	0	2.13437	1.46766	2.5767	2.93532
Aggregatilineales_A4B	contigs_NODE_871_length_31504_cov_4.542974_11	0	0	0	0	6.18439	0	6.5145	0	0	3.17472	0	3.66833
Aggregatilineales_A4B	contigs_NODE_871_length_31504_cov_4.542974_12	0	0	0	0	0	3.78934	4.76977	0	0	2.13978	0	2.50301
Aggregatilineales_A4B	contigs_NODE_871_length_31504_cov_4.542974_13	0	0	0	0	0	10.8059	0	0	0	2.70146	0	5.40293
Aggregatilineales_A4B	contigs_NODE_871_length_31504_cov_4.542974_14	0	0	0	0	0	4.11436	10.3578	0	0	3.61804	0	4.8939
Aggregatilineales_A4B	contigs_NODE_871_length_31504_cov_4.542974_18	0	0	0	0	0	0	0	9.92652	0	2.48163	0	4.96326
Aggregatilineales_A4B	contigs_NODE_871_length_31504_cov_4.542974_19	0	0	11.1144	0	0	0	8.03737	0	2.7786	2.00934	5.55721	4.01868
Aggregatilineales_A4B	contigs_NODE_871_length_31504_cov_4.542974_20	0	0	0	16.3728	17.1538	0	0	33.9096	4.09319	12.7658	8.18639	16.2506
Aggregatilineales_A4B	contigs_NODE_871_length_31504_cov_4.542974_21	0	0	0	4.22424	0	3.7037	0	8.74879	1.05606	3.11312	2.11212	4.14297
Aggregatilineales_A4B	contigs_NODE_871_length_31504_cov_4.542974_22	0	0	0	0	21.8611	0	0	10.8037	0	8.16621	0	10.4544
Aggregatilineales_A4B	contigs_NODE_871_length_31504_cov_4.542974_23	0	0	0	0	9.0041	3.76756	4.74236	4.44982	0	5.49096	0	2.37744
Aggregatilineales_A4B	contigs_NODE_871_length_31504_cov_4.542974_25	0	5.5901	0	0	0	0	0	0	1.39752	0	2.79505	0
Aggregatilineales_A4B	contigs_NODE_871_length_31504_cov_4.542974_26	0	0	0	0	0	0	2.77835	0	0	0.694587	0	1.38917
Aggregatilineales_A4B	contigs_NODE_871_length_31504_cov_4.542974_27	0	0	0	5.15648	0	4.52107	0	0	1.28912	1.13027	2.57824	2.26053
Aggregatilineales_A4B	contigs_NODE_877_length_31370_cov_4.607377_2	0	0	2.63732	0	10.8632	0	0	0	0.659329	2.7158	1.31866	5.43159
Aggregatilineales_A4B	contigs_NODE_877_length_31370_cov_4.607377_7	0	0	5.38245	0	0	0	0	14.6088	1.34561	3.65221	2.69123	7.30442
Aggregatilineales_A4B	contigs_NODE_877_length_31370_cov_4.607377_13	28.4472	0	0	0	29.3759	0	0	0	7.1118	7.34397	14.2236	14.6879
Aggregatilineales_A4B	contigs_NODE_877_length_31370_cov_4.607377_14	0	0	0	0	0	0	0	7.32746	0	1.83186	0	3.66373
Aggregatilineales_A4B	contigs_NODE_877_length_31370_cov_4.607377_17	0	0	0	0	0	0	11.2523	0	0	2.81308	0	5.62616
Aggregatilineales_A4B	contigs_NODE_877_length_31370_cov_4.607377_21	0	0	0	0	0	0	12.255	5.74952	0	4.50113	0	5.8367
Aggregatilineales_A4B	contigs_NODE_877_length_31370_cov_4.607377_23	0	4.59926	0	2.96702	0	0	6.54897	0	1.89157	1.63724	2.28358	3.27448
Aggregatilineales_A4B	contigs_NODE_877_length_31370_cov_4.607377_29	0	0	0	0	0	0	0	12.6929	0	3.17323	0	6.34646
Aggregatilineales_A4B	contigs_NODE_877_length_31370_cov_4.607377_33	0	0	0	2.83216	0	0	0	0	0.70804	0	1.41608	0
Aggregatilineales_A4B	contigs_NODE_888_length_31082_cov_5.161150_4	0	0	0	3.38832	0	0	0	0	0.847081	0	1.69416	0
Aggregatilineales_A4B	contigs_NODE_888_length_31082_cov_5.161150_6	0	0	0	0	19.5839	0	0	0	0	4.89598	0	9.79196
Aggregatilineales_A4B	contigs_NODE_888_length_31082_cov_5.161150_8	0	0	0	0	0	8.89894	11.2014	0	0	5.02508	0	5.87811
Aggregatilineales_A4B	contigs_NODE_888_length_31082_cov_5.161150_10	0	0	1.92967	0	0	0	0	0	0.482418	0	0.964836	0
Aggregatilineales_A4B	contigs_NODE_888_length_31082_cov_5.161150_11	0	0	0	0	7.27576	0	0	0	0	1.81894	0	3.63788
Aggregatilineales_A4B	contigs_NODE_888_length_31082_cov_5.161150_13	0	0	0	6.67581	0	0	0	0	1.66895	0	3.3379	0
Aggregatilineales_A4B	contigs_NODE_888_length_31082_cov_5.161150_15	0	0	5.66761	0	0	0	0	0	1.4169	0	2.83381	0
Aggregatilineales_A4B	contigs_NODE_888_length_31082_cov_5.161150_18	0	0	0	0	0	0	0	10.7537	0	2.68843	0	5.37686
Aggregatilineales_A4B	contigs_NODE_888_length_31082_cov_5.161150_22	0	0	0	2.16095	4.52807	0	0	0	0.540239	1.13202	1.08048	2.26404
Aggregatilineales_A4B	contigs_NODE_888_length_31082_cov_5.161150_23	0	0	0	0	0	14.5679	0	0	0	3.64197	0	7.28394
Aggregatilineales_A4B	contigs_NODE_888_length_31082_cov_5.161150_32	9.93788	7.59179	14.9486	4.89753	0	8.58806	0	0	9.34396	2.14701	4.26638	4.29403
Aggregatilineales_A4B	contigs_NODE_888_length_31082_cov_5.161150_33	0	0	11.8862	0	16.3199	0	0	0	2.97156	4.07998	5.94312	8.15996
Aggregatilineales_A4B	contigs_NODE_890_length_31070_cov_5.475899_1	0	0	0	0	94.0028	0	0	0	0	23.5007	0	47.0014
Aggregatilineales_A4B	contigs_NODE_890_length_31070_cov_5.475899_7	2.58611	3.95118	11.6701	10.1958	5.34107	17.8788	0	15.8373	7.1008	9.76429	4.50038	8.51729
Aggregatilineales_A4B	contigs_NODE_890_length_31070_cov_5.475899_8	0	0	6.04812	0	0	20.848	17.4948	0	1.51203	9.5857	3.02406	11.1529
Aggregatilineales_A4B	contigs_NODE_890_length_31070_cov_5.475899_9	0	4.41249	0	0	11.9293	4.99154	18.8491	23.5818	1.10312	14.8379	2.20624	8.12313
Aggregatilineales_A4B	contigs_NODE_890_length_31070_cov_5.475899_10	0	0	0	0	21.6397	3.62185	13.6768	12.8332	0	12.9429	0	7.37262
Aggregatilineales_A4B	contigs_NODE_890_length_31070_cov_5.475899_11	0	0	0	0	20.8895	8.74073	11.0023	0	0	10.1581	0	8.58432
Aggregatilineales_A4B	contigs_NODE_890_length_31070_cov_5.475899_12	1.88392	2.87835	5.66761	5.57054	11.6725	3.25607	4.09853	0	4.0001	4.75678	1.91341	4.93761
Aggregatilineales_A4B	contigs_NODE_890_length_31070_cov_5.475899_13	0	3.14949	0	0	0	0	4.48462	0	0.787373	1.12115	1.57475	2.24231
Aggregatilineales_A4B	contigs_NODE_890_length_31070_cov_5.475899_15	0	0	0	0	0	9.0214	0	0	0	2.25535	0	4.5107
Aggregatilineales_A4B	contigs_NODE_890_length_31070_cov_5.475899_16	0	3.0554	0	0	4.13017	3.45635	0	0	0.763849	1.89663	1.5277	2.20725
Aggregatilineales_A4B	contigs_NODE_890_length_31070_cov_5.475899_17	0	4.26108	0	2.74886	0	0	6.06743	0	1.75249	1.51686	2.11567	3.03371
Aggregatilineales_A4B	contigs_NODE_890_length_31070_cov_5.475899_18	0	4.93898	0	0	13.3527	5.58712	0	6.59888	1.23474	6.38467	2.46949	5.47719
Aggregatilineales_A4B	contigs_NODE_890_length_31070_cov_5.475899_19	0	0	4.88336	1.59991	3.35245	14.0276	0	3.31356	1.62082	5.17339	2.30208	6.10833
Aggregatilineales_A4B	contigs_NODE_890_length_31070_cov_5.475899_20	66.2847	67.5154	132.941	43.5548	410.692	190.938	216.307	293.17	77.574	277.777	38.5204	98.6962
Aggregatilineales_A4B	contigs_NODE_890_length_31070_cov_5.475899_21	0	4.44634	0	0	6.01041	0	6.33123	0	1.11159	3.08541	2.22317	3.56513
Aggregatilineales_A4B	contigs_NODE_890_length_31070_cov_5.475899_22	0	5.62628	0	3.62956	7.6054	6.36461	8.01136	0	2.31396	5.49534	2.79351	3.72993
Aggregatilineales_A4B	contigs_NODE_890_length_31070_cov_5.475899_23	0	11.4754	11.2978	0	46.536	51.9251	65.36	7.66602	5.6933	42.8718	6.57446	24.7693
Aggregatilineales_A4B	contigs_NODE_890_length_31070_cov_5.475899_24	0	0	0	0	4.54559	11.412	4.78822	0	0	5.18645	0	4.69843
Aggregatilineales_A4B	contigs_NODE_890_length_31070_cov_5.475899_25	0	5.87338	5.7825	0	0	6.64414	0	0	2.91397	1.66103	3.36497	3.32207
Aggregatilineales_A4B	contigs_NODE_890_length_31070_cov_5.475899_26	0	0	0	0	0	0	6.27506	2.94399	0	2.30476	0	2.98863
Aggregatilineales_A4B	contigs_NODE_902_length_30696_cov_5.245880_4	4.7412	0	7.13175	0	0	0	0	0	2.96824	0	3.56366	0
Aggregatilineales_A4B	contigs_NODE_902_length_30696_cov_5.245880_5	0	0	0	0	0	0	0	28.1552	0	7.0388	0	14.0776
Aggregatilineales_A4B	contigs_NODE_902_length_30696_cov_5.245880_9	0	0	0	0	2.9085	0	0	0	0	0.727125	0	1.45425
Aggregatilineales_A4B	contigs_NODE_902_length_30696_cov_5.245880_14	0	0	9.72511	0	0	0	0	0	2.43128	0	4.86255	0
Aggregatilineales_A4B	contigs_NODE_902_length_30696_cov_5.245880_16	0	4.48072	0	0	0	0	0	5.98661	1.12018	1.49665	2.24036	2.99331
Aggregatilineales_A4B	contigs_NODE_902_length_30696_cov_5.245880_17	0	0	15.42	0	0	0	0	0	3.855	0	7.71	0
Aggregatilineales_A4B	contigs_NODE_902_length_30696_cov_5.245880_18	0	8.87	0	11.4442	0	0	25.2603	0	5.07856	6.31508	5.95764	12.6302
Aggregatilineales_A4B	contigs_NODE_902_length_30696_cov_5.245880_24	0	2.02154	0	3.91233	5.46528	0	0	0	1.48347	1.36632	1.87885	2.73264
Aggregatilineales_A4B	contigs_NODE_905_length_30584_cov_5.075535_1	0	0	0	2.92066	12.2399	5.12152	0	12.0979	0.730166	7.36485	1.46033	5.92853
Aggregatilineales_A4B	contigs_NODE_905_length_30584_cov_5.075535_4	0	0	0	0	0	20.4861	0	0	0	5.12152	0	10.243
Aggregatilineales_A4B	contigs_NODE_905_length_30584_cov_5.075535_5	0	0	0	0	0	0	0	25.8089	0	6.45224	0	12.9045
Aggregatilineales_A4B	contigs_NODE_905_length_30584_cov_5.075535_6	0	0	3.18737	2.08852	0	0	0	0	1.31897	0	1.58771	0
Aggregatilineales_A4B	contigs_NODE_905_length_30584_cov_5.075535_8	2.25771	0	6.79214	2.22527	23.3142	0	14.7352	18.435	2.81878	14.1211	2.85191	10.0483
Aggregatilineales_A4B	contigs_NODE_905_length_30584_cov_5.075535_9	0	0	0	0	0	6.22362	0	7.35065	0	3.39357	0	3.94547
Aggregatilineales_A4B	contigs_NODE_905_length_30584_cov_5.075535_10	0	6.25367	0	0	0	0	0	0	1.56342	0	3.12684	0
Aggregatilineales_A4B	contigs_NODE_905_length_30584_cov_5.075535_14	7.29415	0	0	0	0	0	0	0	1.82354	0	3.64708	0
Aggregatilineales_A4B	contigs_NODE_905_length_30584_cov_5.075535_15	0	0	3.34301	0	0	3.84114	4.83498	0	0.835752	2.16903	1.6715	2.53723
Aggregatilineales_A4B	contigs_NODE_905_length_30584_cov_5.075535_16	4.45357	3.40219	0	2.19479	45.9896	15.3946	4.84444	22.728	2.51264	22.2392	1.9125	17.4523
Aggregatilineales_A4B	contigs_NODE_905_length_30584_cov_5.075535_17	0	0	0	0	7.12142	0	0	0	0	1.78036	0	3.56071
Aggregatilineales_A4B	contigs_NODE_905_length_30584_cov_5.075535_19	0	0	4.68937	0	0	0	0	0	1.17234	0	2.34468	0
Aggregatilineales_A4B	contigs_NODE_905_length_30584_cov_5.075535_20	0	4.98143	0	0	0	0	0	0	1.24536	0	2.49072	0
Aggregatilineales_A4B	contigs_NODE_905_length_30584_cov_5.075535_22	0	0	0	0	0	14.3552	0	0	0	3.5888	0	7.17761
Aggregatilineales_A4B	contigs_NODE_905_length_30584_cov_5.075535_23	0	0	0	4.0343	0	0	17.8094	0	1.00857	4.45236	2.01715	8.90471
Aggregatilineales_A4B	contigs_NODE_905_length_30584_cov_5.075535_26	0	0	5.17105	3.38832	0	0	0	0	2.13984	0	2.57584	0
Aggregatilineales_A4B	contigs_NODE_905_length_30584_cov_5.075535_27	0	0	10.0683	0	0	0	0	0	2.51709	0	5.03417	0
Aggregatilineales_A4B	contigs_NODE_910_length_30449_cov_5.372409_1	0	0	0	0	0	0	0	12.9766	0	3.24414	0	6.48828
Aggregatilineales_A4B	contigs_NODE_910_length_30449_cov_5.372409_6	0	2.05742	2.02558	0	5.56229	0	0	2.74888	1.02075	2.07779	1.17873	2.65998
Aggregatilineales_A4B	contigs_NODE_910_length_30449_cov_5.372409_7	0	0	0	0	0	0	0	31.3893	0	7.84731	0	15.6946
Aggregatilineales_A4B	contigs_NODE_910_length_30449_cov_5.372409_11	0	0	0	0	6.54615	0	0	0	0	1.63654	0	3.27308
Aggregatilineales_A4B	contigs_NODE_910_length_30449_cov_5.372409_12	4.17573	3.18995	6.28117	2.05786	17.2482	3.60856	22.7111	12.7861	3.92618	14.0885	1.79266	8.07998
Aggregatilineales_A4B	contigs_NODE_910_length_30449_cov_5.372409_13	0	0	0	0	0	5.50887	0	0	0	1.37722	0	2.75443
Aggregatilineales_A4B	contigs_NODE_910_length_30449_cov_5.372409_19	0	0	0	0	0	0	0	8.17889	0	2.04472	0	4.08945
Aggregatilineales_A4B	contigs_NODE_910_length_30449_cov_5.372409_20	0	0	0	1.59763	0	0	0	0	0.399407	0	0.798814	0
Aggregatilineales_A4B	contigs_NODE_910_length_30449_cov_5.372409_22	0	0	0	0	3.67198	0	0	3.62938	0	1.82534	0	2.10779
Aggregatilineales_A4B	contigs_NODE_912_length_30435_cov_4.931600_1	0	0	0	0	13.9057	0	0	0	0	3.47643	0	6.95287
Aggregatilineales_A4B	contigs_NODE_912_length_30435_cov_4.931600_5	0	0	0	0	0	0	22.4028	0	0	5.6007	0	11.2014
Aggregatilineales_A4B	contigs_NODE_912_length_30435_cov_4.931600_6	0	0	0	0	22.5968	18.9102	0	0	0	10.3768	0	12.0762
Aggregatilineales_A4B	contigs_NODE_912_length_30435_cov_4.931600_8	0	0	0	1.17438	2.46081	0	0	0	0.293596	0.615201	0.587191	1.2304
Aggregatilineales_A4B	contigs_NODE_912_length_30435_cov_4.931600_9	0	0	0	0	0	0	0	14.7949	0	3.69873	0	7.39747
Aggregatilineales_A4B	contigs_NODE_912_length_30435_cov_4.931600_10	0	0	0	0	0	0	0	25.5253	0	6.38133	0	12.7627
Aggregatilineales_A4B	contigs_NODE_912_length_30435_cov_4.931600_11	0	0	0	0	0	13.6574	0	0	0	3.41435	0	6.8287
Aggregatilineales_A4B	contigs_NODE_912_length_30435_cov_4.931600_19	0	7.46146	7.346	4.81346	0	8.44062	0	0	4.90523	2.11016	3.49101	4.22031
Aggregatilineales_A4B	contigs_NODE_912_length_30435_cov_4.931600_21	1.91564	0	0	5.66432	15.8254	3.31088	25.0051	3.91045	1.89499	12.013	2.67022	10.4037
Aggregatilineales_A4B	contigs_NODE_912_length_30435_cov_4.931600_22	0	0	0	1.84767	0	0	0	3.8267	0.461917	0.956674	0.923835	1.91335
Aggregatilineales_A4B	contigs_NODE_912_length_30435_cov_4.931600_23	0	0	0	1.84767	0	0	0	0	0.461917	0	0.923835	0
Aggregatilineales_A4B	contigs_NODE_912_length_30435_cov_4.931600_25	0	32.1948	0	0	0	36.4197	0	0	8.04871	9.10493	16.0974	18.2099
Aggregatilineales_A4B	contigs_NODE_912_length_30435_cov_4.931600_26	0	0	0	0	0	0	3.7338	0	0	0.93345	0	1.8669
Aggregatilineales_A4B	contigs_NODE_947_length_29340_cov_4.658016_5	1.01597	0	0	0	0	0	0	0	0.253993	0	0.507986	0
Aggregatilineales_A4B	contigs_NODE_947_length_29340_cov_4.658016_6	0	0	0	0	0	0	0	11.7313	0	2.93283	0	5.86567
Aggregatilineales_A4B	contigs_NODE_947_length_29340_cov_4.658016_7	0	0	0	4.65367	0	0	0	0	1.16342	0	2.32684	0
Aggregatilineales_A4B	contigs_NODE_947_length_29340_cov_4.658016_8	0	4.78931	0	0	0	0	0	0	1.19733	0	2.39466	0
Aggregatilineales_A4B	contigs_NODE_947_length_29340_cov_4.658016_19	0	0	8.68842	0	0	0	0	0	2.17211	0	4.34421	0
Aggregatilineales_A4B	contigs_NODE_947_length_29340_cov_4.658016_24	0	0	16.4579	0	22.5968	0	0	0	4.11447	5.64921	8.22894	11.2984
Aggregatilineales_A4B	contigs_NODE_947_length_29340_cov_4.658016_25	5.49704	0	24.8061	10.8361	22.706	19.0016	0	0	10.2848	10.4269	10.6438	12.1345
Aggregatilineales_A4B	contigs_NODE_953_length_29029_cov_5.175295_1	0	0	0	0	6.79211	0	0	6.71331	0	3.37635	0	3.89881
Aggregatilineales_A4B	contigs_NODE_953_length_29029_cov_5.175295_2	0	0	0	0	0	5.14834	0	0	0	1.28708	0	2.57417
Aggregatilineales_A4B	contigs_NODE_953_length_29029_cov_5.175295_4	0	0	2.99758	0	0	3.44425	0	0	0.749395	0.861062	1.49879	1.72212
Aggregatilineales_A4B	contigs_NODE_953_length_29029_cov_5.175295_8	0	3.41556	0	0	0	0	0	0	0.85389	0	1.70778	0
Aggregatilineales_A4B	contigs_NODE_953_length_29029_cov_5.175295_12	0	12.418	0	0	0	28.0952	0	0	3.1045	7.0238	6.209	14.0476
Aggregatilineales_A4B	contigs_NODE_953_length_29029_cov_5.175295_15	0	4.81585	0	9.32024	26.0396	5.44783	0	19.3031	3.53402	12.6976	4.47594	12.0475
Aggregatilineales_A4B	contigs_NODE_959_length_28826_cov_5.287755_2	0	0	0	0	0	3.20304	0	0	0	0.800759	0	1.60152
Aggregatilineales_A4B	contigs_NODE_959_length_28826_cov_5.287755_3	0	0	0	0	0	7.62273	0	0	0	1.90568	0	3.81137
Aggregatilineales_A4B	contigs_NODE_959_length_28826_cov_5.287755_4	0	0	0	0	0	0	18.474	0	0	4.61849	0	9.23698
Aggregatilineales_A4B	contigs_NODE_959_length_28826_cov_5.287755_5	0	13.4769	0	0	0	0	0	0	3.36923	0	6.73845	0
Aggregatilineales_A4B	contigs_NODE_959_length_28826_cov_5.287755_7	0	5.26824	0	0	0	0	0	0	1.31706	0	2.63412	0
Aggregatilineales_A4B	contigs_NODE_959_length_28826_cov_5.287755_8	0	13.3732	0	0	0	0	0	0	3.34331	0	6.68662	0
Aggregatilineales_A4B	contigs_NODE_959_length_28826_cov_5.287755_11	0	0	0	16.993	0	0	0	0	4.24824	0	8.49648	0
Aggregatilineales_A4B	contigs_NODE_959_length_28826_cov_5.287755_19	0	0	0	1.34155	0	2.35247	0	0	0.335387	0.588118	0.670775	1.17624
Aggregatilineales_A4B	contigs_NODE_959_length_28826_cov_5.287755_23	0	0	0	0	11.2444	0	0	0	0	2.81109	0	5.62218
Aggregatilineales_A4B	contigs_NODE_959_length_28826_cov_5.287755_24	0	2.83147	2.78765	0	0	0	4.03177	3.78307	1.40478	1.95371	1.6222	2.25823
Aggregatilineales_A4B	contigs_NODE_959_length_28826_cov_5.287755_29	0	41.6412	61.4953	13.4316	28.1445	47.1057	44.4702	27.818	29.142	36.8846	27.683	10.3377
Aggregatilineales_A4B	contigs_NODE_959_length_28826_cov_5.287755_30	0	15.3399	0	0	0	0	14.5618	0	3.83497	3.64046	7.66994	7.28091
Aggregatilineales_A4B	contigs_NODE_960_length_28824_cov_5.156696_7	0	0	0	0	4.33592	0	0	0	0	1.08398	0	2.16796
Aggregatilineales_A4B	contigs_NODE_960_length_28824_cov_5.156696_8	0	0	0	0	3.26399	0	0	0	0	0.815996	0	1.63199
Aggregatilineales_A4B	contigs_NODE_960_length_28824_cov_5.156696_10	0	0	0	1.47183	0	2.58093	0	0	0.367958	0.645231	0.735916	1.29046
Aggregatilineales_A4B	contigs_NODE_960_length_28824_cov_5.156696_11	0	6.14318	0	0	0	0	0	0	1.5358	0	3.07159	0
Aggregatilineales_A4B	contigs_NODE_960_length_28824_cov_5.156696_13	2.70926	4.13933	8.15057	2.67032	16.7862	4.68254	5.89407	11.061	4.41737	9.60595	2.58095	5.52845
Aggregatilineales_A4B	contigs_NODE_960_length_28824_cov_5.156696_16	0	5.38242	0	0	0	0	0	0	1.3456	0	2.69121	0
Aggregatilineales_A4B	contigs_NODE_960_length_28824_cov_5.156696_19	0	6.4152	0	0	0	0	0	0	1.6038	0	3.2076	0
Aggregatilineales_A4B	contigs_NODE_960_length_28824_cov_5.156696_24	0	0	0	0	0	15.9891	0	0	0	3.99729	0	7.99457
Aggregatilineales_A4B	contigs_NODE_961_length_28789_cov_5.170669_2	0	3.19581	0	0	0	0	0	0	0.798952	0	1.5979	0
Aggregatilineales_A4B	contigs_NODE_961_length_28789_cov_5.170669_4	0	0	0	7.99194	5.58211	0	0	5.51735	1.99798	2.77487	3.99597	3.20425
Aggregatilineales_A4B	contigs_NODE_961_length_28789_cov_5.170669_9	0	0	0	0	0	2.27098	0	0	0	0.567744	0	1.13549
Aggregatilineales_A4B	contigs_NODE_961_length_28789_cov_5.170669_11	0	0	0	0	27.6479	0	0	0	0	6.91197	0	13.8239
Aggregatilineales_A4B	contigs_NODE_961_length_28789_cov_5.170669_12	0	0	0	0	0	12.369	0	0	0	3.09224	0	6.18448
Aggregatilineales_A4B	contigs_NODE_961_length_28789_cov_5.170669_17	0	6.61034	0	0	0	0	0	0	1.65259	0	3.30517	0
Aggregatilineales_A4B	contigs_NODE_961_length_28789_cov_5.170669_20	0	0	6.76529	0	0	0	0	0	1.69132	0	3.38265	0
Aggregatilineales_A4B	contigs_NODE_961_length_28789_cov_5.170669_25	0	0	6.9862	0	0	0	0	0	1.74655	0	3.4931	0
Aggregatilineales_A4B	contigs_NODE_961_length_28789_cov_5.170669_26	0	0	0	1.82067	0	3.19264	0	0	0.455169	0.798159	0.910337	1.59632
Aggregatilineales_A4B	contigs_NODE_964_length_28725_cov_5.284165_2	0	0	0	0	0	0	7.80918	0	0	1.95229	0	3.90459
Aggregatilineales_A4B	contigs_NODE_964_length_28725_cov_5.284165_4	1.69329	0	0	0	0	0	0	0	0.423321	0	0.846643	0
Aggregatilineales_A4B	contigs_NODE_964_length_28725_cov_5.284165_6	0	2.98715	0	0	0	0	0	3.99107	0.746787	0.997768	1.49357	1.99554
Aggregatilineales_A4B	contigs_NODE_964_length_28725_cov_5.284165_7	0	0	0	0	0	0	0	3.98423	0	0.996057	0	1.99211
Aggregatilineales_A4B	contigs_NODE_964_length_28725_cov_5.284165_10	0	0	0	5.75146	0	0	0	0	1.43787	0	2.87573	0
Aggregatilineales_A4B	contigs_NODE_964_length_28725_cov_5.284165_11	0	0	0	0	0	5.70048	0	0	0	1.42512	0	2.85024
Aggregatilineales_A4B	contigs_NODE_965_length_28674_cov_4.402739_4	0	0	0	0.677665	0	3.56495	0	5.61403	0.169416	2.29475	0.338832	2.77866
Aggregatilineales_A4B	contigs_NODE_965_length_28674_cov_4.402739_5	0	0	0	0	0	9.88274	0	11.6724	0	5.38878	0	6.26518
Aggregatilineales_A4B	contigs_NODE_965_length_28674_cov_4.402739_7	0	0	0	4.81346	0	12.6609	0	0	1.20336	3.16523	2.40673	6.33047
Aggregatilineales_A4B	contigs_NODE_965_length_28674_cov_4.402739_16	0	2.98202	0	0	0	3.37335	0	7.96846	0.745506	2.83545	1.49101	3.77344
Aggregatilineales_A4B	contigs_NODE_965_length_28674_cov_4.402739_17	0	0	0	0	0	2.33017	0	2.75214	0	1.27058	0	1.47722
Aggregatilineales_A4B	contigs_NODE_965_length_28674_cov_4.402739_18	0	13.322	6.55793	4.29707	0	0	0	0	6.04425	0	5.56223	0
Aggregatilineales_A4B	contigs_NODE_965_length_28674_cov_4.402739_20	0	0	4.93262	0	0	0	0	0	1.23316	0	2.46631	0
Aggregatilineales_A4B	contigs_NODE_967_length_28635_cov_4.850490_1	8.5235	19.5339	0	0	26.4053	22.0974	9.27157	8.69964	7.01436	16.6185	9.26319	8.99045
Aggregatilineales_A4B	contigs_NODE_967_length_28635_cov_4.850490_2	0	0	0	2.74214	0	0	0	11.3585	0.685535	2.83961	1.37107	5.67923
Aggregatilineales_A4B	contigs_NODE_967_length_28635_cov_4.850490_6	0	3.1841	0	0	0	0	0	0	0.796026	0	1.59205	0
Aggregatilineales_A4B	contigs_NODE_967_length_28635_cov_4.850490_9	0	17.9229	0	0	0	0	0	0	4.48072	0	8.96145	0
Aggregatilineales_A4B	contigs_NODE_967_length_28635_cov_4.850490_10	0	4.91802	0	0	3.324	0	0	0	1.22951	0.831001	2.45901	1.662
Aggregatilineales_A4B	contigs_NODE_967_length_28635_cov_4.850490_11	0	0	0	0	0	0	20.6292	0	0	5.15731	0	10.3146
Aggregatilineales_A4B	contigs_NODE_967_length_28635_cov_4.850490_12	0	0	0	0	0	0	0	27.3271	0	6.83178	0	13.6636
Aggregatilineales_A4B	contigs_NODE_967_length_28635_cov_4.850490_16	0	0	0	0	0	0	7.50154	7.0388	0	3.63509	0	4.20169
Aggregatilineales_A4B	contigs_NODE_967_length_28635_cov_4.850490_17	0	0	0	0	0	0	58.2473	0	0	14.5618	0	29.1236
Aggregatilineales_A4B	contigs_NODE_971_length_28577_cov_5.192904_4	0	0	0	3.10675	0	0	0	0	0.776686	0	1.55337	0
Aggregatilineales_A4B	contigs_NODE_971_length_28577_cov_5.192904_5	13.2827	0	0	4.36395	0	0	0	0	4.41167	0	6.26162	0
Aggregatilineales_A4B	contigs_NODE_971_length_28577_cov_5.192904_6	0	0	0	8.12707	0	0	0	0	2.03177	0	4.06353	0
Aggregatilineales_A4B	contigs_NODE_971_length_28577_cov_5.192904_8	0	0	0	0	0	4.80847	0	0	0	1.20212	0	2.40424
Aggregatilineales_A4B	contigs_NODE_971_length_28577_cov_5.192904_12	0	0	0	0	3.74812	9.40988	0	3.70463	0	4.21566	0	3.88293
Aggregatilineales_A4B	contigs_NODE_971_length_28577_cov_5.192904_15	92.8888	0	0	0	47.9606	80.272	0	0	23.2222	32.0582	46.4444	39.2977
Aggregatilineales_A4B	contigs_NODE_971_length_28577_cov_5.192904_18	0	0	0	12.1906	0	64.1304	0	0	3.04765	16.0326	6.0953	32.0652
Aggregatilineales_A4B	contigs_NODE_971_length_28577_cov_5.192904_24	0	0	0	0	7.12142	0	0	0	0	1.78036	0	3.56071
Aggregatilineales_A4B	contigs_NODE_975_length_28478_cov_4.988108_1	0	0	0	0	0	5.06872	0	0	0	1.26718	0	2.53436
Aggregatilineales_A4B	contigs_NODE_975_length_28478_cov_4.988108_7	0	5.87338	0	0	0	0	0	0	1.46835	0	2.93669	0
Aggregatilineales_A4B	contigs_NODE_975_length_28478_cov_4.988108_8	0	0	0	0	3.13343	7.86666	3.30068	12.3883	0	6.67226	0	4.39661
Aggregatilineales_A4B	contigs_NODE_975_length_28478_cov_4.988108_10	0	0	4.34421	0	0	0	0	0	1.08605	0	2.17211	0
Aggregatilineales_A4B	contigs_NODE_975_length_28478_cov_4.988108_11	0	26.7465	0	0	0	0	0	0	6.68662	0	13.3732	0
Aggregatilineales_A4B	contigs_NODE_975_length_28478_cov_4.988108_12	11.1558	0	33.5612	0	23.0399	0	24.2697	22.7726	11.1792	17.5205	15.8209	11.6985
Aggregatilineales_A4B	contigs_NODE_975_length_28478_cov_4.988108_13	0	0	24.2783	7.95415	16.6672	27.896	0	0	8.05811	11.1408	11.4451	13.6566
Aggregatilineales_A4B	contigs_NODE_975_length_28478_cov_4.988108_14	0	0	14.3232	0	9.83293	0	20.7156	9.71885	3.58079	10.0668	7.16159	8.46389
Aggregatilineales_A4B	contigs_NODE_975_length_28478_cov_4.988108_15	13.3346	6.7911	13.372	17.524	110.16	76.8228	164.389	127.028	12.7554	119.6	4.43577	36.4247
Aggregatilineales_A4B	contigs_NODE_975_length_28478_cov_4.988108_16	0	3.84628	0	2.48127	15.5978	8.70206	5.47679	5.13895	1.58189	8.7289	1.90972	4.85272
Aggregatilineales_A4B	contigs_NODE_975_length_28478_cov_4.988108_18	0	0	0	0	0	0	5.48893	0	0	1.37223	0	2.74447
Aggregatilineales_A4B	contigs_NODE_975_length_28478_cov_4.988108_19	0	0	0	0	36.9121	0	0	12.1613	0	12.2683	0	17.4007
Aggregatilineales_A4B	contigs_NODE_975_length_28478_cov_4.988108_21	0	0	0	0	0	0	7.50154	0	0	1.87539	0	3.75077
Aggregatilineales_A4B	contigs_NODE_975_length_28478_cov_4.988108_22	0	8.48059	16.6987	0	0	0	24.1513	0	6.29483	6.03783	8.00559	12.0757
Aggregatilineales_A4B	contigs_NODE_983_length_28266_cov_4.788026_3	0.583233	0	0.877304	0	0	0	0	0	0.365134	0	0.43838	0
Aggregatilineales_A4B	contigs_NODE_983_length_28266_cov_4.788026_8	0	0	0	2.91308	0	0	0	0	0.72827	0	1.45654	0
Aggregatilineales_A4B	contigs_NODE_983_length_28266_cov_4.788026_9	2.42104	0	0	0	0	0	0	0	0.605259	0	1.21052	0
Aggregatilineales_A4B	contigs_NODE_983_length_28266_cov_4.788026_11	0	4.06196	0	13.102	0	4.59501	0	0	4.291	1.14875	6.17825	2.29751
Aggregatilineales_A4B	contigs_NODE_983_length_28266_cov_4.788026_13	0	0	13.2684	0	0	0	0	0	3.31709	0	6.63418	0
Aggregatilineales_A4B	contigs_NODE_983_length_28266_cov_4.788026_14	0	0	0	0	34.5598	0	0	34.1589	0	17.1797	0	19.8381
Aggregatilineales_A4B	contigs_NODE_983_length_28266_cov_4.788026_20	0	0	4.05597	2.65767	0	4.66034	0	0	1.67841	1.16509	2.02038	2.33017
Aggregatilineales_A4B	contigs_NODE_1006_length_27698_cov_5.144449_6	0	8.89269	0	2.86838	0	0	0	0	2.94027	0	4.19233	0
Aggregatilineales_A4B	contigs_NODE_1006_length_27698_cov_5.144449_9	0	0	0	2.40157	0	0	0	0	0.600394	0	1.20079	0
Aggregatilineales_A4B	contigs_NODE_1006_length_27698_cov_5.144449_12	0	0	0	3.0068	6.30045	0	0	0	0.751699	1.57511	1.5034	3.15023
Aggregatilineales_A4B	contigs_NODE_1006_length_27698_cov_5.144449_13	0	0	5.82183	0	7.99343	0	0	0	1.45546	1.99836	2.91092	3.99672
Aggregatilineales_A4B	contigs_NODE_1006_length_27698_cov_5.144449_16	0	0	0	9.75248	0	0	0	0	2.43812	0	4.87624	0
Aggregatilineales_A4B	contigs_NODE_1006_length_27698_cov_5.144449_17	0	0	0	0	9.63143	0	0	0	0	2.40786	0	4.81572
Aggregatilineales_A4B	contigs_NODE_1006_length_27698_cov_5.144449_19	0	0	0	0	7.4843	0	0	0	0	1.87107	0	3.74215
Aggregatilineales_A4B	contigs_NODE_1006_length_27698_cov_5.144449_20	0	0	0	3.17266	0	2.7817	7.00286	0	0.793165	2.44614	1.58633	3.30875
Aggregatilineales_A4B	contigs_NODE_1006_length_27698_cov_5.144449_23	0	0	0	0	4.77656	0	0	0	0	1.19414	0	2.38828
Aggregatilineales_A4B	contigs_NODE_1011_length_27549_cov_5.434386_3	0	0	0	0	10.4914	0	0	0	0	2.62285	0	5.24569
Aggregatilineales_A4B	contigs_NODE_1011_length_27549_cov_5.434386_4	0	57.0007	0	18.3858	0	0	0	38.0788	18.8466	9.51969	26.8721	19.0394
Aggregatilineales_A4B	contigs_NODE_1011_length_27549_cov_5.434386_6	20.6889	0	0	0	0	0	0	0	5.17222	0	10.3444	0
Aggregatilineales_A4B	contigs_NODE_1011_length_27549_cov_5.434386_7	0	0	0	0	43.9265	0	0	0	0	10.9816	0	21.9633
Aggregatilineales_A4B	contigs_NODE_1011_length_27549_cov_5.434386_11	0	0	0	2.90553	0	0	0	6.01763	0.726383	1.50441	1.45277	3.00881
Aggregatilineales_A4B	contigs_NODE_1011_length_27549_cov_5.434386_12	0	0	0	0	6.11997	5.12152	0	6.04897	0	4.32262	0	2.91742
Aggregatilineales_A4B	contigs_NODE_1011_length_27549_cov_5.434386_27	0	0	0	0	14.5967	0	0	0	0	3.64918	0	7.29835
Aggregatilineales_A4B	contigs_NODE_1011_length_27549_cov_5.434386_28	0	0	0	0	0	29.3532	0	0	0	7.3383	0	14.6766
Aggregatilineales_A4B	contigs_NODE_1022_length_27298_cov_4.518115_7	0	5.22078	0	3.36797	0	0	7.43396	0	2.14719	1.85849	2.59218	3.71698
Aggregatilineales_A4B	contigs_NODE_1022_length_27298_cov_4.518115_9	0	3.23747	0	2.08852	0	0	0	0	1.3315	0	1.60744	0
Aggregatilineales_A4B	contigs_NODE_1022_length_27298_cov_4.518115_14	0	0	0	5.81106	0	0	0	0	1.45277	0	2.90553	0
Aggregatilineales_A4B	contigs_NODE_1022_length_27298_cov_4.518115_20	0	0	0	0	12.6009	0	6.63675	0	0	4.80942	0	6.06376
Aggregatilineales_A4B	contigs_NODE_1026_length_27184_cov_4.685318_2	0	0	0	3.39859	0	5.95959	0	0	0.849648	1.4899	1.6993	2.9798
Aggregatilineales_A4B	contigs_NODE_1026_length_27184_cov_4.685318_3	0	31.1687	6.8192	13.4048	23.4071	27.4236	19.7252	9.2542	12.8482	19.9525	13.3838	7.79437
Aggregatilineales_A4B	contigs_NODE_1026_length_27184_cov_4.685318_8	0	5.08339	0	0	0	0	0	6.79183	1.27085	1.69796	2.5417	3.39591
Aggregatilineales_A4B	contigs_NODE_1026_length_27184_cov_4.685318_10	0	0	3.07845	0	4.22674	3.53717	4.45236	0	0.769613	3.05407	1.53923	2.07293
Aggregatilineales_A4B	contigs_NODE_1026_length_27184_cov_4.685318_11	3.67061	0	2.76068	0	7.58087	0	0	7.49292	1.60782	3.76845	1.89335	4.35158
Aggregatilineales_A4B	contigs_NODE_1026_length_27184_cov_4.685318_12	0	4.58713	0	2.9592	12.4014	0	6.53169	6.12877	1.88658	6.26547	2.27756	5.06608
Aggregatilineales_A4B	contigs_NODE_1026_length_27184_cov_4.685318_13	9.80938	0	0	0	0	0	14.2271	0	2.45234	3.55677	4.90469	7.11353
Aggregatilineales_A4B	contigs_NODE_1026_length_27184_cov_4.685318_20	3.41708	0	0	0	0	0	0	0	0.85427	0	1.70854	0
Aggregatilineales_A4B	contigs_NODE_1034_length_27014_cov_5.039059_12	0	0	0	0	4.77656	7.99457	5.03152	0	0	4.45067	0	3.30713
Aggregatilineales_A4B	contigs_NODE_1034_length_27014_cov_5.039059_15	0	0	0	2.56644	0	0	0	0	0.641611	0	1.28322	0
Aggregatilineales_A4B	contigs_NODE_1034_length_27014_cov_5.039059_20	2.70282	0	4.0656	0	0	4.67141	0	0	1.69211	1.16785	2.03154	2.33571
Aggregatilineales_A4B	contigs_NODE_1034_length_27014_cov_5.039059_24	0	0	0	0	0	5.18909	0	0	0	1.29727	0	2.59454
Aggregatilineales_A4B	contigs_NODE_1050_length_26523_cov_5.248564_5	0	0	0	0	22.8162	0	0	0	0	5.70405	0	11.4081
Aggregatilineales_A4B	contigs_NODE_1050_length_26523_cov_5.248564_6	0	0	0	0	0	6.80507	0	0	0	1.70127	0	3.40253
Aggregatilineales_A4B	contigs_NODE_1050_length_26523_cov_5.248564_9	0	0	0	0	0	8.89894	0	0	0	2.22473	0	4.44947
Aggregatilineales_A4B	contigs_NODE_1050_length_26523_cov_5.248564_11	0	0	7.47432	0	0	0	0	0	1.86858	0	3.73716	0
Aggregatilineales_A4B	contigs_NODE_1050_length_26523_cov_5.248564_12	0	0	0	0	6.18439	0	0	0	0	1.5461	0	3.0922
Aggregatilineales_A4B	contigs_NODE_1050_length_26523_cov_5.248564_17	0	3.55526	3.50024	2.29353	0	0	0	9.50022	2.33726	2.37506	1.6634	4.75011
Aggregatilineales_A4B	contigs_NODE_1050_length_26523_cov_5.248564_19	0	0	0	0	5.00015	0	0	0	0	1.25004	0	2.50007
Aggregatilineales_A4B	contigs_NODE_1050_length_26523_cov_5.248564_20	0	0	0	3.29863	0	0	0	0	0.824658	0	1.64932	0
Aggregatilineales_A4B	contigs_NODE_1050_length_26523_cov_5.248564_22	0	0	0	0	0	0	10.4452	0	0	2.6113	0	5.22259
Aggregatilineales_A4B	contigs_NODE_1054_length_26496_cov_4.889868_1	0	0	0	2.38118	0	0	0	0	0.595295	0	1.19059	0
Aggregatilineales_A4B	contigs_NODE_1054_length_26496_cov_4.889868_3	0	0	0	0	0	0	12.4397	0	0	3.10994	0	6.21987
Aggregatilineales_A4B	contigs_NODE_1054_length_26496_cov_4.889868_5	0	0	4.96121	0	6.8118	0	0	0	1.2403	1.70295	2.48061	3.4059
Aggregatilineales_A4B	contigs_NODE_1054_length_26496_cov_4.889868_6	8.30575	12.6899	24.9871	0	8.5769	35.888	18.0694	8.47739	11.4957	17.7529	10.4207	12.8998
Aggregatilineales_A4B	contigs_NODE_1054_length_26496_cov_4.889868_17	0	0	0	0	0	0	0	10.1433	0	2.53581	0	5.07163
Aggregatilineales_A4B	contigs_NODE_1054_length_26496_cov_4.889868_18	0	0	0	0	0	19.6666	0	0	0	4.91666	0	9.83332
Aggregatilineales_A4B	contigs_NODE_1054_length_26496_cov_4.889868_22	0	0	0	0	0	23.4127	0	0	0	5.85317	0	11.7063
Aggregatilineales_A4B	contigs_NODE_1054_length_26496_cov_4.889868_25	0	0	0	0	0	0	4.45236	0	0	1.11309	0	2.22618
Aggregatilineales_A4B	contigs_NODE_1054_length_26496_cov_4.889868_29	0	0	0	0	0	14.899	0	0	0	3.72474	0	7.44949
Aggregatilineales_A4B	contigs_NODE_1060_length_26345_cov_5.420578_2	0	0	0	0	0	0	0	8.89964	0	2.22491	0	4.44982
Aggregatilineales_A4B	contigs_NODE_1060_length_26345_cov_5.420578_6	0	0	6.00568	0	0	0	0	0	1.50142	0	3.00284	0
Aggregatilineales_A4B	contigs_NODE_1060_length_26345_cov_5.420578_7	0	1.88152	1.8524	0	5.08673	0	0	5.02772	0.933479	2.52861	1.07795	2.91989
Aggregatilineales_A4B	contigs_NODE_1060_length_26345_cov_5.420578_8	1.34343	0	0	0	0	0	0	0	0.335858	0	0.671717	0
Aggregatilineales_A4B	contigs_NODE_1060_length_26345_cov_5.420578_9	0	0	0	0	0	0	10.8101	0	0	2.70252	0	5.40504
Aggregatilineales_A4B	contigs_NODE_1060_length_26345_cov_5.420578_10	0	0	0	0	0	0	19.0424	0	0	4.7606	0	9.52119
Aggregatilineales_A4B	contigs_NODE_1060_length_26345_cov_5.420578_15	0	0	0	0	0	14.4608	0	0	0	3.61519	0	7.23039
Aggregatilineales_A4B	contigs_NODE_1060_length_26345_cov_5.420578_16	0	2.26075	0	0	0	0	0	0	0.565189	0	1.13038	0
Aggregatilineales_A4B	contigs_NODE_1060_length_26345_cov_5.420578_17	0	0	0	0	0	4.72756	0	0	0	1.18189	0	2.36378
Aggregatilineales_A4B	contigs_NODE_1060_length_26345_cov_5.420578_21	0	0	0	1.74151	0	0	7.68792	0	0.435379	1.92198	0.870757	3.84396
Aggregatilineales_A4B	contigs_NODE_1060_length_26345_cov_5.420578_22	0	0	6.43466	0	0	0	0	0	1.60866	0	3.21733	0
Aggregatilineales_A4B	contigs_NODE_1060_length_26345_cov_5.420578_23	0	0	0	0	14.5967	0	0	0	0	3.64918	0	7.29835
Aggregatilineales_A4B	contigs_NODE_1066_length_26256_cov_4.876760_8	1.57602	0	0	0	0	0	0	0	0.394005	0	0.788011	0
Aggregatilineales_A4B	contigs_NODE_1066_length_26256_cov_4.876760_10	0	0	3.07845	0	0	0	0	0	0.769613	0	1.53923	0
Aggregatilineales_A4B	contigs_NODE_1066_length_26256_cov_4.876760_14	0	0	2.687	0	0	0	0	0	0.67175	0	1.3435	0
Aggregatilineales_A4B	contigs_NODE_1066_length_26256_cov_4.876760_21	0	5.51911	0	0	7.46054	0	0	0	1.37978	1.86513	2.75956	3.73027
Aggregatilineales_A4B	contigs_NODE_1066_length_26256_cov_4.876760_23	0	0	7.33551	0	0	0	0	0	1.83388	0	3.66776	0
Aggregatilineales_A4B	contigs_NODE_1067_length_26249_cov_5.134687_1	0	0	0	4.10819	0	0	0	0	1.02705	0	2.05409	0
Aggregatilineales_A4B	contigs_NODE_1067_length_26249_cov_5.134687_2	2.45764	0	0	0	0	0	0	0	0.61441	0	1.22882	0
Aggregatilineales_A4B	contigs_NODE_1067_length_26249_cov_5.134687_5	0	0	0	5.15648	0	0	0	5.33978	1.28912	1.33495	2.57824	2.66989
Aggregatilineales_A4B	contigs_NODE_1067_length_26249_cov_5.134687_6	0	0	0	0.862056	0	0	0	0	0.215514	0	0.431028	0
Aggregatilineales_A4B	contigs_NODE_1067_length_26249_cov_5.134687_7	0	0	0	2.1568	4.51936	0	0	0	0.5392	1.12984	1.0784	2.25968
Aggregatilineales_A4B	contigs_NODE_1067_length_26249_cov_5.134687_8	0	0	0	0	0	0	0	13.1232	0	3.2808	0	6.5616
Aggregatilineales_A4B	contigs_NODE_1067_length_26249_cov_5.134687_9	0	0	0	4.56837	9.57258	20.0271	0	4.73076	1.14209	8.58262	2.28419	8.57234
Aggregatilineales_A4B	contigs_NODE_1067_length_26249_cov_5.134687_10	0	0	0	0	0	0	17.4332	0	0	4.35829	0	8.71658
Aggregatilineales_A4B	contigs_NODE_1067_length_26249_cov_5.134687_13	0	0	0	2.66398	0	0	0	0	0.665995	0	1.33199	0
Aggregatilineales_A4B	contigs_NODE_1079_length_26016_cov_4.855553_10	0	4.5274	0	0	0	0	0	0	1.13185	0	2.2637	0
Aggregatilineales_A4B	contigs_NODE_1079_length_26016_cov_4.855553_16	0	0	0	0	9.23406	0	0	0	0	2.30852	0	4.61703
Aggregatilineales_A4B	contigs_NODE_1079_length_26016_cov_4.855553_19	6.73306	15.4307	15.1919	9.95445	13.9057	34.9112	14.648	61.8498	11.8275	31.3287	4.23334	22.555
Aggregatilineales_A4B	contigs_NODE_1079_length_26016_cov_4.855553_21	0	0	0	7.73473	0	13.5632	0	0	1.93368	3.3908	3.86736	6.7816
Aggregatilineales_A4B	contigs_NODE_1081_length_25980_cov_4.972652_1	0	0	0	2.40673	0	0	0	4.98456	0.601682	1.24614	1.20336	2.49228
Aggregatilineales_A4B	contigs_NODE_1081_length_25980_cov_4.972652_2	0	0	3.30428	0	0	0	0	0	0.826071	0	1.65214	0
Aggregatilineales_A4B	contigs_NODE_1081_length_25980_cov_4.972652_3	0	0	3.88122	0	0	4.45956	11.2268	0	0.970306	3.92159	1.94061	5.3045
Aggregatilineales_A4B	contigs_NODE_1081_length_25980_cov_4.972652_5	0	24.1461	5.94312	0	16.3199	0	0	16.1306	7.52231	8.11263	11.4312	9.36798
Aggregatilineales_A4B	contigs_NODE_1081_length_25980_cov_4.972652_8	0	4.24029	0	0	0	0	0	0	1.06007	0	2.12015	0
Aggregatilineales_A4B	contigs_NODE_1081_length_25980_cov_4.972652_12	0	0	6.00568	0	0	0	0	0	1.50142	0	3.00284	0
Aggregatilineales_A4B	contigs_NODE_1081_length_25980_cov_4.972652_15	0	9.57863	9.43041	0	6.47402	0	13.6392	12.7978	4.75226	8.22775	5.48777	6.34929
Aggregatilineales_A4B	contigs_NODE_1081_length_25980_cov_4.972652_18	0	3.38893	0	0	0	0	0	0	0.847232	0	1.69446	0
Aggregatilineales_A4B	contigs_NODE_1081_length_25980_cov_4.972652_20	0	35.1216	17.2891	0	23.7381	19.8653	25.0051	0	13.1027	17.1521	16.7901	11.6419
Aggregatilineales_A4B	contigs_NODE_1081_length_25980_cov_4.972652_21	0	0	0	2.61735	0	0	0	0	0.654338	0	1.30868	0
Aggregatilineales_A4B	contigs_NODE_1081_length_25980_cov_4.972652_24	0	0	0	0	12.6348	0	0	0	0	3.1587	0	6.31739
Aggregatilineales_A4B	contigs_NODE_1087_length_25734_cov_5.297013_2	0	0	8.47336	0	0	0	0	0	2.11834	0	4.23668	0
Aggregatilineales_A4B	contigs_NODE_1087_length_25734_cov_5.297013_3	2.71572	16.5969	0	0	5.60876	9.38742	0	16.6311	4.82814	7.90681	7.94957	6.97862
Aggregatilineales_A4B	contigs_NODE_1087_length_25734_cov_5.297013_6	0	0	0	0	16.7862	0	0	0	0	4.19655	0	8.39311
Aggregatilineales_A4B	contigs_NODE_1087_length_25734_cov_5.297013_7	0	0	4.44576	0	0	0	0	0	1.11144	0	2.22288	0
Aggregatilineales_A4B	contigs_NODE_1087_length_25734_cov_5.297013_8	0	0	0	0	0	0	0	12.0353	0	3.00881	0	6.01763
Aggregatilineales_A4B	contigs_NODE_1087_length_25734_cov_5.297013_12	0	4.28207	0	0	0	14.532	0	5.72119	1.07052	5.0633	2.14104	6.86448
Aggregatilineales_A4B	contigs_NODE_1087_length_25734_cov_5.297013_16	0	0	0	0	0	9.40988	0	0	0	2.35247	0	4.70494
Aggregatilineales_A4B	contigs_NODE_1087_length_25734_cov_5.297013_22	0	0	0	0	0	8.98021	0	0	0	2.24505	0	4.4901
Aggregatilineales_A4B	contigs_NODE_1087_length_25734_cov_5.297013_25	0	0	0	0	45.1936	0	0	0	0	11.2984	0	22.5968
Aggregatilineales_A4B	contigs_NODE_1087_length_25734_cov_5.297013_26	0	0	5.26652	0	0	0	7.61695	0	1.31663	1.90424	2.63326	3.80848
Aggregatilineales_A4B	contigs_NODE_1094_length_25550_cov_5.569759_2	0	0	0	0	6.87155	0	0	0	0	1.71789	0	3.43577
Aggregatilineales_A4B	contigs_NODE_1094_length_25550_cov_5.569759_4	0	0	0	4.54063	0	0	0	0	1.13516	0	2.27031	0
Aggregatilineales_A4B	contigs_NODE_1094_length_25550_cov_5.569759_5	0	0	0	0	7.73049	0	0	0	0	1.93262	0	3.86525
Aggregatilineales_A4B	contigs_NODE_1094_length_25550_cov_5.569759_8	0	0	0	0	10.9816	0	0	0	0	2.74541	0	5.49082
Aggregatilineales_A4B	contigs_NODE_1094_length_25550_cov_5.569759_11	0	0	0	0	0	0	0	5.24335	0	1.31084	0	2.62168
Aggregatilineales_A4B	contigs_NODE_1094_length_25550_cov_5.569759_14	0	0	0	2.6143	0	0	0	0	0.653575	0	1.30715	0
Aggregatilineales_A4B	contigs_NODE_1094_length_25550_cov_5.569759_18	2.88804	0	0	0	5.96464	0	0	0	0.72201	1.49116	1.44402	2.98232
Aggregatilineales_A4B	contigs_NODE_1094_length_25550_cov_5.569759_19	0	2.70376	0	0	0	3.05858	0	0	0.675941	0.764644	1.35188	1.52929
Aggregatilineales_A4B	contigs_NODE_1094_length_25550_cov_5.569759_22	0	12.2431	24.1073	0	0	0	0	0	9.0876	0	11.5574	0
Aggregatilineales_A4B	contigs_NODE_1094_length_25550_cov_5.569759_23	0	0	0	0	10.6338	0	11.2014	0	0	5.4588	0	6.30754
Aggregatilineales_A4B	contigs_NODE_1094_length_25550_cov_5.569759_24	0	0	32.9158	0	0	0	0	29.7795	8.22894	7.44489	16.4579	14.8898
Aggregatilineales_A4B	contigs_NODE_1104_length_25264_cov_5.638938_2	0	0	0	0	18.5776	0	0	0	0	4.64441	0	9.28881
Aggregatilineales_A4B	contigs_NODE_1104_length_25264_cov_5.638938_5	0	0	0	1.67894	0	0	3.70585	0	0.419736	0.926463	0.839472	1.85293
Aggregatilineales_A4B	contigs_NODE_1104_length_25264_cov_5.638938_10	0	8.52216	0	0	0	9.64051	0	0	2.13054	2.41013	4.26108	4.82026
Aggregatilineales_A4B	contigs_NODE_1104_length_25264_cov_5.638938_11	1.67583	0	0	0	3.46107	2.89641	0	0	0.418957	1.58937	0.837914	1.84967
Aggregatilineales_A4B	contigs_NODE_1104_length_25264_cov_5.638938_14	0	0	0	2.24307	0	0	4.95102	0	0.560768	1.23775	1.12154	2.47551
Aggregatilineales_A4B	contigs_NODE_1104_length_25264_cov_5.638938_20	0	0	0	0	0	7.77338	0	0	0	1.94334	0	3.88669
Aggregatilineales_A4B	contigs_NODE_1104_length_25264_cov_5.638938_24	0	0	0	0	0	0	13.8297	0	0	3.45742	0	6.91483
Aggregatilineales_A4B	contigs_NODE_1108_length_25194_cov_5.194678_3	0	0	0	0	0	0	0	4.54561	0	1.1364	0	2.2728
Aggregatilineales_A4B	contigs_NODE_1108_length_25194_cov_5.194678_9	0	0	0	0	0	0	0	4.70203	0	1.17551	0	2.35102
Aggregatilineales_A4B	contigs_NODE_1108_length_25194_cov_5.194678_10	0	0	0	0	13.7431	0	0	0	0	3.43577	0	6.87155
Aggregatilineales_A4B	contigs_NODE_1108_length_25194_cov_5.194678_11	0	0	0	0	0	2.0109	2.5312	0	0	1.13553	0	1.32828
Aggregatilineales_A4B	contigs_NODE_1108_length_25194_cov_5.194678_14	0	0	1.22521	0	0	1.40778	0	1.66271	0.306303	0.767622	0.612605	0.892462
Aggregatilineales_A4B	contigs_NODE_1108_length_25194_cov_5.194678_15	0	12.3299	0	0	0	0	17.5568	0	3.08248	4.3892	6.16497	8.7784
Aggregatilineales_A4B	contigs_NODE_1108_length_25194_cov_5.194678_16	0	5.06857	0	0	0	5.73372	7.21723	0	1.26714	3.23774	2.53429	3.78735
Aggregatilineales_A4B	contigs_NODE_1108_length_25194_cov_5.194678_17	0	5.34929	5.26652	0	0	0	0	7.14709	2.65395	1.78677	3.06471	3.57355
Aggregatilineales_A4B	contigs_NODE_1109_length_25187_cov_5.176747_2	0	7.27414	0	0	0	8.22872	0	0	1.81854	2.05718	3.63707	4.11436
Aggregatilineales_A4B	contigs_NODE_1109_length_25187_cov_5.176747_14	0	2.38153	0	0	0	0	0	0	0.595384	0	1.19077	0
Aggregatilineales_A4B	contigs_NODE_1109_length_25187_cov_5.176747_20	0	0	0	16.2541	17.0295	0	0	0	4.06353	4.25737	8.12707	8.51474
Aggregatilineales_A4B	contigs_NODE_1109_length_25187_cov_5.176747_22	19.4511	14.8591	58.5169	0	20.0861	100.855	21.1582	39.7061	23.2068	45.4512	24.9609	38.0179
Aggregatilineales_A4B	contigs_NODE_1121_length_24990_cov_4.375135_2	0	4.15914	0	0	0	0	0	0	1.03979	0	2.07957	0
Aggregatilineales_A4B	contigs_NODE_1121_length_24990_cov_4.375135_4	0	0	10.6643	0	0	0	0	0	2.66607	0	5.33215	0
Aggregatilineales_A4B	contigs_NODE_1121_length_24990_cov_4.375135_5	0	0	0	0	0	0	5.09364	0	0	1.27341	0	2.54682
Aggregatilineales_A4B	contigs_NODE_1121_length_24990_cov_4.375135_6	0	0	0	0	0	3.7037	0	0	0	0.925925	0	1.85185
Aggregatilineales_A4B	contigs_NODE_1121_length_24990_cov_4.375135_13	0	4.98143	0	0	20.2012	5.63514	14.1863	13.3112	1.24536	13.3335	2.49072	5.97655
Aggregatilineales_A4B	contigs_NODE_1121_length_24990_cov_4.375135_14	0	39.5118	25.9336	0	71.2142	29.798	18.7539	87.985	16.3614	51.9378	19.6889	32.9764
Aggregatilineales_A4B	contigs_NODE_1121_length_24990_cov_4.375135_15	1.69077	7.74972	7.6298	0	24.4435	40.9113	18.3916	20.7085	4.26757	26.1137	4.01173	10.1752
Aggregatilineales_A4B	contigs_NODE_1121_length_24990_cov_4.375135_16	2.97099	0	4.46898	1.46415	21.4758	23.107	29.0856	24.2591	2.22603	24.4819	1.9254	3.27468
Aggregatilineales_A4B	contigs_NODE_1121_length_24990_cov_4.375135_17	13.3869	10.2266	0	13.1945	110.592	57.8431	29.1236	27.3271	9.20201	56.2213	6.30292	38.8497
Aggregatilineales_A4B	contigs_NODE_1121_length_24990_cov_4.375135_18	14.0048	5.34929	0	0	43.3859	18.1538	15.2339	14.2942	4.83852	22.767	6.61069	13.8438
Aggregatilineales_A4B	contigs_NODE_1121_length_24990_cov_4.375135_19	0	0	10.9719	0	15.0645	0	31.7373	29.7795	2.74298	19.1453	5.48596	14.7743
Aggregatilineales_A4B	contigs_NODE_1135_length_24724_cov_4.857230_2	0	0	0	0	0	0	4.47651	0	0	1.11913	0	2.23825
Aggregatilineales_A4B	contigs_NODE_1135_length_24724_cov_4.857230_3	0	0	0	0	0	4.86798	0	0	0	1.217	0	2.43399
Aggregatilineales_A4B	contigs_NODE_1135_length_24724_cov_4.857230_5	0	0	0	2.74214	0	0	0	5.67923	0.685535	1.41981	1.37107	2.83961
Aggregatilineales_A4B	contigs_NODE_1135_length_24724_cov_4.857230_8	0	0	0	3.65917	0	3.20826	0	0	0.914792	0.802066	1.82958	1.60413
Aggregatilineales_A4B	contigs_NODE_1135_length_24724_cov_4.857230_9	0	0	1.56742	3.08114	0	0	0	2.12711	1.16214	0.531778	1.47738	1.06356
Aggregatilineales_A4B	contigs_NODE_1135_length_24724_cov_4.857230_11	0	0	0	0	14.0723	11.7764	14.8234	0	0	10.168	0	6.90148
Aggregatilineales_A4B	contigs_NODE_1135_length_24724_cov_4.857230_12	0	4.06196	3.99911	2.62041	38.4357	18.38	5.7839	37.9898	2.67037	25.1474	1.90048	15.94
Aggregatilineales_A4B	contigs_NODE_1135_length_24724_cov_4.857230_13	0	0	0	0	0	0	6.7087	0	0	1.67717	0	3.35435
Aggregatilineales_A4B	contigs_NODE_1135_length_24724_cov_4.857230_14	0	5.33289	0	0	0	0	0	0	1.33322	0	2.66644	0
Aggregatilineales_A4B	contigs_NODE_1135_length_24724_cov_4.857230_15	2.32222	0	0	0	0	0	0	0	0.580555	0	1.16111	0
Aggregatilineales_A4B	contigs_NODE_1135_length_24724_cov_4.857230_16	4.99074	22.8753	15.0142	22.1356	51.5366	43.1286	21.715	35.6571	16.2539	38.0093	8.30326	12.6522
Aggregatilineales_A4B	contigs_NODE_1135_length_24724_cov_4.857230_18	0	0	0	0	0	0	6.03783	0	0	1.50946	0	3.01891
Aggregatilineales_A4B	contigs_NODE_1135_length_24724_cov_4.857230_20	0	14.2502	0	0	0	0	0	0	3.56254	0	7.12508	0
Aggregatilineales_A4B	contigs_NODE_1158_length_24174_cov_5.203989_2	0	0	4.18489	0	5.74589	0	0	5.67923	1.04622	2.85628	2.09244	3.29826
Aggregatilineales_A4B	contigs_NODE_1158_length_24174_cov_5.203989_8	0	0	7.88765	5.16837	10.8298	22.6574	11.4079	21.4083	3.264	16.5759	3.92904	6.32623
Aggregatilineales_A4B	contigs_NODE_1158_length_24174_cov_5.203989_9	0	0	0	3.44029	0	0	0	0	0.860073	0	1.72015	0
Aggregatilineales_A4B	contigs_NODE_1158_length_24174_cov_5.203989_10	0	1.95339	0	0	0	0	0	0	0.488348	0	0.976697	0
Aggregatilineales_A4B	contigs_NODE_1158_length_24174_cov_5.203989_13	0	4.1295	12.1968	15.9839	5.58211	4.67141	5.88007	5.51735	8.07755	5.41274	7.31009	0.518843
Aggregatilineales_A4B	contigs_NODE_1158_length_24174_cov_5.203989_14	0	0	6.00568	3.93521	0	0	0	0	2.48522	0	2.99159	0
Aggregatilineales_A4B	contigs_NODE_1158_length_24174_cov_5.203989_15	0	0	5.26652	3.45088	0	0	0	0	2.17935	0	2.62339	0
Aggregatilineales_A4B	contigs_NODE_1158_length_24174_cov_5.203989_17	0	0	0	4.73222	0	0	0	0	1.18305	0	2.36611	0
Aggregatilineales_A4B	contigs_NODE_1158_length_24174_cov_5.203989_20	0	0	0	0	6.15201	0	0	0	0	1.538	0	3.07601
Aggregatilineales_A4B	contigs_NODE_1165_length_24002_cov_5.043805_1	0	5.8536	5.76303	0	0	0	0	0	2.90416	0	3.35364	0
Aggregatilineales_A4B	contigs_NODE_1165_length_24002_cov_5.043805_5	0	0	0	0	0	0	7.80918	0	0	1.95229	0	3.90459
Aggregatilineales_A4B	contigs_NODE_1165_length_24002_cov_5.043805_7	0	11.4628	3.7618	2.46491	20.66	8.64468	0	10.2101	4.42237	9.87869	4.94613	8.4746
Aggregatilineales_A4B	contigs_NODE_1165_length_24002_cov_5.043805_11	0	0	0	3.04765	0	0	0	0	0.761913	0	1.52383	0
Aggregatilineales_A4B	contigs_NODE_1165_length_24002_cov_5.043805_22	0	0	3.21129	0	0	0	0	0	0.802823	0	1.60565	0
Aggregatilineales_A4B	contigs_NODE_1189_length_23372_cov_5.171120_2	0	0	0	0	14.8269	0	0	0	0	3.70673	0	7.41347
Aggregatilineales_A4B	contigs_NODE_1189_length_23372_cov_5.171120_5	0	2.4315	0	0	0	0	1.73113	0	0.607874	0.432781	1.21575	0.865563
Aggregatilineales_A4B	contigs_NODE_1189_length_23372_cov_5.171120_6	0	0	0	0	4.40914	0	0	0	0	1.10228	0	2.20457
Aggregatilineales_A4B	contigs_NODE_1189_length_23372_cov_5.171120_11	3.58955	0	0	0	0	0	0	7.32746	0.897388	1.83186	1.79478	3.66373
Aggregatilineales_A4B	contigs_NODE_1202_length_23178_cov_5.331402_4	0	8.20057	0	0	0	0	0	0	2.05014	0	4.10028	0
Aggregatilineales_A4B	contigs_NODE_1202_length_23178_cov_5.331402_8	0	3.86338	0	2.4923	0	0	5.50113	0	1.58892	1.37528	1.91821	2.75057
Aggregatilineales_A4B	contigs_NODE_1202_length_23178_cov_5.331402_9	0	0	0	0	0	0	10.2294	0	0	2.55734	0	5.11469
Aggregatilineales_A4B	contigs_NODE_1202_length_23178_cov_5.331402_14	0	0	13.9156	0	0	0	0	0	3.4789	0	6.9578	0
Aggregatilineales_A4B	contigs_NODE_1202_length_23178_cov_5.331402_19	0	3.4701	0	0	0	0	0	0	0.867525	0	1.73505	0
Aggregatilineales_A4B	contigs_NODE_1202_length_23178_cov_5.331402_20	0	0	0	0	0	0	0	11.6431	0	2.91078	0	5.82157
Aggregatilineales_A4B	contigs_NODE_1202_length_23178_cov_5.331402_27	0	0	5.94312	7.78844	0	0	0	0	3.43289	0	4.03491	0
Aggregatilineales_A4B	contigs_NODE_1207_length_23040_cov_5.491886_2	0	0	0	0	0	4.46969	0	0	0	1.11742	0	2.23485
Aggregatilineales_A4B	contigs_NODE_1207_length_23040_cov_5.491886_10	0	0	0	0	20.4354	0	0	0	0	5.10885	0	10.2177
Aggregatilineales_A4B	contigs_NODE_1207_length_23040_cov_5.491886_11	0	0	0	0	0	3.87139	0	0	0	0.967847	0	1.93569
Aggregatilineales_A4B	contigs_NODE_1207_length_23040_cov_5.491886_15	0	0	0	0	0	0	0	6.01763	0	1.50441	0	3.00881
Aggregatilineales_A4B	contigs_NODE_1207_length_23040_cov_5.491886_19	0	0	5.20249	0	0	0	0	0	1.30062	0	2.60124	0
Aggregatilineales_A4B	contigs_NODE_1214_length_22981_cov_5.185117_2	0	0	4.21581	0	0	0	0	0	1.05395	0	2.10791	0
Aggregatilineales_A4B	contigs_NODE_1214_length_22981_cov_5.185117_10	3.27922	0	0	0	0	0	0	0	0.819804	0	1.63961	0
Aggregatilineales_A4B	contigs_NODE_1214_length_22981_cov_5.185117_13	1.78073	0	2.67859	1.75514	0	3.07772	0	0	1.55362	0.769431	1.12123	1.53886
Aggregatilineales_A4B	contigs_NODE_1214_length_22981_cov_5.185117_17	0	0	9.30228	0	0	0	0	0	2.32557	0	4.65114	0
Aggregatilineales_A4B	contigs_NODE_1214_length_22981_cov_5.185117_21	0	0	0	0	0	0	0	30.3635	0	7.59087	0	15.1817
Aggregatilineales_A4B	contigs_NODE_1214_length_22981_cov_5.185117_23	2.30342	0	0	0	0	0	0	0	0.575854	0	1.15171	0
Aggregatilineales_A4B	contigs_NODE_1227_length_22643_cov_4.639720_10	30.2376	60.7874	69.4223	50.1946	95.3175	60.5128	107.33	81.217	52.6605	86.0943	16.8906	20.1181
Aggregatilineales_A4B	contigs_NODE_1227_length_22643_cov_4.639720_14	0	0	0	8.26684	0	0	6.08233	0	2.06671	1.52058	4.13342	3.04117
Aggregatilineales_A4B	contigs_NODE_1227_length_22643_cov_4.639720_18	0	0	0	0	0	0	0	18.435	0	4.60874	0	9.21748
Aggregatilineales_A4B	contigs_NODE_1227_length_22643_cov_4.639720_20	0	0	0	9.92509	0	0	0	0	2.48127	0	4.96255	0
Aggregatilineales_A4B	contigs_NODE_1228_length_22633_cov_5.014306_2	0	1.59205	0	0	0	0	2.26695	0	0.398013	0.566738	0.796026	1.13348
Aggregatilineales_A4B	contigs_NODE_1228_length_22633_cov_5.014306_5	4.29392	0	0	0	0	0	0	0	1.07348	0	2.14696	0
Aggregatilineales_A4B	contigs_NODE_1228_length_22633_cov_5.014306_10	0	0	0	5.00685	0	0	0	0	1.25171	0	2.50343	0
Aggregatilineales_A4B	contigs_NODE_1228_length_22633_cov_5.014306_11	0	0	0	0	0	0	0	8.53972	0	2.13493	0	4.26986
Aggregatilineales_A4B	contigs_NODE_1228_length_22633_cov_5.014306_12	0	0	0	0	0	12.9386	0	30.5632	0	10.8755	0	14.4731
Aggregatilineales_A4B	contigs_NODE_1228_length_22633_cov_5.014306_16	3.29823	0	0	0	0	0	0	6.73277	0.824556	1.68319	1.64911	3.36638
Aggregatilineales_A4B	contigs_NODE_1228_length_22633_cov_5.014306_17	0	0	0	0	0	0	0	31.8192	0	7.95481	0	15.9096
Aggregatilineales_A4B	contigs_NODE_1228_length_22633_cov_5.014306_18	0	0	0	5.66432	0	9.93265	0	0	1.41608	2.48316	2.83216	4.96633
Aggregatilineales_A4B	contigs_NODE_1228_length_22633_cov_5.014306_19	0	0	0	8.83099	0	0	0	0	2.20775	0	4.41549	0
Aggregatilineales_A4B	contigs_NODE_1228_length_22633_cov_5.014306_20	0	0	0	2.05786	4.31205	0	0	0	0.514466	1.07801	1.02893	2.15603
Aggregatilineales_A4B	contigs_NODE_1228_length_22633_cov_5.014306_22	2.50636	0	0	0	0	0	0	0	0.62659	0	1.25318	0
Aggregatilineales_A4B	contigs_NODE_1232_length_22510_cov_4.295569_4	15.3769	0	0	0	63.5154	0	0	0	3.84422	15.8788	7.68843	31.7577
Aggregatilineales_A4B	contigs_NODE_1232_length_22510_cov_4.295569_5	0	0	0	0	0	6.94935	0	0	0	1.73734	0	3.47467
Aggregatilineales_A4B	contigs_NODE_1232_length_22510_cov_4.295569_6	0	0	2.73422	1.79159	0	3.14164	0	3.71055	1.13145	1.71305	1.36198	1.99165
Aggregatilineales_A4B	contigs_NODE_1232_length_22510_cov_4.295569_7	4.16809	0	0	0	0	0	0	0	1.04202	0	2.08404	0
Aggregatilineales_A4B	contigs_NODE_1232_length_22510_cov_4.295569_13	0	0	0	0	0	0	0	6.61768	0	1.65442	0	3.30884
Aggregatilineales_A4B	contigs_NODE_1232_length_22510_cov_4.295569_18	0	0	4.34421	0	0	0	0	0	1.08605	0	2.17211	0
Aggregatilineales_A4B	contigs_NODE_1232_length_22510_cov_4.295569_19	0	14.7332	14.5052	0	0	0	0	0	7.30962	0	8.44093	0
Aggregatilineales_A4B	contigs_NODE_1232_length_22510_cov_4.295569_23	0	0	0	0	11.8391	0	0	5.85089	0	4.42251	0	5.66168
Aggregatilineales_A4B	contigs_NODE_1232_length_22510_cov_4.295569_24	0	0	0	2.16095	0	0	0	4.47554	0.540239	1.11888	1.08048	2.23777
Aggregatilineales_A4B	contigs_NODE_1240_length_22305_cov_5.513708_10	0	3.56986	3.51462	0	0	0	0	0	1.77112	0	2.04524	0
Aggregatilineales_A4B	contigs_NODE_1240_length_22305_cov_5.513708_12	0	0	0	1.94374	0	0	0	0	0.485934	0	0.971868	0
Aggregatilineales_A4B	contigs_NODE_1240_length_22305_cov_5.513708_13	0	0	0	0	0	0	21.1582	39.7061	0	15.2161	0	19.1322
Aggregatilineales_A4B	contigs_NODE_1240_length_22305_cov_5.513708_16	0	0	0	0	0	2.42499	0	0	0	0.606247	0	1.21249
Aggregatilineales_A4B	contigs_NODE_1240_length_22305_cov_5.513708_17	0	25.3799	0	0	0	0	0	0	6.34497	0	12.6899	0
Aggregatilineales_A4B	contigs_NODE_1240_length_22305_cov_5.513708_19	0	0	0	0	0	0	19.9638	0	0	4.99095	0	9.98189
Aggregatilineales_A4B	contigs_NODE_1250_length_22047_cov_5.214351_2	0	0	0	4.8342	0	0	0	10.0121	1.20855	2.50302	2.4171	5.00604
Aggregatilineales_A4B	contigs_NODE_1250_length_22047_cov_5.214351_3	0	7.39796	0	4.77249	0	0	31.6022	9.88428	3.04261	10.3716	3.67317	14.901
Aggregatilineales_A4B	contigs_NODE_1250_length_22047_cov_5.214351_5	0	8.259	0	0	0	0	0	0	2.06475	0	4.1295	0
Aggregatilineales_A4B	contigs_NODE_1250_length_22047_cov_5.214351_6	0	0	0	0	0	0	2.52603	0	0	0.631508	0	1.26302
Aggregatilineales_A4B	contigs_NODE_1250_length_22047_cov_5.214351_9	0	4.13933	0	0	0	0	0	0	1.03483	0	2.06967	0
Aggregatilineales_A4B	contigs_NODE_1250_length_22047_cov_5.214351_13	0	0	0	0	0	15.9891	0	0	0	3.99729	0	7.99457
Aggregatilineales_A4B	contigs_NODE_1250_length_22047_cov_5.214351_15	0	0	5.7825	0	0	0	0	0	1.44562	0	2.89125	0
Aggregatilineales_A4B	contigs_NODE_1250_length_22047_cov_5.214351_17	3.3566	0	5.04902	0	0	0	0	0	2.10141	0	2.52295	0
Aggregatilineales_A4B	contigs_NODE_1270_length_21546_cov_5.283514_1	0	0	0	1.69161	0	0	3.7338	0	0.422902	0.93345	0.845803	1.8669
Aggregatilineales_A4B	contigs_NODE_1270_length_21546_cov_5.283514_7	0	0	0	0	0	0	2.77213	2.60113	0	1.34331	0	1.55269
Aggregatilineales_A4B	contigs_NODE_1270_length_21546_cov_5.283514_9	0	0	3.15797	0	0	3.62853	0	0	0.789492	0.907133	1.57898	1.81427
Aggregatilineales_A4B	contigs_NODE_1270_length_21546_cov_5.283514_11	0	0	0	0	4.85552	0	0	0	0	1.21388	0	2.42776
Aggregatilineales_A4B	contigs_NODE_1270_length_21546_cov_5.283514_12	0	0	0	0	0	4.85596	0	0	0	1.21399	0	2.42798
Aggregatilineales_A4B	contigs_NODE_1270_length_21546_cov_5.283514_15	0	0	0	0	0	0	8.90471	0	0	2.22618	0	4.45236
Aggregatilineales_A4B	contigs_NODE_1270_length_21546_cov_5.283514_16	0	0	0	0	8.03443	0	0	0	0	2.00861	0	4.01721
Aggregatilineales_A4B	contigs_NODE_1272_length_21513_cov_5.095209_2	0	0	10.7649	0	0	0	0	0	2.69123	0	5.38245	0
Aggregatilineales_A4B	contigs_NODE_1272_length_21513_cov_5.095209_3	0	0	4.41139	0	0	0	0	0	1.10285	0	2.20569	0
Aggregatilineales_A4B	contigs_NODE_1272_length_21513_cov_5.095209_5	0	0	0	0	7.53227	3.15171	0	0	0	2.671	0	3.56518
Aggregatilineales_A4B	contigs_NODE_1272_length_21513_cov_5.095209_18	0	7.30471	0	0	0	0	0	9.75968	1.82618	2.43992	3.65235	4.87984
Aggregatilineales_A4B	contigs_NODE_1282_length_21429_cov_5.120988_1	0	0	3.7048	0	5.08673	0	0	0	0.926201	1.27168	1.8524	2.54337
Aggregatilineales_A4B	contigs_NODE_1282_length_21429_cov_5.120988_5	0	0	4.76774	0	0	0	0	0	1.19194	0	2.38387	0
Aggregatilineales_A4B	contigs_NODE_1282_length_21429_cov_5.120988_8	0	0	0	0	0	11.1111	0	0	0	2.77778	0	5.55555
Aggregatilineales_A4B	contigs_NODE_1282_length_21429_cov_5.120988_9	0	0	0	0	0	6.46929	0	0	0	1.61732	0	3.23465
Aggregatilineales_A4B	contigs_NODE_1282_length_21429_cov_5.120988_10	0	0	0	7.23571	0	0	0	0	1.80893	0	3.61786	0
Aggregatilineales_A4B	contigs_NODE_1282_length_21429_cov_5.120988_11	0	0	0	0	0	0	6.15033	0	0	1.53758	0	3.07517
Aggregatilineales_A4B	contigs_NODE_1282_length_21429_cov_5.120988_13	0	8.75829	0	2.82503	11.8391	9.90763	6.23554	5.85089	2.89583	8.4583	4.12897	2.90229
Aggregatilineales_A4B	contigs_NODE_1282_length_21429_cov_5.120988_15	0	0	0	0	0	0	0	7.19135	0	1.79784	0	3.59567
Aggregatilineales_A4B	contigs_NODE_1282_length_21429_cov_5.120988_17	0	0	0	0	0	8.33333	0	0	0	2.08333	0	4.16666
Aggregatilineales_A4B	contigs_NODE_1288_length_21340_cov_4.803805_7	0	0	0	3.21357	0	0	0	0	0.803392	0	1.60678	0
Aggregatilineales_A4B	contigs_NODE_1288_length_21340_cov_4.803805_8	0	0	0	3.30836	0	0	0	6.85193	0.827091	1.71298	1.65418	3.42597
Aggregatilineales_A4B	contigs_NODE_1288_length_21340_cov_4.803805_9	2.03194	9.3135	12.2259	14.0192	58.7517	31.6071	35.3644	41.4787	9.39762	41.8005	5.27946	12.0108
Aggregatilineales_A4B	contigs_NODE_1288_length_21340_cov_4.803805_12	5.16049	0	0	0	0	4.45956	0	0	1.29012	1.11489	2.58024	2.22978
Aggregatilineales_A4B	contigs_NODE_1288_length_21340_cov_4.803805_13	0	0	0	0	0	0	14.1458	0	0	3.53644	0	7.07288
Aggregatilineales_A4B	contigs_NODE_1288_length_21340_cov_4.803805_16	0	0	13.8034	0	0	0	0	0	3.45085	0	6.90169	0
Aggregatilineales_A4B	contigs_NODE_1288_length_21340_cov_4.803805_17	0	0	9.35311	0	0	10.7468	0	0	2.33828	2.6867	4.67656	5.3734
Aggregatilineales_A4B	contigs_NODE_1288_length_21340_cov_4.803805_23	0	0	0	0	0	0	23.803	0	0	5.95074	0	11.9015
Aggregatilineales_A4B	contigs_NODE_1288_length_21340_cov_4.803805_25	0	11.9898	0	0	0	0	17.0725	0	2.99745	4.26812	5.9949	8.53624
Aggregatilineales_A4B	contigs_NODE_1288_length_21340_cov_4.803805_28	0	0	0	0	0	0	27.2034	0	0	6.80085	0	13.6017
Aggregatilineales_A4B	contigs_NODE_1288_length_21340_cov_4.803805_31	0	0	0	0	0	9.19002	0	0	0	2.29751	0	4.59501
Aggregatilineales_A4B	contigs_NODE_1299_length_21195_cov_5.101561_3	0	1.71791	11.8393	6.64942	4.64441	7.77338	12.2308	13.7716	5.05165	9.60503	5.33097	4.17202
Aggregatilineales_A4B	contigs_NODE_1299_length_21195_cov_5.101561_4	0	0	42.7905	0	29.3759	49.1666	0	0	10.6976	19.6356	21.3952	24.0698
Aggregatilineales_A4B	contigs_NODE_1299_length_21195_cov_5.101561_5	6.69346	5.1133	0	6.59727	20.7359	17.3529	0	0	4.601	9.52221	3.15146	11.0817
Aggregatilineales_A4B	contigs_NODE_1299_length_21195_cov_5.101561_6	0	0	0	0	0	1.36669	0	3.22836	0	1.14876	0	1.52878
Aggregatilineales_A4B	contigs_NODE_1299_length_21195_cov_5.101561_7	0	0	0	13.8461	0	0	0	0	3.46153	0	6.92306	0
Aggregatilineales_A4B	contigs_NODE_1299_length_21195_cov_5.101561_11	0	0	0	0	0	0	0	17.0794	0	4.26986	0	8.53972
Aggregatilineales_A4B	contigs_NODE_1299_length_21195_cov_5.101561_12	0	0	0	0	0	0	5.96508	0	0	1.49127	0	2.98254
Aggregatilineales_A4B	contigs_NODE_1299_length_21195_cov_5.101561_15	0	0	0	0	7.2088	0	0	0	0	1.8022	0	3.6044
Aggregatilineales_A4B	contigs_NODE_1299_length_21195_cov_5.101561_16	2.84472	0	0	2.80384	0	0	0	0	1.41214	0	1.63068	0
Aggregatilineales_A4B	contigs_NODE_1299_length_21195_cov_5.101561_17	0	0	0	0	0	9.10493	0	0	0	2.27623	0	4.55247
Aggregatilineales_A4B	contigs_NODE_1299_length_21195_cov_5.101561_18	0	0	0	7.14354	0	0	0	0	1.78588	0	3.57177	0
Aggregatilineales_A4B	contigs_NODE_1322_length_20849_cov_4.907281_6	0	4.40132	0	0	0	0	0	0	1.10033	0	2.20066	0
Aggregatilineales_A4B	contigs_NODE_1322_length_20849_cov_4.907281_20	0	0	13.2684	0	18.2176	0	0	0	3.31709	4.5544	6.63418	9.1088
Aggregatilineales_A4B	contigs_NODE_1322_length_20849_cov_4.907281_21	0	0	0	12.842	0	0	0	0	3.2105	0	6.421	0
Aggregatilineales_A4B	contigs_NODE_1322_length_20849_cov_4.907281_22	0	4.64845	0	2.99876	0	5.25846	0	6.21071	1.9118	2.86729	2.30801	3.33361
Aggregatilineales_A4B	contigs_NODE_1322_length_20849_cov_4.907281_23	13.8345	10.5685	15.6075	3.40892	14.2861	23.9108	7.52434	49.4214	10.8549	23.7857	5.38484	18.3655
Aggregatilineales_A4B	contigs_NODE_1323_length_20843_cov_4.679334_2	0	0	5.06396	6.6363	20.8586	0	14.648	6.8722	2.92507	10.5947	3.43803	9.08995
Aggregatilineales_A4B	contigs_NODE_1323_length_20843_cov_4.679334_3	5.3674	0	0	0	5.54262	0	0	5.47831	1.34185	2.75523	2.6837	3.18158
Aggregatilineales_A4B	contigs_NODE_1323_length_20843_cov_4.679334_6	0	0	0	0	0	0	0	6.52473	0	1.63118	0	3.26237
Aggregatilineales_A4B	contigs_NODE_1323_length_20843_cov_4.679334_11	0	5.06857	0	3.26978	0	0	0	0	2.08459	0	2.5166	0
Aggregatilineales_A4B	contigs_NODE_1341_length_20530_cov_4.916288_3	0	0	0	0	0	19.8653	0	0	0	4.96633	0	9.93265
Aggregatilineales_A4B	contigs_NODE_1341_length_20530_cov_4.916288_4	0	14.0203	0	3.01488	0	0	0	0	4.2588	0	6.66107	0
Aggregatilineales_A4B	contigs_NODE_1341_length_20530_cov_4.916288_5	0	0	3.07292	0	0	0	0	0	0.768231	0	1.53646	0
Aggregatilineales_A4B	contigs_NODE_1341_length_20530_cov_4.916288_6	0	1.3322	0	0	0	0	0	0	0.33305	0	0.6661	0
Aggregatilineales_A4B	contigs_NODE_1341_length_20530_cov_4.916288_7	0	0	0	0	0	5.85317	0	0	0	1.46329	0	2.92658
Aggregatilineales_A4B	contigs_NODE_1341_length_20530_cov_4.916288_8	0	12.3299	0	0	0	0	0	0	3.08248	0	6.16497	0
Aggregatilineales_A4B	contigs_NODE_1341_length_20530_cov_4.916288_9	0	0	0	0	9.59212	0	0	0	0	2.39803	0	4.79606
Aggregatilineales_A4B	contigs_NODE_1341_length_20530_cov_4.916288_10	0	0	0	1.9573	0	0	0	0	0.489326	0	0.978652	0
Aggregatilineales_A4B	contigs_NODE_1341_length_20530_cov_4.916288_16	0	0	0	0	0	8.0601	10.1455	9.51969	0	6.93133	0	4.70277
Aggregatilineales_A4B	contigs_NODE_1353_length_20286_cov_4.773368_1	10.6014	16.1974	13.289	8.70757	14.5967	0	7.68792	0	12.1988	5.57116	3.26177	7.02417
Aggregatilineales_A4B	contigs_NODE_1353_length_20286_cov_4.773368_2	0	0	39.3476	6.4456	40.5184	45.2107	0	93.4462	11.4483	44.7938	18.8461	38.2622
Aggregatilineales_A4B	contigs_NODE_1353_length_20286_cov_4.773368_3	1.64197	10.0348	2.46987	0	30.5204	19.8653	25.0051	26.8145	3.53665	25.5513	4.452	4.43156
Aggregatilineales_A4B	contigs_NODE_1353_length_20286_cov_4.773368_4	5.49704	0	0	5.41804	34.059	19.0016	11.959	44.8851	2.72877	27.4762	3.15108	14.8212
Aggregatilineales_A4B	contigs_NODE_1353_length_20286_cov_4.773368_5	11.2107	0	0	0	0	9.688	24.3893	11.4424	2.80268	11.3799	5.60536	10.0268
Aggregatilineales_A4B	contigs_NODE_1353_length_20286_cov_4.773368_6	8.82084	0	0	0	0	30.4909	38.38	18.0062	2.20521	21.7193	4.41042	16.7335
Aggregatilineales_A4B	contigs_NODE_1353_length_20286_cov_4.773368_7	0	0	0	0	9.21596	0	29.1236	9.10904	0	11.8622	0	12.2916
Aggregatilineales_A4B	contigs_NODE_1353_length_20286_cov_4.773368_8	0	0	0	0	50.0015	41.8439	0	0	0	22.9614	0	26.7218
Aggregatilineales_A4B	contigs_NODE_1353_length_20286_cov_4.773368_9	0	0	0	0	0	0	0	8.69964	0	2.17491	0	4.34982
Aggregatilineales_A4B	contigs_NODE_1353_length_20286_cov_4.773368_12	0	0	8.34936	0	11.4638	0	12.0757	45.323	2.08734	17.2156	4.17468	19.544
Aggregatilineales_A4B	contigs_NODE_1353_length_20286_cov_4.773368_16	0	0	5.96383	0	8.1884	0	8.62547	0	1.49096	4.20347	2.98191	4.85702
Aggregatilineales_A4B	contigs_NODE_1361_length_20178_cov_5.556329_9	0	0	0	0	5.28106	4.41947	5.56294	0	0	3.81587	0	2.59
Aggregatilineales_A4B	contigs_NODE_1361_length_20178_cov_5.556329_10	0	0	3.04559	0	0	3.4994	0	0	0.761396	0.874851	1.52279	1.7497
Aggregatilineales_A4B	contigs_NODE_1361_length_20178_cov_5.556329_11	0	5.71882	0	0	0	0	0	0	1.4297	0	2.85941	0
Aggregatilineales_A4B	contigs_NODE_1361_length_20178_cov_5.556329_12	0	0	0	0	14.0723	0	0	13.909	0	6.99532	0	8.07778
Aggregatilineales_A4B	contigs_NODE_1361_length_20178_cov_5.556329_13	0	0	0	0	0	0	6.09731	0	0	1.52433	0	3.04866
Aggregatilineales_A4B	contigs_NODE_1361_length_20178_cov_5.556329_14	0	0	0	0	0	3.51818	4.42846	0	0	1.98666	0	2.3239
Aggregatilineales_A4B	contigs_NODE_1361_length_20178_cov_5.556329_15	0	7.81358	3.84634	7.56091	21.1242	4.41947	5.56294	10.4396	4.80521	10.3866	3.6812	7.61957
Aggregatilineales_A4B	contigs_NODE_1364_length_20141_cov_5.006920_2	0	0	14.9269	0	0	0	0	0	3.73173	0	7.46346	0
Aggregatilineales_A4B	contigs_NODE_1364_length_20141_cov_5.006920_3	0	4.08103	0	0	0	0	0	0	1.02026	0	2.04052	0
Aggregatilineales_A4B	contigs_NODE_1364_length_20141_cov_5.006920_7	0	2.69121	0	1.73612	0	0	0	0	1.10683	0	1.33621	0
Aggregatilineales_A4B	contigs_NODE_1364_length_20141_cov_5.006920_9	0	0	8.91468	0	0	0	0	0	2.22867	0	4.45734	0
Aggregatilineales_A4B	contigs_NODE_1364_length_20141_cov_5.006920_10	0	5.1133	0	0	0	0	0	0	1.27832	0	2.55665	0
Aggregatilineales_A4B	contigs_NODE_1364_length_20141_cov_5.006920_11	3.62963	0	0	5.3662	3.74812	0	0	0	2.24896	0.937029	2.6919	1.87406
Aggregatilineales_A4B	contigs_NODE_1364_length_20141_cov_5.006920_12	0	0	0	0	0	9.688	0	0	0	2.422	0	4.844
Aggregatilineales_A4B	contigs_NODE_1364_length_20141_cov_5.006920_13	0	0	0	2.50343	0	0	0	2.59242	0.625857	0.648104	1.25171	1.29621
Aggregatilineales_A4B	contigs_NODE_1364_length_20141_cov_5.006920_15	0	0	0	0	0	17.2514	0	0	0	4.31286	0	8.62572
Aggregatilineales_A4B	contigs_NODE_1364_length_20141_cov_5.006920_16	2.30342	0	0	2.27031	0	3.9811	0	0	1.14343	0.995276	1.32039	1.99055
Aggregatilineales_A4B	contigs_NODE_1371_length_20092_cov_4.284274_1	0	0	0	0	0	14.0476	0	0	0	3.5119	0	7.0238
Aggregatilineales_A4B	contigs_NODE_1371_length_20092_cov_4.284274_4	18.0617	0	0	0	37.3027	31.2169	39.2938	0	4.51543	26.9533	9.03086	18.2944
Aggregatilineales_A4B	contigs_NODE_1371_length_20092_cov_4.284274_5	3.05064	0	2.2944	1.5034	9.45068	13.1814	9.95513	3.11368	1.71211	8.92522	1.30456	4.21212
Aggregatilineales_A4B	contigs_NODE_1371_length_20092_cov_4.284274_7	0	0	0	0	0	5.00424	0	0	0	1.25106	0	2.50212
Aggregatilineales_A4B	contigs_NODE_1371_length_20092_cov_4.284274_13	0	0	0	0	11.1642	0	0	5.51735	0	4.17039	0	5.33892
Aggregatilineales_A4B	contigs_NODE_1371_length_20092_cov_4.284274_14	0	0	5.06396	0	0	0	0	0	1.26599	0	2.53198	0
Aggregatilineales_A4B	contigs_NODE_1371_length_20092_cov_4.284274_16	0	0	10.5007	0	0	24.1309	0	0	2.62518	6.03271	5.25037	12.0654
Aggregatilineales_A4B	contigs_NODE_1371_length_20092_cov_4.284274_17	0	0	0	0	30.5204	0	0	0	0	7.6301	0	15.2602
Aggregatilineales_A4B	contigs_NODE_1377_length_20002_cov_4.919336_3	0	0	0	9.08126	0	0	0	0	2.27031	0	4.54063	0
Aggregatilineales_A4B	contigs_NODE_1377_length_20002_cov_4.919336_4	0	5.15881	0	13.312	0	0	0	0	4.6177	0	6.28569	0
Aggregatilineales_A4B	contigs_NODE_1377_length_20002_cov_4.919336_5	0	0	2.32557	0	0	0	0	0	0.581392	0	1.16278	0
Aggregatilineales_A4B	contigs_NODE_1377_length_20002_cov_4.919336_6	0	4.28207	0	0	5.78835	4.844	6.09731	5.72119	1.07052	5.61271	2.14104	0.538012
Aggregatilineales_A4B	contigs_NODE_1377_length_20002_cov_4.919336_7	0	4.73711	0	0	0	0	0	0	1.18428	0	2.36856	0
Aggregatilineales_A4B	contigs_NODE_1403_length_19585_cov_5.575013_1	0	2.1827	0	2.81616	1.47525	4.93827	3.10798	1.45813	1.24971	2.74491	1.46604	1.65434
Aggregatilineales_A4B	contigs_NODE_1403_length_19585_cov_5.575013_2	0	0	0	0	0	3.52449	0	0	0	0.881122	0	1.76224
Aggregatilineales_A4B	contigs_NODE_1403_length_19585_cov_5.575013_3	0	0	0	2.26116	0	0	4.99095	4.68307	0.56529	2.41851	1.13058	2.79548
Aggregatilineales_A4B	contigs_NODE_1403_length_19585_cov_5.575013_7	0	8.78041	0	0	0	0	0	0	2.1951	0	4.3902	0
Aggregatilineales_A4B	contigs_NODE_1403_length_19585_cov_5.575013_9	0	0	4.16452	0	0	4.78507	0	0	1.04113	1.19627	2.08226	2.39254
Aggregatilineales_A4B	contigs_NODE_1403_length_19585_cov_5.575013_11	0	0	0	0	0	61.4583	0	0	0	15.3646	0	30.7291
Aggregatilineales_A4B	contigs_NODE_1403_length_19585_cov_5.575013_12	0	0	0	0	0	2.87945	0	0	0	0.719863	0	1.43973
Aggregatilineales_A4B	contigs_NODE_1403_length_19585_cov_5.575013_13	0	0	0	0	10.33	0	0	0	0	2.58249	0	5.16499
Aggregatilineales_A4B	contigs_NODE_1406_length_19559_cov_5.392637_1	0	0	0	0	0	0	0	3.36638	0	0.841596	0	1.68319
Aggregatilineales_A4B	contigs_NODE_1406_length_19559_cov_5.392637_3	0	0	0	0	0	0	22.5046	0	0	5.62616	0	11.2523
Aggregatilineales_A4B	contigs_NODE_1406_length_19559_cov_5.392637_9	0	2.15163	0	2.77608	8.72551	4.86798	3.06375	0	1.23193	4.16431	1.44517	3.64474
Aggregatilineales_A4B	contigs_NODE_1406_length_19559_cov_5.392637_10	0	1.94901	1.91886	1.25733	2.63461	2.20478	2.77523	0	1.2813	1.90366	0.911889	1.29209
Aggregatilineales_A4B	contigs_NODE_1406_length_19559_cov_5.392637_11	0	0	0	0	0	0	6.29901	0	0	1.57475	0	3.1495
Aggregatilineales_A4B	contigs_NODE_1406_length_19559_cov_5.392637_13	0	0	0	0	10.2623	0	10.8101	0	0	5.2681	0	6.08719
Aggregatilineales_A4B	contigs_NODE_1406_length_19559_cov_5.392637_14	0	0	0	0	8.14112	0	2.85856	0	0	2.74992	0	3.83844
Aggregatilineales_A4B	contigs_NODE_1413_length_19497_cov_4.982975_6	0	0	10.3734	13.5944	14.2428	35.7575	15.0031	42.2328	5.99195	26.8091	7.04276	14.3208
Aggregatilineales_A4B	contigs_NODE_1413_length_19497_cov_4.982975_13	0	0	5.97424	1.9573	0	0	0	0	1.98289	0	2.81633	0
Aggregatilineales_A4B	contigs_NODE_1413_length_19497_cov_4.982975_15	0	0	0	0	25.8249	0	0	0	0	6.45623	0	12.9125
Aggregatilineales_A4B	contigs_NODE_1419_length_19388_cov_5.154658_1	0	0	0	16.7393	23.3838	19.5688	12.316	0	4.18483	13.8171	8.36967	10.2919
Aggregatilineales_A4B	contigs_NODE_1419_length_19388_cov_5.154658_2	0	0	3.58079	0	0	0	0	4.85942	0.895198	1.21486	1.7904	2.42971
Aggregatilineales_A4B	contigs_NODE_1419_length_19388_cov_5.154658_3	0	0	0	0	0	0	33.4528	0	0	8.36321	0	16.7264
Aggregatilineales_A4B	contigs_NODE_1419_length_19388_cov_5.154658_5	0	0	0	0	0	0	16.6142	0	0	4.15354	0	8.30708
Aggregatilineales_A4B	contigs_NODE_1419_length_19388_cov_5.154658_16	0	0	0	0	17.8036	0	0	0	0	4.45089	0	8.90178
Aggregatilineales_A4B	contigs_NODE_1419_length_19388_cov_5.154658_18	0	0	0	2.95141	0	0	0	0	0.737852	0	1.4757	0
Aggregatilineales_A4B	contigs_NODE_1419_length_19388_cov_5.154658_19	0	0	0	0	0	0	2.90212	0	0	0.72553	0	1.45106
Aggregatilineales_A4B	contigs_NODE_1421_length_19369_cov_5.202030_1	0	0	0	0	0	0	0	8.41596	0	2.10399	0	4.20798
Aggregatilineales_A4B	contigs_NODE_1421_length_19369_cov_5.202030_2	0	0	0	0	0	0	0	5.23154	0	1.30789	0	2.61577
Aggregatilineales_A4B	contigs_NODE_1421_length_19369_cov_5.202030_12	0	0	2.90105	0	0	0	0	0	0.725262	0	1.45052	0
Aggregatilineales_A4B	contigs_NODE_1457_length_19050_cov_5.524243_3	0	0	0	0	0	5.80137	0	0	0	1.45034	0	2.90069
Aggregatilineales_A4B	contigs_NODE_1457_length_19050_cov_5.524243_8	0	0	0	2.51465	0	0	0	0	0.628663	0	1.25733	0
Aggregatilineales_A4B	contigs_NODE_1457_length_19050_cov_5.524243_9	0	0	0	0	0	0	7.57037	0	0	1.89259	0	3.78518
Aggregatilineales_A4B	contigs_NODE_1457_length_19050_cov_5.524243_13	0	7.84885	7.7274	5.06336	21.2196	4.43942	16.7642	26.2168	5.1599	17.16	3.67226	9.31799
Aggregatilineales_A4B	contigs_NODE_1457_length_19050_cov_5.524243_14	0	5.02463	4.94688	0	0	11.368	0	6.71331	2.49288	4.52033	2.8787	5.55478
Aggregatilineales_A4B	contigs_NODE_1457_length_19050_cov_5.524243_15	0	0	0	0	0	3.35608	0	0	0	0.839021	0	1.67804
Aggregatilineales_A4B	contigs_NODE_1461_length_19023_cov_5.594211_1	0	0	0	0	0	0	0	59.5591	0	14.8898	0	29.7795
Aggregatilineales_A4B	contigs_NODE_1461_length_19023_cov_5.594211_4	0	0	0	2.16513	0	0	0	8.96836	0.541281	2.24209	1.08256	4.48418
Aggregatilineales_A4B	contigs_NODE_1461_length_19023_cov_5.594211_5	0	0	0	0	19.8597	0	0	0	0	4.96494	0	9.92987
Aggregatilineales_A4B	contigs_NODE_1461_length_19023_cov_5.594211_6	0	0	31.8935	0	0	0	0	0	7.97338	0	15.9468	0
Aggregatilineales_A4B	contigs_NODE_1461_length_19023_cov_5.594211_7	2.19669	0	0	0	0	7.5933	0	0	0.549174	1.89833	1.09835	3.79665
Aggregatilineales_A4B	contigs_NODE_1461_length_19023_cov_5.594211_9	0	0	0	0	14.734	0	15.5204	7.28152	0	9.38398	0	7.27457
Aggregatilineales_A4B	contigs_NODE_1461_length_19023_cov_5.594211_10	13.0792	0	0	12.8912	0	0	0	0	6.49259	0	7.4974	0
Aggregatilineales_A4B	contigs_NODE_1461_length_19023_cov_5.594211_11	0	0	0	0	0	0	0	8.93386	0	2.23347	0	4.46693
Aggregatilineales_A4B	contigs_NODE_1461_length_19023_cov_5.594211_15	0	0	0	1.28764	0	0	0	5.33365	0.32191	1.33341	0.64382	2.66683
Aggregatilineales_A4B	contigs_NODE_1464_length_19000_cov_4.926841_3	0	0	0	0	0	0	14.3093	0	0	3.57733	0	7.15465
Aggregatilineales_A4B	contigs_NODE_1464_length_19000_cov_4.926841_5	0	0	0	0	0	12.2153	0	0	0	3.05383	0	6.10766
Aggregatilineales_A4B	contigs_NODE_1464_length_19000_cov_4.926841_6	0	9.19852	0	0	0	0	0	0	2.29963	0	4.59926	0
Aggregatilineales_A4B	contigs_NODE_1464_length_19000_cov_4.926841_13	0	7.46146	0	2.40673	10.0861	16.8812	0	9.96912	2.46705	9.23412	3.5176	6.95254
Aggregatilineales_A4B	contigs_NODE_1464_length_19000_cov_4.926841_14	0	0	4.61353	0	0	10.602	0	0	1.15338	2.65049	2.30676	5.30098
Aggregatilineales_A4B	contigs_NODE_1464_length_19000_cov_4.926841_16	0	0	2.60124	0	0	0	3.76217	3.5301	0.650311	1.82307	1.30062	2.10723
Aggregatilineales_A4B	contigs_NODE_1464_length_19000_cov_4.926841_17	0	0	0	0	0	7.5933	0	0	0	1.89833	0	3.79665
Aggregatilineales_A4B	contigs_NODE_1469_length_18924_cov_5.239440_2	0	0	0	0	0	6.22362	0	7.35065	0	3.39357	0	3.94547
Aggregatilineales_A4B	contigs_NODE_1469_length_18924_cov_5.239440_3	0	0	4.72823	0	12.9838	10.8656	13.6768	0	1.18206	9.38155	2.36411	6.36767
Aggregatilineales_A4B	contigs_NODE_1469_length_18924_cov_5.239440_4	0	0	0	0	3.51807	0	0	0	0	0.879517	0	1.75903
Aggregatilineales_A4B	contigs_NODE_1469_length_18924_cov_5.239440_6	0	0	1.0098	0	2.77294	2.32055	0	1.37039	0.252451	1.61597	0.504902	1.22565
Aggregatilineales_A4B	contigs_NODE_1469_length_18924_cov_5.239440_8	0	0	0	0	8.90178	14.899	9.37693	0	0	8.29442	0	6.16329
Aggregatilineales_A4B	contigs_NODE_1469_length_18924_cov_5.239440_9	0	0	0	0	27.6479	0	0	0	0	6.91197	0	13.8239
Aggregatilineales_A4B	contigs_NODE_1469_length_18924_cov_5.239440_13	0	3.6447	0	2.35123	0	12.369	0	4.86961	1.49898	4.30964	1.80963	5.84272
Aggregatilineales_A4B	contigs_NODE_1470_length_18912_cov_5.067349_2	0	0	0	2.18198	0	0	0	0	0.545494	0	1.09099	0
Aggregatilineales_A4B	contigs_NODE_1470_length_18912_cov_5.067349_3	0	0	0	6.06235	0	0	0	6.27785	1.51559	1.56946	3.03118	3.13893
Aggregatilineales_A4B	contigs_NODE_1470_length_18912_cov_5.067349_4	0	0	0	0	0	0	7.45635	0	0	1.86409	0	3.72818
Aggregatilineales_A4B	contigs_NODE_1470_length_18912_cov_5.067349_6	0	0	0	0	10.043	0	0	0	0	2.51076	0	5.02152
Aggregatilineales_A4B	contigs_NODE_1470_length_18912_cov_5.067349_7	0	0	0	0	3.6044	0	7.59359	0	0	2.7995	0	3.61965
Aggregatilineales_A4B	contigs_NODE_1470_length_18912_cov_5.067349_8	2.44182	7.46146	0	0	10.0861	4.22031	10.6245	4.98456	2.47582	7.47888	3.51744	3.34328
Aggregatilineales_A4B	contigs_NODE_1483_length_18742_cov_5.394499_5	0	0	8.39029	0	0	0	0	0	2.09757	0	4.19514	0
Aggregatilineales_A4B	contigs_NODE_1483_length_18742_cov_5.394499_7	0	0	0	0	0	0	0	11.9732	0	2.99331	0	5.98661
Aggregatilineales_A4B	contigs_NODE_1483_length_18742_cov_5.394499_12	0	8.96145	8.82278	0	0	0	0	0	4.44606	0	5.13418	0
Aggregatilineales_A4B	contigs_NODE_1483_length_18742_cov_5.394499_13	2.47906	0	0	2.44343	0	0	0	0	1.23062	0	1.42107	0
Aggregatilineales_A4B	contigs_NODE_1483_length_18742_cov_5.394499_17	0	0	0	0	0	17.1014	0	0	0	4.27536	0	8.55072
Aggregatilineales_A4B	contigs_NODE_1484_length_18735_cov_5.112473_1	0	0	0	0	0	4.11436	0	0	0	1.02859	0	2.05718
Aggregatilineales_A4B	contigs_NODE_1484_length_18735_cov_5.112473_12	0	0	0	0	5.9047	0	0	0	0	1.47617	0	2.95235
Aggregatilineales_A4B	contigs_NODE_1484_length_18735_cov_5.112473_13	0	0	0	0	0	0	11.5678	0	0	2.89195	0	5.7839
Aggregatilineales_A4B	contigs_NODE_1484_length_18735_cov_5.112473_14	0	0	0	0	0	5.85317	0	0	0	1.46329	0	2.92658
Aggregatilineales_A4B	contigs_NODE_1484_length_18735_cov_5.112473_17	0	13.8344	13.6203	14.8745	12.4672	5.21662	0	12.3226	10.5823	7.5016	7.0761	6.0386
Aggregatilineales_A4B	contigs_NODE_1492_length_18674_cov_5.410871_1	0	12.6899	0	0	8.5769	0	0	0	3.17248	2.14422	6.34497	4.28845
Aggregatilineales_A4B	contigs_NODE_1492_length_18674_cov_5.410871_4	0	0	0	0	0	3.20826	0	0	0	0.802066	0	1.60413
Aggregatilineales_A4B	contigs_NODE_1492_length_18674_cov_5.410871_8	5.13719	0	3.8637	5.06336	10.6098	4.43942	0	10.4867	3.51606	6.38398	2.41563	5.13895
Aggregatilineales_A4B	contigs_NODE_1492_length_18674_cov_5.410871_11	0	0	3.41641	2.23859	0	0	4.94114	0	1.41375	1.23528	1.7018	2.47057
Aggregatilineales_A4B	contigs_NODE_1518_length_18363_cov_5.158674_13	0	0	0	0	0	0	5.00103	0	0	1.25026	0	2.50051
Aggregatilineales_A4B	contigs_NODE_1522_length_18337_cov_4.913795_1	11.7308	0	0	5.78111	0	0	0	0	4.37798	0	5.60851	0
Aggregatilineales_A4B	contigs_NODE_1522_length_18337_cov_4.913795_2	0	8.01162	0	0	0	0	0	0	2.0029	0	4.00581	0
Aggregatilineales_A4B	contigs_NODE_1522_length_18337_cov_4.913795_5	0	0	0	0	0	5.14834	0	0	0	1.28708	0	2.57417
Aggregatilineales_A4B	contigs_NODE_1522_length_18337_cov_4.913795_6	0	0	0	0	0	14.5679	0	0	0	3.64197	0	7.28394
Aggregatilineales_A4B	contigs_NODE_1522_length_18337_cov_4.913795_7	0	0	0	0	0	2.33571	0	2.75868	0	1.2736	0	1.48072
Aggregatilineales_A4B	contigs_NODE_1522_length_18337_cov_4.913795_8	0	0	9.17758	0	12.6009	0	19.9103	0	2.2944	8.12779	4.58879	9.84814
Aggregatilineales_A4B	contigs_NODE_1522_length_18337_cov_4.913795_9	0	0	0	0	0	13.5632	0	8.00967	0	5.39322	0	6.62742
Aggregatilineales_A4B	contigs_NODE_1522_length_18337_cov_4.913795_12	0	0	8.93019	0	0	3.42029	4.30523	8.07932	2.23255	3.95121	4.46509	3.31967
Aggregatilineales_A4B	contigs_NODE_1522_length_18337_cov_4.913795_13	2.09363	0	0	1.03177	2.16198	0	4.55476	0	0.78135	1.67918	1.00097	2.17112
Aggregatilineales_A4B	contigs_NODE_1525_length_18328_cov_4.984896_3	1.84722	0	0	0	0	0	0	0	0.461805	0	0.92361	0
Aggregatilineales_A4B	contigs_NODE_1525_length_18328_cov_4.984896_11	0	4.27155	0	0	0	0	0	0	1.06789	0	2.13577	0
Aggregatilineales_A4B	contigs_NODE_1525_length_18328_cov_4.984896_13	0	0	0	1.68652	0	0	0	0	0.42163	0	0.84326	0
Aggregatilineales_A4B	contigs_NODE_1537_length_18169_cov_4.724467_2	0	0	0	0	6.04131	0	0	0	0	1.51033	0	3.02065
Aggregatilineales_A4B	contigs_NODE_1537_length_18169_cov_4.724467_3	0	0	0	0	0	0	7.93433	0	0	1.98358	0	3.96716
Aggregatilineales_A4B	contigs_NODE_1537_length_18169_cov_4.724467_4	0	0	0	0	2.64647	0	0	0	0	0.661619	0	1.32324
Aggregatilineales_A4B	contigs_NODE_1537_length_18169_cov_4.724467_6	0	0	0	2.37613	0	0	0	0	0.594034	0	1.18807	0
Aggregatilineales_A4B	contigs_NODE_1537_length_18169_cov_4.724467_9	0	0	0	0	0	0	3.1217	0	0	0.780425	0	1.56085
Aggregatilineales_A4B	contigs_NODE_1537_length_18169_cov_4.724467_12	0	15.9497	0	0	0	0	0	0	3.98743	0	7.97486	0
Aggregatilineales_A4B	contigs_NODE_1537_length_18169_cov_4.724467_13	0	0	13.372	0	0	0	0	0	3.34301	0	6.68601	0
Aggregatilineales_A4B	contigs_NODE_1537_length_18169_cov_4.724467_14	0	0	4.26838	0	0	0	0	0	1.06709	0	2.13419	0
Aggregatilineales_A4B	contigs_NODE_1546_length_18126_cov_4.859111_3	0	0	0	0	0	0	11.6221	0	0	2.90553	0	5.81106
Aggregatilineales_A4B	contigs_NODE_1546_length_18126_cov_4.859111_15	0	11.9898	0	0	0	20.3448	0	8.00967	2.99745	7.08862	5.9949	9.61027
Aggregatilineales_A4B	contigs_NODE_1549_length_18089_cov_5.455639_2	0	0	3.88122	0	0	0	0	0	0.970306	0	1.94061	0
Aggregatilineales_A4B	contigs_NODE_1549_length_18089_cov_5.455639_3	0	0	0	1.27158	0	0	0	0	0.317895	0	0.635791	0
Aggregatilineales_A4B	contigs_NODE_1549_length_18089_cov_5.455639_5	0	0	0	0	11.0332	0	0	0	0	2.7583	0	5.5166
Aggregatilineales_A4B	contigs_NODE_1553_length_18042_cov_4.968199_3	0	0	2.71686	0	0	0	0	0	0.679214	0	1.35843	0
Aggregatilineales_A4B	contigs_NODE_1553_length_18042_cov_4.968199_9	0	0	11.8862	0	0	0	0	0	2.97156	0	5.94312	0
Aggregatilineales_A4B	contigs_NODE_1553_length_18042_cov_4.968199_12	1.94844	0	5.86171	1.92044	28.1686	16.8379	4.23889	7.95481	2.43265	14.3001	2.46124	10.65
Aggregatilineales_A4B	contigs_NODE_1566_length_17905_cov_5.558711_2	0	0	0	0	20.4354	0	0	0	0	5.10885	0	10.2177
Aggregatilineales_A4B	contigs_NODE_1566_length_17905_cov_5.558711_3	0	0	0	0.940885	0	0	0	0	0.235221	0	0.470443	0
Aggregatilineales_A4B	contigs_NODE_1566_length_17905_cov_5.558711_7	0	0	0	3.56043	0	0	0	0	0.890107	0	1.78021	0
Aggregatilineales_A4B	contigs_NODE_1566_length_17905_cov_5.558711_10	0	0	0	5.44435	0	0	0	0	1.36109	0	2.72217	0
Aggregatilineales_A4B	contigs_NODE_1566_length_17905_cov_5.558711_11	0	0	0	0	0	0	0	6.67473	0	1.66868	0	3.33736
Aggregatilineales_A4B	contigs_NODE_1566_length_17905_cov_5.558711_12	0	3.89803	0	2.51465	5.26921	4.40956	0	5.20808	1.60317	3.72171	1.93541	2.51186
Aggregatilineales_A4B	contigs_NODE_1566_length_17905_cov_5.558711_14	0	4.07148	0	0	0	0	0	5.43982	1.01787	1.35996	2.03574	2.71991
Aggregatilineales_A4B	contigs_NODE_1566_length_17905_cov_5.558711_16	0	0	0	11.6827	0	0	0	0	2.92066	0	5.84133	0
Aggregatilineales_A4B	contigs_NODE_1597_length_17617_cov_4.864480_2	0	4.42372	0	0	0	0	0	0	1.10593	0	2.21186	0
Aggregatilineales_A4B	contigs_NODE_1597_length_17617_cov_4.864480_3	0	0	0	0	0	11.1111	0	0	0	2.77778	0	5.55555
Aggregatilineales_A4B	contigs_NODE_1597_length_17617_cov_4.864480_9	0	0	0	0	0	0	0	7.51717	0	1.87929	0	3.75858
Aggregatilineales_A4B	contigs_NODE_1597_length_17617_cov_4.864480_11	119.778	148.689	90.0852	66.4067	46.383	38.8158	0	15.2816	106.24	25.1201	35.7439	21.3502
Aggregatilineales_A4B	contigs_NODE_1597_length_17617_cov_4.864480_12	86.4219	11.0033	43.3321	28.3933	14.8739	37.3417	31.3356	44.1039	42.2876	31.9138	32.2526	12.5001
Aggregatilineales_A4B	contigs_NODE_1597_length_17617_cov_4.864480_13	34.6917	53.0037	66.0991	34.1931	9.55313	23.9837	35.2207	28.3269	46.9969	24.2711	15.4524	10.8481
Aggregatilineales_A4B	contigs_NODE_1597_length_17617_cov_4.864480_14	19.9047	30.4114	69.862	19.6187	41.1091	45.8697	28.8689	33.8601	34.9492	37.427	23.8108	7.54544
Aggregatilineales_A4B	contigs_NODE_1597_length_17617_cov_4.864480_15	42.144	42.9264	10.5656	6.92306	29.0132	36.4197	91.6855	28.6766	25.6398	46.4488	19.5684	30.3688
Aggregatilineales_A4B	contigs_NODE_1597_length_17617_cov_4.864480_16	25.3239	20.6353	22.8554	9.98399	24.4073	46.6864	33.0558	10.3389	19.6997	28.6221	6.75428	15.2536
Aggregatilineales_A4B	contigs_NODE_1597_length_17617_cov_4.864480_17	24.3585	58.4823	47.1088	41.1573	43.1205	42.0999	37.8518	56.827	42.7767	44.9748	14.2278	8.22427
Aggregatilineales_A4B	contigs_NODE_1597_length_17617_cov_4.864480_18	37.105	132.279	111.627	12.1906	51.0885	0	26.9077	100.992	73.3004	44.7469	57.7117	42.9115
Aggregatilineales_A4B	contigs_NODE_1605_length_17585_cov_4.396977_1	4.12278	18.897	27.9068	20.3177	106.434	57.0048	26.9077	67.3277	17.8111	64.4186	9.94578	32.8421
Aggregatilineales_A4B	contigs_NODE_1605_length_17585_cov_4.396977_2	0	0	14.3032	0	0	0	6.89557	0	3.57581	1.72389	7.15161	3.44778
Aggregatilineales_A4B	contigs_NODE_1605_length_17585_cov_4.396977_4	0	0	0	0	5.49082	0	0	0	0	1.3727	0	2.74541
Aggregatilineales_A4B	contigs_NODE_1605_length_17585_cov_4.396977_17	0	3.02878	0	0	0	6.85249	0	0	0.757195	1.71312	1.51439	3.42625
Aggregatilineales_A4B	contigs_NODE_1605_length_17585_cov_4.396977_19	0	0	0	0	0	8.58806	0	0	0	2.14701	0	4.29403
Aggregatilineales_A4B	contigs_NODE_1619_length_17476_cov_5.284829_1	3.34673	0	0	0	0	0	7.28091	13.6636	0.836682	5.23612	1.67336	6.58374
Aggregatilineales_A4B	contigs_NODE_1619_length_17476_cov_5.284829_2	0	0	0	2.92066	24.4799	10.243	6.44664	30.2449	0.730166	17.8536	1.46033	11.3356
Aggregatilineales_A4B	contigs_NODE_1619_length_17476_cov_5.284829_3	9.32695	0	0	0	6.42095	0	20.2911	19.0394	2.33174	11.4378	4.66347	9.86841
Aggregatilineales_A4B	contigs_NODE_1619_length_17476_cov_5.284829_5	0	1.90418	0	0	0	0	0	0	0.476046	0	0.952092	0
Aggregatilineales_A4B	contigs_NODE_1619_length_17476_cov_5.284829_11	0	0	10.311	0	28.3141	0	0	0	2.57774	7.07852	5.15548	14.157
Aggregatilineales_A4B	contigs_NODE_1621_length_17466_cov_5.163402_2	0	1.65416	1.62856	0	0	0	0	0	0.82068	0	0.947698	0
Aggregatilineales_A4B	contigs_NODE_1621_length_17466_cov_5.163402_11	0	3.25566	0	0	0	0	0	0	0.813914	0	1.62783	0
Aggregatilineales_A4B	contigs_NODE_1634_length_17287_cov_4.951428_2	8.18624	0	0	0	0	0	0	0	2.04656	0	4.09312	0
Aggregatilineales_A4B	contigs_NODE_1634_length_17287_cov_4.951428_6	0	0	0	14.9538	0	0	0	0	3.73845	0	7.4769	0
Aggregatilineales_A4B	contigs_NODE_1634_length_17287_cov_4.951428_9	0	0	0	0	0	10.6306	0	0	0	2.65766	0	5.31531
Aggregatilineales_A4B	contigs_NODE_1634_length_17287_cov_4.951428_14	1.756	0	0	0	18.1333	0	3.82023	3.58458	0.439	6.38451	0.878	8.02517
Aggregatilineales_A4B	contigs_NODE_1634_length_17287_cov_4.951428_17	0	0	0	8.36967	0	0	18.474	0	2.09242	4.61849	4.18483	9.23698
Aggregatilineales_A4B	contigs_NODE_1646_length_17130_cov_5.071391_1	4.23007	0	0	0	0	0	0	0	1.05752	0	2.11503	0
Aggregatilineales_A4B	contigs_NODE_1646_length_17130_cov_5.071391_2	0	0	0	3.17715	0	0	0	0	0.794288	0	1.58858	0
Aggregatilineales_A4B	contigs_NODE_1646_length_17130_cov_5.071391_3	3.12607	14.3285	14.1068	18.4868	12.9125	5.40293	0	19.144	12.512	9.36485	6.57362	8.3987
Aggregatilineales_A4B	contigs_NODE_1646_length_17130_cov_5.071391_6	2.31985	0	0	0	0	0	0	0	0.579963	0	1.15993	0
Aggregatilineales_A4B	contigs_NODE_1646_length_17130_cov_5.071391_7	0	4.99575	0	0	0	0	14.2271	0	1.24894	3.55677	2.49787	7.11353
Aggregatilineales_A4B	contigs_NODE_1652_length_17082_cov_4.651084_1	10.4393	0	0	0	0	18.0428	0	21.3101	2.60983	9.83823	5.21967	11.4383
Aggregatilineales_A4B	contigs_NODE_1652_length_17082_cov_4.651084_6	0	0	0	0	23.8586	0	0	0	0	5.96464	0	11.9293
Aggregatilineales_A4B	contigs_NODE_1652_length_17082_cov_4.651084_8	2.67738	0	0	2.63891	0	0	0	0	1.32907	0	1.53476	0
Aggregatilineales_A4B	contigs_NODE_1652_length_17082_cov_4.651084_9	0	0	9.4045	0	0	0	0	0	2.35113	0	4.70225	0
Aggregatilineales_A4B	contigs_NODE_1652_length_17082_cov_4.651084_10	0	0	0	2.92066	0	0	0	0	0.730166	0	1.46033	0
Aggregatilineales_A4B	contigs_NODE_1652_length_17082_cov_4.651084_12	0	0	0	0	0	0	8.19705	7.69141	0	3.97211	0	4.59125
Aggregatilineales_A4B	contigs_NODE_1652_length_17082_cov_4.651084_13	0	0	0	0	0	0	0	7.19135	0	1.79784	0	3.59567
Aggregatilineales_A4B	contigs_NODE_1653_length_17075_cov_5.033137_1	0	0	0	0	5.60876	4.69371	5.90814	11.0874	0	6.82449	0	2.88849
Aggregatilineales_A4B	contigs_NODE_1653_length_17075_cov_5.033137_3	0	0	0	0	17.9852	10.034	0	5.92552	0	8.48619	0	7.55424
Aggregatilineales_A4B	contigs_NODE_1653_length_17075_cov_5.033137_4	0	15.1836	14.9486	9.79507	46.1804	68.7045	86.4807	76.0744	9.98182	69.36	7.10397	17.0873
Aggregatilineales_A4B	contigs_NODE_1653_length_17075_cov_5.033137_5	0	0	0	0	12.948	5.41781	6.81959	12.7978	0	9.49581	0	3.9418
Aggregatilineales_A4B	contigs_NODE_1653_length_17075_cov_5.033137_6	0	0	0	1.96761	0	0	8.686	0	0.491901	2.1715	0.983803	4.343
Aggregatilineales_A4B	contigs_NODE_1653_length_17075_cov_5.033137_8	0	0	0	0	0	0	7.95984	0	0	1.98996	0	3.97992
Aggregatilineales_A4B	contigs_NODE_1653_length_17075_cov_5.033137_9	0	0	0	2.92829	0	5.1349	0	0	0.732073	1.28372	1.46415	2.56745
Aggregatilineales_A4B	contigs_NODE_1681_length_16810_cov_5.244882_4	0	0	0	4.89753	0	0	0	0	1.22438	0	2.44877	0
Aggregatilineales_A4B	contigs_NODE_1681_length_16810_cov_5.244882_10	0	0	0	0	0	4.47987	0	5.29113	0	2.44275	0	2.84002
Aggregatilineales_A4B	contigs_NODE_1681_length_16810_cov_5.244882_11	0	0	0	0	0	0	0	4.74042	0	1.1851	0	2.37021
Aggregatilineales_A4B	contigs_NODE_1681_length_16810_cov_5.244882_12	0	0	9.15304	5.99751	62.8361	42.0677	66.1901	74.5285	3.78764	61.4056	4.55937	13.7974
Aggregatilineales_A4B	contigs_NODE_1696_length_16647_cov_4.806955_3	0	3.13812	0	0	0	0	0	0	0.784531	0	1.56906	0
Aggregatilineales_A4B	contigs_NODE_1696_length_16647_cov_4.806955_5	0	0	0	0	0	6.57747	0	0	0	1.64437	0	3.28874
Aggregatilineales_A4B	contigs_NODE_1696_length_16647_cov_4.806955_8	0	0	0	0	0	0	0	6.38133	0	1.59533	0	3.19067
Aggregatilineales_A4B	contigs_NODE_1696_length_16647_cov_4.806955_10	0	0	0	0	0	4.43442	0	0	0	1.1086	0	2.21721
Aggregatilineales_A4B	contigs_NODE_1696_length_16647_cov_4.806955_12	0	0	0	1.71489	3.59338	0	0	0	0.428721	0.898345	0.857443	1.79669
Aggregatilineales_A4B	contigs_NODE_1696_length_16647_cov_4.806955_14	0	0	0	13.4719	7.05727	0	14.8679	0	3.36797	5.4813	6.73595	7.08712
Aggregatilineales_A4B	contigs_NODE_1698_length_16632_cov_4.874706_4	4.62556	0	0	0	0	0	0	0	1.15639	0	2.31278	0
Aggregatilineales_A4B	contigs_NODE_1698_length_16632_cov_4.874706_7	0	0	0	1.49538	0	0	0	0	0.373845	0	0.74769	0
Aggregatilineales_A4B	contigs_NODE_1698_length_16632_cov_4.874706_16	0	0	0	0	0	0	12.7604	0	0	3.19009	0	6.38018
Aggregatilineales_A4B	contigs_NODE_1718_length_16523_cov_4.787224_2	0	0	0	0	8.96973	0	0	0	0	2.24243	0	4.48487
Aggregatilineales_A4B	contigs_NODE_1725_length_16471_cov_4.816764_9	0	0	14.8836	0	0	0	0	0	3.72091	0	7.44182	0
Aggregatilineales_A4B	contigs_NODE_1725_length_16471_cov_4.816764_10	0	0	0	7.57794	0	0	0	0	1.89449	0	3.78897	0
Aggregatilineales_A4B	contigs_NODE_1725_length_16471_cov_4.816764_16	0	0	4.69902	1.53951	0	0	0	0	1.55963	0	2.21518	0
Aggregatilineales_A4B	contigs_NODE_1733_length_16399_cov_4.714941_4	0	0	58.021	0	0	0	0	19.6848	14.5052	4.9212	29.0105	9.84239
Aggregatilineales_A4B	contigs_NODE_1733_length_16399_cov_4.714941_6	0	0	0	0	0	16.6667	0	0	0	4.16666	0	8.33333
Aggregatilineales_A4B	contigs_NODE_1733_length_16399_cov_4.714941_10	2.72222	0	0	0	0	0	0	0	0.680555	0	1.36111	0
Aggregatilineales_A4B	contigs_NODE_1733_length_16399_cov_4.714941_16	0	0	0	0	0	0	0	7.69141	0	1.92285	0	3.8457
Aggregatilineales_A4B	contigs_NODE_1765_length_16079_cov_5.397217_2	0	0	9.05619	0	0	0	0	0	2.26405	0	4.52809	0
Aggregatilineales_A4B	contigs_NODE_1765_length_16079_cov_5.397217_5	7.21705	0	0	2.37111	14.9053	16.6314	10.4673	24.554	2.39704	16.6395	3.40219	5.88055
Aggregatilineales_A4B	contigs_NODE_1765_length_16079_cov_5.397217_6	0	0	0	0	0	0	0	55.9712	0	13.9928	0	27.9856
Aggregatilineales_A4B	contigs_NODE_1765_length_16079_cov_5.397217_7	0	0	0	0	0	15.4856	0	0	0	3.87139	0	7.74278
Aggregatilineales_A4B	contigs_NODE_1765_length_16079_cov_5.397217_9	0	0	0	0	0	0	0	6.52473	0	1.63118	0	3.26237
Aggregatilineales_A4B	contigs_NODE_1765_length_16079_cov_5.397217_16	0	0	0	1.36606	0	0	0	0	0.341515	0	0.68303	0
Aggregatilineales_A4B	contigs_NODE_1765_length_16079_cov_5.397217_17	0	11.2891	33.3432	0	106.821	0	64.2989	30.1663	11.1581	50.3216	15.7184	45.9205
Aggregatilineales_A4B	contigs_NODE_1765_length_16079_cov_5.397217_18	4.53342	0	0	0	0	0	0	9.2542	1.13335	2.31355	2.26671	4.6271
Aggregatilineales_A4B	contigs_NODE_1798_length_15671_cov_4.725986_1	0	0	4.25776	0	0	0	0	5.77812	1.06444	1.44453	2.12888	2.88906
Aggregatilineales_A4B	contigs_NODE_1798_length_15671_cov_4.725986_2	0	0	0	0	0	0	0	6.32917	0	1.58229	0	3.16458
Aggregatilineales_A4B	contigs_NODE_1798_length_15671_cov_4.725986_6	0	0	0	0	0	0	4.30523	0	0	1.07631	0	2.15262
Aggregatilineales_A4B	contigs_NODE_1798_length_15671_cov_4.725986_8	0	0	0	0	5.29295	0	0	0	0	1.32324	0	2.64647
Aggregatilineales_A4B	contigs_NODE_1798_length_15671_cov_4.725986_9	0	0	0	0	0	0	9.13472	8.57124	0	4.42649	0	5.11644
Aggregatilineales_A4B	contigs_NODE_1798_length_15671_cov_4.725986_10	0	0	3.81207	0	0	0	0	0	0.953017	0	1.90603	0
Aggregatilineales_A4B	contigs_NODE_1801_length_15659_cov_4.707190_1	2.39555	0	0	0	0	0	0	0	0.598888	0	1.19778	0
Aggregatilineales_A4B	contigs_NODE_1801_length_15659_cov_4.707190_5	0	0	0	0	0	12.0654	0	0	0	3.01636	0	6.03271
Aggregatilineales_A4B	contigs_NODE_1801_length_15659_cov_4.707190_7	0	10.5047	0	6.77665	28.3996	17.8248	14.9578	0	4.32033	15.2955	5.21568	11.7215
Aggregatilineales_A4B	contigs_NODE_1801_length_15659_cov_4.707190_11	0	27.1644	0	0	0	0	0	54.4407	6.7911	13.6102	13.5822	27.2204
Aggregatilineales_A4B	contigs_NODE_1801_length_15659_cov_4.707190_13	2.634	4.02435	11.8862	7.78844	0	0	22.9214	16.1306	6.58326	9.76299	4.15206	11.6092
Aggregatilineales_A4B	contigs_NODE_1801_length_15659_cov_4.707190_14	0	0	0	0	0	0	0	10.6551	0	2.66377	0	5.32753
Aggregatilineales_A4B	contigs_NODE_1807_length_15567_cov_4.987494_1	0	0	0	0	0	0	27.5057	0	0	6.87642	0	13.7528
Aggregatilineales_A4B	contigs_NODE_1807_length_15567_cov_4.987494_2	0	0	0	0	0	0	0	14.3383	0	3.58458	0	7.16915
Aggregatilineales_A4B	contigs_NODE_1807_length_15567_cov_4.987494_7	2.61583	3.9966	0	0	5.40246	0	0	0	1.65311	1.35061	1.99034	2.70123
Aggregatilineales_A4B	contigs_NODE_1807_length_15567_cov_4.987494_8	0	0	0	3.42977	7.18676	0	0	0	0.857443	1.79669	1.71489	3.59338
Aggregatilineales_A4B	contigs_NODE_1807_length_15567_cov_4.987494_9	2.70282	4.1295	4.0656	0	0	0	0	5.51735	2.72448	1.37934	1.93184	2.75868
Aggregatilineales_A4B	contigs_NODE_1807_length_15567_cov_4.987494_10	0	2.07957	2.04739	1.34155	0	0	2.96114	0	1.36713	0.740284	0.972972	1.48057
Aggregatilineales_A4B	contigs_NODE_1807_length_15567_cov_4.987494_12	0	0	0	0	0	0	7.66412	0	0	1.91603	0	3.83206
Aggregatilineales_A4B	contigs_NODE_1807_length_15567_cov_4.987494_13	0	0	0	0	7.2088	0	0	0	0	1.8022	0	3.6044
Aggregatilineales_A4B	contigs_NODE_1810_length_15533_cov_4.977000_3	0	5.70007	0	0	15.4103	0	0	0	1.42502	3.85257	2.85003	7.70515
Aggregatilineales_A4B	contigs_NODE_1810_length_15533_cov_4.977000_4	0	0	0	0	0	0	17.8094	16.7108	0	8.63006	0	9.97522
Aggregatilineales_A4B	contigs_NODE_1810_length_15533_cov_4.977000_8	3.3566	0	0	0	20.7971	17.4041	14.6048	13.7039	0.83915	16.6275	1.6783	3.19518
Aggregatilineales_A4B	contigs_NODE_1810_length_15533_cov_4.977000_9	0	0	0	0	7.78169	0	0	15.3828	0	5.79113	0	7.37195
Aggregatilineales_A4B	contigs_NODE_1810_length_15533_cov_4.977000_10	3.46917	5.30037	0	0	0	0	7.54728	0	2.19238	1.88682	2.63962	3.77364
Aggregatilineales_A4B	contigs_NODE_1810_length_15533_cov_4.977000_13	0	0	0	0	0	2.23485	0	2.63955	0	1.2186	0	1.41678
Aggregatilineales_A4B	contigs_NODE_1810_length_15533_cov_4.977000_15	0	0	0	0	13.5842	0	0	0	0	3.39605	0	6.79211
Aggregatilineales_A4B	contigs_NODE_1811_length_15519_cov_5.014227_9	9.1031	0	0	0	0	0	19.8041	0	2.27578	4.95102	4.55155	9.90204
Aggregatilineales_A4B	contigs_NODE_1811_length_15519_cov_5.014227_12	0	0	0	0	0	0	0	4.44982	0	1.11245	0	2.22491
Aggregatilineales_A4B	contigs_NODE_1811_length_15519_cov_5.014227_13	0	0	0	0	0	9.0214	0	0	0	2.25535	0	4.5107
Aggregatilineales_A4B	contigs_NODE_1837_length_15235_cov_4.888142_1	0	0	0	3.41931	0	0	0	0	0.854829	0	1.70966	0
Aggregatilineales_A4B	contigs_NODE_1837_length_15235_cov_4.888142_2	0	0	0	0	0	0	0	4.59052	0	1.14763	0	2.29526
Aggregatilineales_A4B	contigs_NODE_1837_length_15235_cov_4.888142_7	0	0	0	0	0	0	0	11.3863	0	2.84657	0	5.69315
Aggregatilineales_A4B	contigs_NODE_1837_length_15235_cov_4.888142_12	0	0	0	0	0	0	0	5.15034	0	1.28759	0	2.57517
Aggregatilineales_A4B	contigs_NODE_1837_length_15235_cov_4.888142_13	0	0	2.61715	0	0	0	0	3.55169	0.654289	0.887922	1.30858	1.77584
Aggregatilineales_A4B	contigs_NODE_1838_length_15224_cov_5.312743_2	0	0	0	0	5.74589	0	12.1052	0	0	4.46277	0	5.7702
Aggregatilineales_A4B	contigs_NODE_1838_length_15224_cov_5.312743_10	0	0	0	0	0	0	0	5.21979	0	1.30495	0	2.60989
Aggregatilineales_A4B	contigs_NODE_1838_length_15224_cov_5.312743_15	0	0	0	0	0	5.05569	6.36378	0	0	2.85487	0	3.33949
Aggregatilineales_A4B	contigs_NODE_1842_length_15160_cov_5.370871_4	0	0	0	0	0	3.17204	0	0	0	0.79301	0	1.58602
Aggregatilineales_A4B	contigs_NODE_1843_length_15158_cov_4.178971_3	0	0	0	1.7524	0	0	0	0	0.4381	0	0.876199	0
Aggregatilineales_A4B	contigs_NODE_1843_length_15158_cov_4.178971_10	0	0	0	0	14.9686	0	0	0	0	3.74215	0	7.4843
Aggregatilineales_A4B	contigs_NODE_1843_length_15158_cov_4.178971_17	0	0	0	0	0	5.66762	0	0	0	1.41691	0	2.83381
Aggregatilineales_A4B	contigs_NODE_1843_length_15158_cov_4.178971_18	0	0	0	0	30.5204	0	32.1495	0	0	15.6675	0	18.1034
Aggregatilineales_A4B	contigs_NODE_1859_length_15006_cov_7.624306_1	0	0	0	2.48127	0	0	0	0	0.620318	0	1.24064	0
Aggregatilineales_A4B	contigs_NODE_1859_length_15006_cov_7.624306_2	0	4.42372	0	0	5.97982	0	0	0	1.10593	1.49496	2.21186	2.98991
Aggregatilineales_A4B	contigs_NODE_1859_length_15006_cov_7.624306_3	0	0	0	0	0	4.28467	0	5.06058	0	2.33631	0	2.71627
Aggregatilineales_A4B	contigs_NODE_1859_length_15006_cov_7.624306_4	0	0	0	13.0411	0	0	0	0	3.26028	0	6.52055	0
Aggregatilineales_A4B	contigs_NODE_1859_length_15006_cov_7.624306_6	2.29876	0	0	0	0	0	0	0	0.574691	0	1.14938	0
Aggregatilineales_A4B	contigs_NODE_1859_length_15006_cov_7.624306_7	0	0	0	0	15.9869	0	0	0	0	3.99672	0	7.99343
Aggregatilineales_A4B	contigs_NODE_1859_length_15006_cov_7.624306_8	14.7778	0	0	7.2827	0	0	0	0	5.51511	0	7.06527	0
Aggregatilineales_A4B	contigs_NODE_1859_length_15006_cov_7.624306_10	0	13.5822	0	0	0	0	0	0	3.39555	0	6.7911	0
Aggregatilineales_A4B	contigs_NODE_1859_length_15006_cov_7.624306_12	6.98091	21.3315	0	0	0	0	0	0	7.07811	0	10.056	0
Aggregatilineales_A4B	contigs_NODE_1859_length_15006_cov_7.624306_14	0	0	6.29272	0	25.9199	7.23039	9.10114	0	1.57318	10.5629	3.14636	10.9644
Aggregatilineales_A4B	contigs_NODE_1867_length_14964_cov_5.371655_2	0	0	0	0	11.6629	0	0	0	0	2.91572	0	5.83144
Aggregatilineales_A4B	contigs_NODE_1867_length_14964_cov_5.371655_4	0	0	0	6.02976	0	0	0	0	1.50744	0	3.01488	0
Aggregatilineales_A4B	contigs_NODE_1867_length_14964_cov_5.371655_7	3.29823	0	0	0	0	0	0	0	0.824556	0	1.64911	0
Aggregatilineales_A4B	contigs_NODE_1867_length_14964_cov_5.371655_8	0	0	0	5.87191	0	0	0	0	1.46798	0	2.93596	0
Aggregatilineales_A4B	contigs_NODE_1867_length_14964_cov_5.371655_10	0	0	0	0	15.5634	0	0	0	0	3.89084	0	7.78169
Aggregatilineales_A4B	contigs_NODE_1876_length_14847_cov_5.082274_3	0	0	0	0	0	0	19.0424	0	0	4.7606	0	9.52119
Aggregatilineales_A4B	contigs_NODE_1876_length_14847_cov_5.082274_8	0	0	0	0	0	7.68228	0	0	0	1.92057	0	3.84114
Aggregatilineales_A4B	contigs_NODE_1876_length_14847_cov_5.082274_9	0	0	0	0	0	0	9.10114	0	0	2.27528	0	4.55057
Aggregatilineales_A4B	contigs_NODE_1883_length_14806_cov_5.372382_1	0	29.2188	0	0	19.7485	0	0	0	7.30471	4.93712	14.6094	9.87424
Aggregatilineales_A4B	contigs_NODE_1883_length_14806_cov_5.372382_2	0	0	0	0	0	0	0	4.94214	0	1.23553	0	2.47107
[truncated: 59,472 more rows]

## Sheet: S9 - METAPROTEOME 
Protein Group	Protein ID	Accession	Significance	Coverage (%)	#Peptides	#Unique	PTM	Sample 1 Area	Sample 2 Area	Sample 3 Area	Sample 4 Area	Sample 1 Area (top-3 peptides)	Sample 2 Area (top-3 peptides)	Sample 3 Area (top-3 peptides)	Sample 4 Area (top-3 peptides)	Sample Profile (Ratio)	Group 1 Area	Group 2 Area	Group 1 Area (top-3 peptides)	Group 2 Area (top-3 peptides)	Group Profile (Ratio)	Avg. Mass	Description
[truncated: 272 more rows]

[truncated: 1 more sheets: S10 - METAG DRAM annotations]
